# Supplementary material for: Persistent serum protein signatures define an inflammatory subcategory of long COVID
Source: Nat Commun. 2023 Jun 9;14:3417. doi: 10.1038/s41467-023-38682-4 (PMC10252177; doi:10.1038/s41467-023-38682-4)
Supplement: Supplementary file 3 — Supplementary Data 1 [file 41467_2023_38682_MOESM3_ESM.xlsx]

## Sheet: tableS1
Supplementary Data S1. Sample demographics and clinical metadata of all uninfected, infected recovered, and infected PASC participants
PTID_visit	PTID	Visit	Days PSO	Age	Sex	Days bin	Group	Cluster	Fever/Chills	Loss of Appetite or Weight loss	Fatigue/malaise	Pulmonary	Cardiovascular	Gastrointestinal	Musculoskeletal	Neurologic	Any mild symptom	Tinnitus	BMI at enrollment	High BP	Heart disease	Cancer	HIV	Autoimmune disease	Diabetes	COPD	Asthma	Curr or past smoker	Anemia	Chronic hepatitis B	Chronic hepatitis C	Kidney disease	Liver disease	Immunodeficiency
CO001-013471_1	CO001-013471	1	12	79	Female	Early acute infection	Infected Recovered	2	No	No	No	No	No	No	No	No	No	No	24.6258	No	No	No	No	No	No	No	No	Yes	No	No	No	No	No	No
CO001-013471_2	CO001-013471	2	27	79	Female	>15 & <30 Days PSO	Infected Recovered	2	No	No	No	No	No	No	No	No	No	No	24.6258	No	No	No	No	No	No	No	No	Yes	No	No	No	No	No	No
CO001-013471_3	CO001-013471	3	62	79	Female	>=60 Days PSO	Infected Recovered	2	No	No	No	No	No	No	No	No	No	No	24.6258	No	No	No	No	No	No	No	No	Yes	No	No	No	No	No	No
CO001-013471_4	CO001-013471	4	96	79	Female	>=60 Days PSO	Infected Recovered	2	No	No	No	No	No	No	No	No	No	No	24.6258	No	No	No	No	No	No	No	No	Yes	No	No	No	No	No	No
CO001-013471_5	CO001-013471	5	158	79	Female	>=60 Days PSO	Infected Recovered	2	No	No	No	No	No	No	No	No	No	No	24.6258	No	No	No	No	No	No	No	No	Yes	No	No	No	No	No	No
CO001-046175_1	CO001-046175	1	133	58	Female	>=60 Days PSO	Infected PASC	4	No	No	Yes	No	No	No	Yes	No	No	No	28.2864	No	No	No	No	No	No	No	No	No	No	No	No	No	No	No
CO001-046175_2	CO001-046175	2	168	58	Female	>=60 Days PSO	Infected PASC	4	No	No	Yes	No	No	No	No	No	No	No	28.2864	No	No	No	No	No	No	No	No	No	No	No	No	No	No	No
CO001-046175_3	CO001-046175	3	194	58	Female	>=60 Days PSO	Infected PASC	4	No	No	No	No	No	No	Yes	Yes	No	No	28.2864	No	No	No	No	No	No	No	No	No	No	No	No	No	No	No
CO001-046175_4	CO001-046175	4	267	58	Female	>=60 Days PSO	Infected PASC	4	No	No	No	Yes	No	No	Yes	Yes	No	No	28.2864	No	No	No	No	No	No	No	No	No	No	No	No	No	No	No
CO001-084680_1	CO001-084680	1	NA	50	Male	NA	Uninfected	1	NA	NA	NA	NA	NA	NA	NA	NA	NA	NA	NA	No	No	No	No	No	No	No	No	No	No	No	No	No	No	No
CO001-090383_1	CO001-090383	1	29	42	Female	>15 & <30 Days PSO	Infected PASC	5	No	No	Yes	No	NA	No	No	NA	Yes	No	34.3819	No	No	No	No	No	No	No	No	Yes	No	No	No	No	No	No
CO001-090383_2	CO001-090383	2	49	42	Female	>=30 & <60 DaysPSO	Infected PASC	5	No	No	No	No	NA	No	No	NA	Yes	No	34.3819	No	No	No	No	No	No	No	No	Yes	No	No	No	No	No	No
CO001-090383_3	CO001-090383	3	87	42	Female	>=60 Days PSO	Infected PASC	5	No	No	Yes	No	No	No	No	No	Yes	No	34.3819	No	No	No	No	No	No	No	No	Yes	No	No	No	No	No	No
CO001-090383_4	CO001-090383	4	112	42	Female	>=60 Days PSO	Infected PASC	5	No	No	Yes	No	No	No	No	No	Yes	No	34.3819	No	No	No	No	No	No	No	No	Yes	No	No	No	No	No	No
CO001-090383_5	CO001-090383	5	182	42	Female	>=60 Days PSO	Infected PASC	5	No	No	Yes	No	No	No	No	No	Yes	No	34.3819	No	No	No	No	No	No	No	No	Yes	No	No	No	No	No	No
CO001-090383_6	CO001-090383	6	274	42	Female	>=60 Days PSO	Infected PASC	5	No	No	Yes	Yes	No	No	No	No	No	No	34.3819	No	No	No	No	No	No	No	No	Yes	No	No	No	No	No	No
CO001-094160_1	CO001-094160	1	25	56	Male	>15 & <30 Days PSO	Infected Recovered	2	No	NA	Yes	No	NA	No	No	NA	NA	No	28.2432	No	No	No	No	No	No	No	No	No	No	No	No	No	No	No
CO001-094160_2	CO001-094160	2	66	56	Male	>=60 Days PSO	Infected Recovered	2	No	No	No	No	No	No	No	No	No	No	28.2432	No	No	No	No	No	No	No	No	No	No	No	No	No	No	No
CO001-094160_3	CO001-094160	3	95	56	Male	>=60 Days PSO	Infected Recovered	2	No	No	No	No	No	No	No	No	No	No	28.2432	No	No	No	No	No	No	No	No	No	No	No	No	No	No	No
CO001-094160_4	CO001-094160	4	127	56	Male	>=60 Days PSO	Infected Recovered	2	No	No	No	No	No	No	No	No	No	No	28.2432	No	No	No	No	No	No	No	No	No	No	No	No	No	No	No
CO001-094160_5	CO001-094160	5	159	56	Male	>=60 Days PSO	Infected Recovered	2	No	No	No	No	No	No	No	No	No	No	28.2432	No	No	No	No	No	No	No	No	No	No	No	No	No	No	No
CO001-099903_1	CO001-099903	1	99	33	Female	>=60 Days PSO	Infected PASC	5	No	No	Yes	Yes	No	No	No	Yes	Yes	No	34.9587	No	No	No	No	No	No	No	No	No	No	No	No	No	No	No
CO001-099903_2	CO001-099903	2	134	33	Female	>=60 Days PSO	Infected PASC	5	No	No	Yes	Yes	No	No	No	Yes	No	No	34.9587	No	No	No	No	No	No	No	No	No	No	No	No	No	No	No
CO001-099903_3	CO001-099903	3	203	33	Female	>=60 Days PSO	Infected PASC	5	No	No	Yes	Yes	No	No	No	Yes	No	No	34.9587	No	No	No	No	No	No	No	No	No	No	No	No	No	No	No
CO001-099903_4	CO001-099903	4	280	33	Female	>=60 Days PSO	Infected PASC	5	No	No	Yes	Yes	No	No	No	Yes	No	No	34.9587	No	No	No	No	No	No	No	No	No	No	No	No	No	No	No
CO001-114683_1	CO001-114683	1	NA	50	Female	NA	Uninfected	2	NA	NA	NA	NA	NA	NA	NA	NA	NA	NA	23.4908	No	No	No	No	No	No	No	No	No	No	No	No	No	No	No
CO001-133785_1	CO001-133785	1	89	44	Female	>=60 Days PSO	Infected Recovered	3	No	No	No	No	No	No	No	No	No	No	23.7747	No	No	No	No	No	No	No	Yes	No	Yes	No	No	No	No	No
CO001-133785_2	CO001-133785	2	101	44	Female	>=60 Days PSO	Infected Recovered	3	No	No	No	No	No	No	No	No	No	No	23.7747	No	No	No	No	No	No	No	Yes	No	Yes	No	No	No	No	No
CO001-133785_3	CO001-133785	3	243	44	Female	>=60 Days PSO	Infected Recovered	3	No	No	No	No	No	No	No	No	No	No	23.7747	No	No	No	No	No	No	No	Yes	No	Yes	No	No	No	No	No
CO001-141697_1	CO001-141697	1	7	31	Female	Early acute infection	Infected Recovered	5	No	No	Yes	No	No	No	No	NA	Yes	No	34.199	No	No	No	No	No	No	No	No	No	No	No	No	No	No	No
CO001-141697_2	CO001-141697	2	20	31	Female	>15 & <30 Days PSO	Infected Recovered	5	No	No	No	No	No	No	No	NA	Yes	No	34.199	No	No	No	No	No	No	No	No	No	No	No	No	No	No	No
CO001-141697_3	CO001-141697	3	34	31	Female	>=30 & <60 DaysPSO	Infected Recovered	5	No	No	No	No	No	No	No	NA	No	No	34.199	No	No	No	No	No	No	No	No	No	No	No	No	No	No	No
CO001-141697_4	CO001-141697	4	103	31	Female	>=60 Days PSO	Infected Recovered	5	No	No	No	No	No	No	No	No	No	No	34.199	No	No	No	No	No	No	No	No	No	No	No	No	No	No	No
CO001-143816_1	CO001-143816	1	26	38	Male	>15 & <30 Days PSO	Infected PASC	2	No	No	No	No	No	No	No	NA	Yes	No	25.4946	No	No	No	No	No	No	No	No	No	No	No	No	No	No	No
CO001-143816_2	CO001-143816	2	55	38	Male	>=30 & <60 DaysPSO	Infected PASC	2	No	No	No	No	No	No	No	NA	Yes	No	25.4946	No	No	No	No	No	No	No	No	No	No	No	No	No	No	No
CO001-143816_3	CO001-143816	3	105	38	Male	>=60 Days PSO	Infected PASC	2	No	No	No	No	No	No	No	No	Yes	No	25.4946	No	No	No	No	No	No	No	No	No	No	No	No	No	No	No
CO001-143816_4	CO001-143816	4	141	38	Male	>=60 Days PSO	Infected PASC	2	No	No	No	No	No	No	No	No	No	No	25.4946	No	No	No	No	No	No	No	No	No	No	No	No	No	No	No
CO001-155486_1	CO001-155486	1	21	31	Male	>15 & <30 Days PSO	Infected PASC	2	No	NA	No	No	NA	No	No	NA	Yes	No	NA	No	No	No	No	No	No	No	No	Yes	No	No	No	No	No	No
CO001-155486_2	CO001-155486	2	35	31	Male	>=30 & <60 DaysPSO	Infected PASC	2	No	NA	No	No	NA	No	No	NA	Yes	No	NA	No	No	No	No	No	No	No	No	Yes	No	No	No	No	No	No
CO001-155486_3	CO001-155486	3	65	31	Male	>=60 Days PSO	Infected PASC	2	No	No	No	No	No	No	No	No	Yes	No	NA	No	No	No	No	No	No	No	No	Yes	No	No	No	No	No	No
CO001-155486_4	CO001-155486	4	92	31	Male	>=60 Days PSO	Infected PASC	2	No	No	No	No	No	No	No	Yes	Yes	No	NA	No	No	No	No	No	No	No	No	Yes	No	No	No	No	No	No
CO001-161300_1	CO001-161300	1	NA	65	Male	NA	Uninfected	2	NA	NA	NA	NA	NA	NA	NA	NA	NA	NA	24.9586	No	No	No	No	No	No	No	No	No	No	No	No	No	No	No
CO001-172093_1	CO001-172093	1	14	45	Male	Early acute infection	Infected PASC	3	No	No	Yes	No	No	No	No	NA	Yes	No	23.7139	No	No	No	No	No	No	No	Yes	No	No	No	No	No	No	No
CO001-172093_2	CO001-172093	2	70	45	Male	>=60 Days PSO	Infected PASC	3	No	No	Yes	No	No	No	No	NA	No	No	23.7139	No	No	No	No	No	No	No	Yes	No	No	No	No	No	No	No
CO001-172093_3	CO001-172093	3	231	45	Male	>=60 Days PSO	Infected PASC	3	No	No	No	No	No	No	No	No	No	No	23.7139	No	No	No	No	No	No	No	Yes	No	No	No	No	No	No	No
CO001-208318_1	CO001-208318	1	113	30	Female	>=60 Days PSO	Infected PASC	3	No	No	No	No	No	No	No	No	Yes	No	26.9251	No	No	No	No	Yes	No	No	Yes	No	No	No	No	No	No	No
CO001-208318_2	CO001-208318	2	191	30	Female	>=60 Days PSO	Infected PASC	3	No	No	Yes	No	No	No	No	No	Yes	No	26.9251	No	No	No	No	Yes	No	No	Yes	No	No	No	No	No	No	No
CO001-225049_1	CO001-225049	1	50	70	Female	>=30 & <60 DaysPSO	Infected Recovered	3	No	No	No	No	No	No	No	No	No	No	25.6035	Yes	No	No	No	No	No	No	Yes	No	No	No	No	No	No	No
CO001-225049_2	CO001-225049	2	85	70	Female	>=60 Days PSO	Infected Recovered	3	No	No	No	No	No	No	No	No	No	No	25.6035	Yes	No	No	No	No	No	No	Yes	No	No	No	No	No	No	No
CO001-233974_1	CO001-233974	1	111	65	Female	>=60 Days PSO	Infected PASC	4	No	No	Yes	No	No	No	No	No	Yes	No	29.627	Yes	Yes	No	No	No	No	No	No	No	Yes	No	No	No	No	Yes
CO001-233974_2	CO001-233974	2	204	65	Female	>=60 Days PSO	Infected PASC	4	No	No	Yes	No	No	No	No	No	Yes	No	29.627	Yes	Yes	No	No	No	No	No	No	No	Yes	No	No	No	No	Yes
CO001-256824_1	CO001-256824	1	122	52	Female	>=60 Days PSO	Infected PASC	2	No	No	Yes	No	No	No	No	Yes	No	No	NA	No	No	No	No	No	Yes	No	No	No	Yes	No	No	No	No	No
CO001-256824_2	CO001-256824	2	149	52	Female	>=60 Days PSO	Infected PASC	2	No	No	Yes	No	No	No	No	Yes	No	No	NA	No	No	No	No	No	Yes	No	No	No	Yes	No	No	No	No	No
CO001-256824_3	CO001-256824	3	187	52	Female	>=60 Days PSO	Infected PASC	2	No	No	Yes	No	No	No	No	Yes	No	No	NA	No	No	No	No	No	Yes	No	No	No	Yes	No	No	No	No	No
CO001-256824_4	CO001-256824	4	292	52	Female	>=60 Days PSO	Infected PASC	2	No	No	Yes	No	No	No	No	Yes	No	No	NA	No	No	No	No	No	Yes	No	No	No	Yes	No	No	No	No	No
CO001-256824_5	CO001-256824	5	379	52	Female	>=60 Days PSO	Infected PASC	2	No	No	Yes	No	No	No	No	Yes	No	No	NA	No	No	No	No	No	Yes	No	No	No	Yes	No	No	No	No	No
CO001-261078_1	CO001-261078	1	42	54	Male	>=30 & <60 DaysPSO	Infected PASC	3	No	NA	No	No	NA	No	No	NA	Yes	No	34.2567	No	No	No	No	No	No	No	No	No	No	No	No	No	No	No
CO001-261078_2	CO001-261078	2	64	54	Male	>=60 Days PSO	Infected PASC	3	No	No	No	No	No	No	Yes	No	Yes	No	34.2567	No	No	No	No	No	No	No	No	No	No	No	No	No	No	No
CO001-261078_3	CO001-261078	3	94	54	Male	>=60 Days PSO	Infected PASC	3	No	No	No	No	No	No	Yes	No	Yes	No	34.2567	No	No	No	No	No	No	No	No	No	No	No	No	No	No	No
CO001-261078_4	CO001-261078	4	149	54	Male	>=60 Days PSO	Infected PASC	3	No	No	No	No	No	No	Yes	No	Yes	No	34.2567	No	No	No	No	No	No	No	No	No	No	No	No	No	No	No
CO001-261078_5	CO001-261078	5	199	54	Male	>=60 Days PSO	Infected PASC	3	No	No	No	No	No	No	Yes	No	Yes	No	34.2567	No	No	No	No	No	No	No	No	No	No	No	No	No	No	No
CO001-261078_6	CO001-261078	6	260	54	Male	>=60 Days PSO	Infected PASC	3	No	No	No	No	No	No	Yes	No	Yes	No	34.2567	No	No	No	No	No	No	No	No	No	No	No	No	No	No	No
CO001-278793_1	CO001-278793	1	53	60	Female	>=30 & <60 DaysPSO	Infected PASC	4	No	No	No	Yes	NA	No	No	NA	No	No	33.2781	No	No	Yes	No	No	No	No	No	No	No	No	No	No	No	No
CO001-278793_2	CO001-278793	2	75	60	Female	>=60 Days PSO	Infected PASC	4	No	No	No	Yes	No	No	No	No	No	No	33.2781	No	No	Yes	No	No	No	No	No	No	No	No	No	No	No	No
CO001-278793_3	CO001-278793	3	123	60	Female	>=60 Days PSO	Infected PASC	4	No	No	No	Yes	No	No	No	No	No	No	33.2781	No	No	Yes	No	No	No	No	No	No	No	No	No	No	No	No
CO001-278793_4	CO001-278793	4	221	60	Female	>=60 Days PSO	Infected PASC	4	No	No	No	Yes	No	No	No	No	No	No	33.2781	No	No	Yes	No	No	No	No	No	No	No	No	No	No	No	No
CO001-278793_5	CO001-278793	5	272	60	Female	>=60 Days PSO	Infected PASC	4	No	No	No	Yes	Yes	No	No	No	No	No	33.2781	No	No	Yes	No	No	No	No	No	No	No	No	No	No	No	No
CO001-282806_1	CO001-282806	1	NA	32	Female	NA	Uninfected	3	NA	NA	NA	NA	NA	NA	NA	NA	NA	NA	23.026	No	No	No	No	No	No	No	No	No	No	No	No	No	No	No
CO001-285840_1	CO001-285840	1	9	31	Female	Early acute infection	Infected PASC	2	No	Yes	No	No	Yes	Yes	No	NA	Yes	No	22.5941	No	No	No	No	No	No	No	No	No	No	No	No	No	No	No
CO001-285840_2	CO001-285840	2	23	31	Female	>15 & <30 Days PSO	Infected PASC	2	No	Yes	No	No	Yes	Yes	No	NA	Yes	No	22.5941	No	No	No	No	No	No	No	No	No	No	No	No	No	No	No
CO001-285840_3	CO001-285840	3	56	31	Female	>=30 & <60 DaysPSO	Infected PASC	2	No	Yes	No	Yes	Yes	Yes	No	NA	Yes	No	22.5941	No	No	No	No	No	No	No	No	No	No	No	No	No	No	No
CO001-285840_4	CO001-285840	4	85	31	Female	>=60 Days PSO	Infected PASC	2	No	No	No	Yes	No	No	No	No	Yes	No	22.5941	No	No	No	No	No	No	No	No	No	No	No	No	No	No	No
CO001-285840_5	CO001-285840	5	114	31	Female	>=60 Days PSO	Infected PASC	2	No	No	No	No	No	No	Yes	No	Yes	No	22.5941	No	No	No	No	No	No	No	No	No	No	No	No	No	No	No
CO001-285840_6	CO001-285840	6	177	31	Female	>=60 Days PSO	Infected PASC	2	No	No	No	No	No	No	Yes	No	Yes	No	22.5941	No	No	No	No	No	No	No	No	No	No	No	No	No	No	No
CO001-293657_1	CO001-293657	1	20	35	Female	>15 & <30 Days PSO	Infected Recovered	4	No	No	No	No	No	No	No	No	No	No	23.6851	No	No	No	No	No	No	No	Yes	No	No	No	No	No	No	No
CO001-293657_2	CO001-293657	2	35	35	Female	>=30 & <60 DaysPSO	Infected Recovered	4	No	No	No	No	No	No	No	No	No	No	23.6851	No	No	No	No	No	No	No	Yes	No	No	No	No	No	No	No
CO001-293657_3	CO001-293657	3	62	35	Female	>=60 Days PSO	Infected Recovered	4	No	No	No	No	No	No	No	No	No	No	23.6851	No	No	No	No	No	No	No	Yes	No	No	No	No	No	No	No
CO001-296686_1	CO001-296686	1	29	52	Male	>15 & <30 Days PSO	Infected PASC	3	No	NA	No	No	NA	No	No	NA	No	No	25.0878	No	No	No	No	Yes	No	No	No	No	No	No	No	No	No	No
CO001-296686_2	CO001-296686	2	64	52	Male	>=60 Days PSO	Infected PASC	3	No	No	Yes	No	No	No	No	No	No	No	25.0878	No	No	No	No	Yes	No	No	No	No	No	No	No	No	No	No
CO001-296686_3	CO001-296686	3	99	52	Male	>=60 Days PSO	Infected PASC	3	No	No	Yes	No	No	No	No	No	No	No	25.0878	No	No	No	No	Yes	No	No	No	No	No	No	No	No	No	No
CO001-296686_4	CO001-296686	4	147	52	Male	>=60 Days PSO	Infected PASC	3	No	No	Yes	No	No	No	No	No	No	No	25.0878	No	No	No	No	Yes	No	No	No	No	No	No	No	No	No	No
CO001-296686_5	CO001-296686	5	240	52	Male	>=60 Days PSO	Infected PASC	3	No	No	Yes	No	No	No	No	No	No	No	25.0878	No	No	No	No	Yes	No	No	No	No	No	No	No	No	No	No
CO001-296686_6	CO001-296686	6	307	52	Male	>=60 Days PSO	Infected PASC	3	No	No	Yes	No	No	No	No	No	No	No	25.0878	No	No	No	No	Yes	No	No	No	No	No	No	No	No	No	No
CO001-326432_1	CO001-326432	1	35	51	Female	>=30 & <60 DaysPSO	Infected PASC	4	No	NA	No	No	NA	No	No	NA	No	No	29.0496	No	No	No	No	Yes	No	No	No	No	No	No	No	No	No	No
CO001-326432_2	CO001-326432	2	57	51	Female	>=30 & <60 DaysPSO	Infected PASC	4	No	NA	No	No	NA	No	No	NA	No	No	29.0496	No	No	No	No	Yes	No	No	No	No	No	No	No	No	No	No
CO001-326432_3	CO001-326432	3	87	51	Female	>=60 Days PSO	Infected PASC	4	No	No	No	No	No	No	No	No	No	No	29.0496	No	No	No	No	Yes	No	No	No	No	No	No	No	No	No	No
CO001-326432_4	CO001-326432	4	142	51	Female	>=60 Days PSO	Infected PASC	4	No	No	No	No	No	No	No	Yes	No	No	29.0496	No	No	No	No	Yes	No	No	No	No	No	No	No	No	No	No
CO001-326432_5	CO001-326432	5	192	51	Female	>=60 Days PSO	Infected PASC	4	No	No	No	No	No	No	Yes	No	No	No	29.0496	No	No	No	No	Yes	No	No	No	No	No	No	No	No	No	No
CO001-326432_6	CO001-326432	6	253	51	Female	>=60 Days PSO	Infected PASC	4	No	No	No	No	No	No	Yes	Yes	No	No	29.0496	No	No	No	No	Yes	No	No	No	No	No	No	No	No	No	No
CO001-334113_1	CO001-334113	1	93	57	Male	>=60 Days PSO	Infected PASC	4	No	No	Yes	No	No	No	No	No	Yes	No	26.9595	No	No	Yes	No	No	No	No	Yes	No	No	No	No	No	No	No
CO001-334113_2	CO001-334113	2	151	57	Male	>=60 Days PSO	Infected PASC	4	No	No	Yes	No	No	No	No	No	Yes	No	26.9595	No	No	Yes	No	No	No	No	Yes	No	No	No	No	No	No	No
CO001-334113_3	CO001-334113	3	247	57	Male	>=60 Days PSO	Infected PASC	4	No	No	Yes	No	No	No	No	No	Yes	No	26.9595	No	No	Yes	No	No	No	No	Yes	No	No	No	No	No	No	No
CO001-334690_1	CO001-334690	1	39	46	Female	>=30 & <60 DaysPSO	Infected Recovered	1	No	No	No	No	No	No	No	No	Yes	No	21.9247	No	No	No	No	No	No	No	No	No	No	No	No	No	No	No
CO001-334690_2	CO001-334690	2	67	46	Female	>=60 Days PSO	Infected Recovered	1	No	No	No	No	No	No	No	No	No	No	21.9247	No	No	No	No	No	No	No	No	No	No	No	No	No	No	No
CO001-334690_3	CO001-334690	3	95	46	Female	>=60 Days PSO	Infected Recovered	1	No	No	No	No	No	No	No	No	No	No	21.9247	No	No	No	No	No	No	No	No	No	No	No	No	No	No	No
CO001-355427_1	CO001-355427	1	90	32	Male	>=60 Days PSO	Infected PASC	3	No	No	No	No	No	No	No	No	Yes	No	21.9234	No	No	No	No	No	No	No	No	Yes	No	No	No	No	No	No
CO001-355427_2	CO001-355427	2	105	32	Male	>=60 Days PSO	Infected PASC	3	No	No	No	No	No	No	No	No	Yes	No	21.9234	No	No	No	No	No	No	No	No	Yes	No	No	No	No	No	No
CO001-355427_3	CO001-355427	3	202	32	Male	>=60 Days PSO	Infected PASC	3	No	No	No	No	No	No	No	No	Yes	No	21.9234	No	No	No	No	No	No	No	No	Yes	No	No	No	No	No	No
CO001-360451_1	CO001-360451	1	11	45	Female	Early acute infection	Infected Recovered	3	No	No	No	Yes	No	No	No	No	No	No	22.887	No	No	No	No	No	No	No	Yes	No	No	No	No	No	No	No
CO001-360451_2	CO001-360451	2	32	45	Female	>=30 & <60 DaysPSO	Infected Recovered	3	No	No	No	No	No	No	No	No	No	No	22.887	No	No	No	No	No	No	No	Yes	No	No	No	No	No	No	No
CO001-360451_3	CO001-360451	3	78	45	Female	>=60 Days PSO	Infected Recovered	3	No	No	No	No	No	No	No	No	No	No	22.887	No	No	No	No	No	No	No	Yes	No	No	No	No	No	No	No
CO001-362648_1	CO001-362648	1	55	53	Female	>=30 & <60 DaysPSO	Infected PASC	4	No	No	Yes	Yes	No	No	No	NA	No	No	26.037	No	No	No	No	No	No	No	No	No	No	No	No	No	No	No
CO001-362648_2	CO001-362648	2	76	53	Female	>=60 Days PSO	Infected PASC	4	No	No	Yes	Yes	No	No	No	No	No	No	26.037	No	No	No	No	No	No	No	No	No	No	No	No	No	No	No
CO001-362648_3	CO001-362648	3	127	53	Female	>=60 Days PSO	Infected PASC	4	No	No	Yes	Yes	No	No	No	No	No	No	26.037	No	No	No	No	No	No	No	No	No	No	No	No	No	No	No
CO001-362648_4	CO001-362648	4	190	53	Female	>=60 Days PSO	Infected PASC	4	No	No	Yes	Yes	No	No	No	No	Yes	No	26.037	No	No	No	No	No	No	No	No	No	No	No	No	No	No	No
CO001-369821_1	CO001-369821	1	59	45	Male	>=30 & <60 DaysPSO	Infected PASC	3	No	No	No	No	No	No	No	NA	Yes	No	25.8245	No	No	No	No	No	No	No	No	No	No	No	No	No	No	No
CO001-369821_2	CO001-369821	2	71	45	Male	>=60 Days PSO	Infected PASC	3	No	No	No	No	No	No	No	No	Yes	No	25.8245	No	No	No	No	No	No	No	No	No	No	No	No	No	No	No
CO001-369821_3	CO001-369821	3	99	45	Male	>=60 Days PSO	Infected PASC	3	No	No	No	No	No	No	No	No	Yes	No	25.8245	No	No	No	No	No	No	No	No	No	No	No	No	No	No	No
CO001-369821_4	CO001-369821	4	219	45	Male	>=60 Days PSO	Infected PASC	3	No	No	No	No	No	No	No	No	Yes	No	25.8245	No	No	No	No	No	No	No	No	No	No	No	No	No	No	No
CO001-369821_5	CO001-369821	5	318	45	Male	>=60 Days PSO	Infected PASC	3	No	No	No	No	No	No	No	No	Yes	No	25.8245	No	No	No	No	No	No	No	No	No	No	No	No	No	No	No
CO001-393607_1	CO001-393607	1	NA	31	Male	NA	Uninfected	1	NA	NA	NA	NA	NA	NA	NA	NA	NA	NA	28.5654	No	No	No	No	No	No	No	No	No	No	No	No	No	No	No
CO001-396423_1	CO001-396423	1	157	34	Male	>=60 Days PSO	Infected PASC	4	No	No	No	No	No	No	No	No	Yes	No	30.559	No	No	No	No	No	No	No	No	No	No	No	No	No	No	No
CO001-396423_2	CO001-396423	2	213	34	Male	>=60 Days PSO	Infected PASC	4	No	No	No	No	No	No	No	No	Yes	No	30.559	No	No	No	No	No	No	No	No	No	No	No	No	No	No	No
CO001-396423_3	CO001-396423	3	293	34	Male	>=60 Days PSO	Infected PASC	4	No	No	No	No	No	No	No	No	Yes	No	30.559	No	No	No	No	No	No	No	No	No	No	No	No	No	No	No
CO001-410126_1	CO001-410126	1	26	69	Female	>15 & <30 Days PSO	Infected PASC	4	No	No	No	No	No	No	No	NA	Yes	No	22.6553	No	No	No	No	No	No	No	No	No	No	No	No	No	No	No
CO001-410126_2	CO001-410126	2	54	69	Female	>=30 & <60 DaysPSO	Infected PASC	4	No	No	No	No	No	No	No	NA	Yes	No	22.6553	No	No	No	No	No	No	No	No	No	No	No	No	No	No	No
CO001-410126_3	CO001-410126	3	96	69	Female	>=60 Days PSO	Infected PASC	4	No	No	No	No	No	No	No	No	Yes	No	22.6553	No	No	No	No	No	No	No	No	No	No	No	No	No	No	No
CO001-417405_1	CO001-417405	1	47	47	Male	>=30 & <60 DaysPSO	Infected PASC	3	No	NA	No	No	NA	No	No	NA	No	No	25.8402	No	No	No	No	No	No	No	No	No	No	No	No	No	No	No
CO001-417405_2	CO001-417405	2	128	47	Male	>=60 Days PSO	Infected PASC	3	No	No	No	No	Yes	No	No	No	No	No	25.8402	No	No	No	No	No	No	No	No	No	No	No	No	No	No	No
CO001-417405_3	CO001-417405	3	212	47	Male	>=60 Days PSO	Infected PASC	3	No	No	No	No	No	No	No	No	No	No	25.8402	No	No	No	No	No	No	No	No	No	No	No	No	No	No	No
CO001-417405_4	CO001-417405	4	255	47	Male	>=60 Days PSO	Infected PASC	3	No	No	No	No	Yes	No	No	No	No	No	25.8402	No	No	No	No	No	No	No	No	No	No	No	No	No	No	No
CO001-420628_1	CO001-420628	1	124	45	Female	>=60 Days PSO	Infected PASC	5	No	No	No	Yes	No	No	No	NA	No	No	37.7588	No	No	No	No	No	No	No	Yes	Yes	Yes	No	No	No	No	No
CO001-420628_2	CO001-420628	2	206	45	Female	>=60 Days PSO	Infected PASC	5	Yes	No	Yes	Yes	No	Yes	Yes	Yes	Yes	No	37.7588	No	No	No	No	No	No	No	Yes	Yes	Yes	No	No	No	No	No
CO001-420628_3	CO001-420628	3	270	45	Female	>=60 Days PSO	Infected PASC	5	Yes	No	Yes	Yes	No	Yes	Yes	Yes	Yes	No	37.7588	No	No	No	No	No	No	No	Yes	Yes	Yes	No	No	No	No	No
CO001-420628_4	CO001-420628	4	356	45	Female	>=60 Days PSO	Infected PASC	5	Yes	No	Yes	Yes	No	Yes	Yes	Yes	Yes	No	37.7588	No	No	No	No	No	No	No	Yes	Yes	Yes	No	No	No	No	No
CO001-435402_1	CO001-435402	1	51	64	Male	>=30 & <60 DaysPSO	Infected PASC	2	No	NA	No	No	NA	No	No	NA	No	No	29.9831	No	No	No	No	No	No	No	No	No	No	No	No	No	No	No
CO001-435402_2	CO001-435402	2	226	64	Male	>=60 Days PSO	Infected PASC	2	No	No	No	Yes	No	No	No	Yes	No	No	29.9831	No	No	No	No	No	No	No	No	No	No	No	No	No	No	No
CO001-457348_1	CO001-457348	1	108	44	Female	>=60 Days PSO	Infected PASC	5	No	No	Yes	No	Yes	No	No	No	No	No	24.2738	No	No	No	No	No	No	No	No	No	No	No	No	No	No	No
CO001-457348_2	CO001-457348	2	193	44	Female	>=60 Days PSO	Infected PASC	5	No	No	Yes	No	Yes	No	No	No	No	No	24.2738	No	No	No	No	No	No	No	No	No	No	No	No	No	No	No
CO001-457348_3	CO001-457348	3	269	44	Female	>=60 Days PSO	Infected PASC	5	No	No	No	No	No	No	No	No	Yes	No	24.2738	No	No	No	No	No	No	No	No	No	No	No	No	No	No	No
CO001-459455_1	CO001-459455	1	9	56	Male	Early acute infection	Infected Recovered	3	No	No	No	No	No	No	No	No	No	No	29.3698	No	No	No	No	No	No	No	No	No	No	No	No	No	No	No
CO001-459455_2	CO001-459455	2	31	56	Male	>=30 & <60 DaysPSO	Infected Recovered	3	No	No	No	No	No	No	No	No	No	No	29.3698	No	No	No	No	No	No	No	No	No	No	No	No	No	No	No
CO001-459455_3	CO001-459455	3	50	56	Male	>=30 & <60 DaysPSO	Infected Recovered	3	No	No	No	No	No	No	No	No	No	No	29.3698	No	No	No	No	No	No	No	No	No	No	No	No	No	No	No
CO001-459455_4	CO001-459455	4	94	56	Male	>=60 Days PSO	Infected Recovered	3	No	No	No	No	No	No	No	No	No	No	29.3698	No	No	No	No	No	No	No	No	No	No	No	No	No	No	No
CO001-467658_1	CO001-467658	1	144	44	Female	>=60 Days PSO	Infected PASC	5	No	No	No	Yes	No	No	No	No	Yes	No	30.9841	No	No	No	No	No	No	No	No	No	No	No	No	No	No	No
CO001-467658_2	CO001-467658	2	215	44	Female	>=60 Days PSO	Infected PASC	5	No	No	No	No	No	No	No	No	Yes	No	30.9841	No	No	No	No	No	No	No	No	No	No	No	No	No	No	No
CO001-472439_1	CO001-472439	1	22	36	Female	>15 & <30 Days PSO	Infected PASC	3	No	No	No	No	No	No	No	NA	Yes	No	20.1733	No	No	No	No	No	No	No	No	Yes	No	No	No	No	No	No
CO001-472439_2	CO001-472439	2	35	36	Female	>=30 & <60 DaysPSO	Infected PASC	3	No	No	No	No	No	No	No	NA	Yes	No	20.1733	No	No	No	No	No	No	No	No	Yes	No	No	No	No	No	No
CO001-472439_3	CO001-472439	3	85	36	Female	>=60 Days PSO	Infected PASC	3	No	No	Yes	No	No	No	No	No	Yes	No	20.1733	No	No	No	No	No	No	No	No	Yes	No	No	No	No	No	No
CO001-472439_4	CO001-472439	4	141	36	Female	>=60 Days PSO	Infected PASC	3	No	No	Yes	No	No	No	No	No	Yes	No	20.1733	No	No	No	No	No	No	No	No	Yes	No	No	No	No	No	No
CO001-480029_1	CO001-480029	1	95	59	Female	>=60 Days PSO	Infected PASC	5	No	No	No	Yes	Yes	No	No	Yes	Yes	No	25.7905	No	No	No	No	No	No	No	No	No	No	No	No	No	No	No
CO001-480029_2	CO001-480029	2	144	59	Female	>=60 Days PSO	Infected PASC	5	No	No	No	Yes	Yes	No	No	Yes	Yes	No	25.7905	No	No	No	No	No	No	No	No	No	No	No	No	No	No	No
CO001-480029_3	CO001-480029	3	193	59	Female	>=60 Days PSO	Infected PASC	5	No	No	No	Yes	Yes	No	No	No	Yes	No	25.7905	No	No	No	No	No	No	No	No	No	No	No	No	No	No	No
CO001-496082_1	CO001-496082	1	17	42	Male	>15 & <30 Days PSO	Infected PASC	2	No	No	Yes	Yes	No	No	No	NA	Yes	No	19.7988	No	No	No	No	No	No	No	No	Yes	No	No	No	No	No	No
CO001-496082_2	CO001-496082	2	30	42	Male	>=30 & <60 DaysPSO	Infected PASC	2	No	No	Yes	Yes	No	No	Yes	NA	Yes	No	19.7988	No	No	No	No	No	No	No	No	Yes	No	No	No	No	No	No
CO001-496082_3	CO001-496082	3	80	42	Male	>=60 Days PSO	Infected PASC	2	No	No	Yes	Yes	No	No	No	No	Yes	No	19.7988	No	No	No	No	No	No	No	No	Yes	No	No	No	No	No	No
CO001-496082_4	CO001-496082	4	136	42	Male	>=60 Days PSO	Infected PASC	2	No	No	Yes	Yes	No	No	No	No	Yes	No	19.7988	No	No	No	No	No	No	No	No	Yes	No	No	No	No	No	No
CO001-498984_1	CO001-498984	1	108	45	Male	>=60 Days PSO	Infected Recovered	3	No	No	No	No	No	No	No	No	No	No	30.8199	No	No	No	No	No	Yes	No	No	No	No	No	No	No	No	No
CO001-498984_2	CO001-498984	2	191	45	Male	>=60 Days PSO	Infected Recovered	3	No	No	No	No	No	No	No	No	No	No	30.8199	No	No	No	No	No	Yes	No	No	No	No	No	No	No	No	No
CO001-498984_3	CO001-498984	3	284	45	Male	>=60 Days PSO	Infected Recovered	3	No	No	No	No	No	No	No	No	No	No	30.8199	No	No	No	No	No	Yes	No	No	No	No	No	No	No	No	No
CO001-498984_4	CO001-498984	4	354	45	Male	>=60 Days PSO	Infected Recovered	3	No	No	No	No	No	No	No	No	No	No	30.8199	No	No	No	No	No	Yes	No	No	No	No	No	No	No	No	No
CO001-501872_1	CO001-501872	1	94	47	Female	>=60 Days PSO	Infected PASC	4	No	No	No	No	No	No	No	No	No	Yes	36.0192	No	No	No	No	Yes	No	No	Yes	No	No	No	No	No	No	No
CO001-501872_2	CO001-501872	2	164	47	Female	>=60 Days PSO	Infected PASC	4	No	No	No	No	No	No	No	No	No	Yes	36.0192	No	No	No	No	Yes	No	No	Yes	No	No	No	No	No	No	No
CO001-501872_3	CO001-501872	3	237	47	Female	>=60 Days PSO	Infected PASC	4	No	No	No	No	No	No	No	No	No	Yes	36.0192	No	No	No	No	Yes	No	No	Yes	No	No	No	No	No	No	No
CO001-511069_1	CO001-511069	1	96	64	Female	>=60 Days PSO	Infected PASC	5	No	No	Yes	Yes	No	Yes	No	No	Yes	No	27.3945	No	No	No	No	No	No	No	No	No	No	No	No	No	No	No
CO001-511069_2	CO001-511069	2	130	64	Female	>=60 Days PSO	Infected PASC	5	No	No	Yes	Yes	No	No	Yes	Yes	No	No	27.3945	No	No	No	No	No	No	No	No	No	No	No	No	No	No	No
CO001-511069_3	CO001-511069	3	150	64	Female	>=60 Days PSO	Infected PASC	5	No	No	Yes	Yes	No	No	No	No	Yes	No	27.3945	No	No	No	No	No	No	No	No	No	No	No	No	No	No	No
CO001-511069_4	CO001-511069	4	230	64	Female	>=60 Days PSO	Infected PASC	5	No	No	No	Yes	No	No	No	No	No	No	27.3945	No	No	No	No	No	No	No	No	No	No	No	No	No	No	No
CO001-511069_5	CO001-511069	5	300	64	Female	>=60 Days PSO	Infected PASC	5	No	No	No	Yes	No	No	No	No	Yes	No	27.3945	No	No	No	No	No	No	No	No	No	No	No	No	No	No	No
CO001-511069_6	CO001-511069	6	354	64	Female	>=60 Days PSO	Infected PASC	5	No	No	Yes	Yes	No	No	No	No	Yes	No	27.3945	No	No	No	No	No	No	No	No	No	No	No	No	No	No	No
CO001-521073_1	CO001-521073	1	NA	64	Male	NA	Uninfected	2	NA	NA	NA	NA	NA	NA	NA	NA	NA	NA	26.5329	No	No	Yes	No	No	No	No	No	No	No	No	No	No	No	No
CO001-521215_1	CO001-521215	1	10	57	Male	Early acute infection	Infected Recovered	3	No	Yes	Yes	Yes	Yes	No	No	Yes	No	No	28.1149	No	No	No	No	No	No	No	No	No	No	No	No	No	No	No
CO001-521215_2	CO001-521215	2	48	57	Male	>=30 & <60 DaysPSO	Infected Recovered	3	No	No	No	No	No	No	No	No	No	No	28.1149	No	No	No	No	No	No	No	No	No	No	No	No	No	No	No
CO001-521215_3	CO001-521215	3	77	57	Male	>=60 Days PSO	Infected Recovered	3	No	No	No	No	No	No	No	No	No	No	28.1149	No	No	No	No	No	No	No	No	No	No	No	No	No	No	No
CO001-523731_1	CO001-523731	1	14	59	Female	Early acute infection	Infected PASC	5	No	NA	Yes	No	NA	No	No	NA	Yes	No	32.7468	Yes	No	No	No	No	No	No	No	No	No	No	No	No	No	No
CO001-523731_2	CO001-523731	2	28	59	Female	>15 & <30 Days PSO	Infected PASC	5	No	NA	Yes	No	NA	No	No	NA	Yes	No	32.7468	Yes	No	No	No	No	No	No	No	No	No	No	No	No	No	No
CO001-523731_3	CO001-523731	3	78	59	Female	>=60 Days PSO	Infected PASC	5	No	Yes	Yes	No	Yes	No	No	No	No	No	32.7468	Yes	No	No	No	No	No	No	No	No	No	No	No	No	No	No
CO001-535869_1	CO001-535869	1	22	57	Male	>15 & <30 Days PSO	Infected Recovered	3	No	No	No	No	No	No	No	No	No	No	23.7317	No	No	No	No	No	No	No	No	No	No	No	No	No	No	No
CO001-535869_2	CO001-535869	2	57	57	Male	>=30 & <60 DaysPSO	Infected Recovered	3	No	No	No	No	No	No	No	No	No	No	23.7317	No	No	No	No	No	No	No	No	No	No	No	No	No	No	No
CO001-535869_3	CO001-535869	3	89	57	Male	>=60 Days PSO	Infected Recovered	3	No	No	No	No	No	No	No	No	No	No	23.7317	No	No	No	No	No	No	No	No	No	No	No	No	No	No	No
CO001-535869_4	CO001-535869	4	128	57	Male	>=60 Days PSO	Infected Recovered	3	No	No	No	No	No	No	No	No	No	No	23.7317	No	No	No	No	No	No	No	No	No	No	No	No	No	No	No
CO001-540846_1	CO001-540846	1	9	53	Female	Early acute infection	Infected PASC	5	No	NA	Yes	Yes	NA	No	No	NA	Yes	No	20.8031	No	No	No	No	No	No	No	Yes	No	No	No	No	No	No	No
CO001-540846_2	CO001-540846	2	16	53	Female	>15 & <30 Days PSO	Infected PASC	5	No	NA	Yes	Yes	NA	No	No	NA	Yes	No	20.8031	No	No	No	No	No	No	No	Yes	No	No	No	No	No	No	No
CO001-540846_3	CO001-540846	3	26	53	Female	>15 & <30 Days PSO	Infected PASC	5	No	NA	Yes	Yes	NA	No	No	NA	Yes	No	20.8031	No	No	No	No	No	No	No	Yes	No	No	No	No	No	No	No
CO001-540846_4	CO001-540846	4	61	53	Female	>=60 Days PSO	Infected PASC	5	Yes	No	Yes	Yes	No	No	No	No	No	No	20.8031	No	No	No	No	No	No	No	Yes	No	No	No	No	No	No	No
CO001-541937_1	CO001-541937	1	NA	43	Male	NA	Uninfected	2	NA	NA	NA	NA	NA	NA	NA	NA	NA	NA	26.2453	No	No	No	No	No	No	Yes	No	No	No	No	No	No	No	No
CO001-542739_1	CO001-542739	1	47	54	Female	>=30 & <60 DaysPSO	Infected PASC	2	No	No	Yes	No	No	No	No	NA	No	No	30.538	No	No	No	No	No	No	No	No	Yes	No	No	No	No	No	No
CO001-542739_2	CO001-542739	2	83	54	Female	>=60 Days PSO	Infected PASC	2	No	No	Yes	No	No	No	No	No	No	No	30.538	No	No	No	No	No	No	No	No	Yes	No	No	No	No	No	No
CO001-542739_3	CO001-542739	3	124	54	Female	>=60 Days PSO	Infected PASC	2	No	No	Yes	No	No	No	No	No	No	No	30.538	No	No	No	No	No	No	No	No	Yes	No	No	No	No	No	No
CO001-542739_4	CO001-542739	4	203	54	Female	>=60 Days PSO	Infected PASC	2	No	No	No	No	No	No	No	No	No	No	30.538	No	No	No	No	No	No	No	No	Yes	No	No	No	No	No	No
CO001-542739_5	CO001-542739	5	236	54	Female	>=60 Days PSO	Infected PASC	2	No	No	Yes	No	No	No	No	No	Yes	No	30.538	No	No	No	No	No	No	No	No	Yes	No	No	No	No	No	No
CO001-592593_1	CO001-592593	1	30	44	Female	>=30 & <60 DaysPSO	Infected Recovered	2	No	No	No	No	No	No	No	No	Yes	No	20.5244	No	No	No	No	No	No	No	No	No	No	No	No	No	No	No
CO001-592593_2	CO001-592593	2	44	44	Female	>=30 & <60 DaysPSO	Infected Recovered	2	No	No	No	No	No	No	No	No	No	No	20.5244	No	No	No	No	No	No	No	No	No	No	No	No	No	No	No
CO001-592593_3	CO001-592593	3	84	44	Female	>=60 Days PSO	Infected Recovered	2	No	No	No	No	No	No	No	No	No	No	20.5244	No	No	No	No	No	No	No	No	No	No	No	No	No	No	No
CO001-592593_4	CO001-592593	4	200	44	Female	>=60 Days PSO	Infected Recovered	2	No	No	No	No	No	No	No	No	No	No	20.5244	No	No	No	No	No	No	No	No	No	No	No	No	No	No	No
CO001-597410_1	CO001-597410	1	30	51	Male	>=30 & <60 DaysPSO	Infected PASC	2	No	NA	No	No	NA	No	No	NA	No	No	27.4393	No	No	No	No	No	No	No	No	No	No	No	No	No	No	No
CO001-597410_2	CO001-597410	2	57	51	Male	>=30 & <60 DaysPSO	Infected PASC	2	No	NA	No	No	NA	No	No	NA	No	No	27.4393	No	No	No	No	No	No	No	No	No	No	No	No	No	No	No
CO001-597410_3	CO001-597410	3	86	51	Male	>=60 Days PSO	Infected PASC	2	No	No	No	No	Yes	No	No	No	No	No	27.4393	No	No	No	No	No	No	No	No	No	No	No	No	No	No	No
CO001-597410_4	CO001-597410	4	118	51	Male	>=60 Days PSO	Infected PASC	2	No	No	No	No	No	No	No	No	No	No	27.4393	No	No	No	No	No	No	No	No	No	No	No	No	No	No	No
CO001-597410_5	CO001-597410	5	154	51	Male	>=60 Days PSO	Infected PASC	2	No	No	No	No	Yes	No	No	No	No	No	27.4393	No	No	No	No	No	No	No	No	No	No	No	No	No	No	No
CO001-597410_6	CO001-597410	6	266	51	Male	>=60 Days PSO	Infected PASC	2	No	No	No	No	Yes	No	No	No	No	No	27.4393	No	No	No	No	No	No	No	No	No	No	No	No	No	No	No
CO001-602513_1	CO001-602513	1	77	48	Female	>=60 Days PSO	Infected PASC	2	No	No	No	No	No	No	No	No	No	No	21.9459	Yes	No	No	No	Yes	No	No	No	No	No	No	No	No	No	No
CO001-602513_2	CO001-602513	2	98	48	Female	>=60 Days PSO	Infected PASC	2	No	No	No	No	No	No	No	No	No	No	21.9459	Yes	No	No	No	Yes	No	No	No	No	No	No	No	No	No	No
CO001-602513_3	CO001-602513	3	147	48	Female	>=60 Days PSO	Infected PASC	2	No	No	No	No	No	No	No	No	No	No	21.9459	Yes	No	No	No	Yes	No	No	No	No	No	No	No	No	No	No
CO001-602513_4	CO001-602513	4	173	48	Female	>=60 Days PSO	Infected PASC	2	No	No	No	No	No	No	No	No	No	No	21.9459	Yes	No	No	No	Yes	No	No	No	No	No	No	No	No	No	No
CO001-602513_5	CO001-602513	5	222	48	Female	>=60 Days PSO	Infected PASC	2	No	No	No	No	No	No	No	Yes	Yes	No	21.9459	Yes	No	No	No	Yes	No	No	No	No	No	No	No	No	No	No
CO001-602513_6	CO001-602513	6	286	48	Female	>=60 Days PSO	Infected PASC	2	No	No	No	Yes	No	No	No	No	No	No	21.9459	Yes	No	No	No	Yes	No	No	No	No	No	No	No	No	No	No
CO001-602513_7	CO001-602513	7	378	48	Female	>=60 Days PSO	Infected PASC	2	No	No	No	Yes	No	No	No	No	No	No	21.9459	Yes	No	No	No	Yes	No	No	No	No	No	No	No	No	No	No
CO001-607907_1	CO001-607907	1	119	59	Male	>=60 Days PSO	Infected PASC	4	No	No	No	No	No	No	No	No	No	Yes	24.4694	No	No	No	No	No	No	No	No	No	No	No	No	No	No	No
CO001-607907_2	CO001-607907	2	157	59	Male	>=60 Days PSO	Infected PASC	4	No	No	No	No	No	No	No	No	No	Yes	24.4694	No	No	No	No	No	No	No	No	No	No	No	No	No	No	No
CO001-607907_3	CO001-607907	3	190	59	Male	>=60 Days PSO	Infected PASC	4	No	No	No	No	No	No	No	No	No	Yes	24.4694	No	No	No	No	No	No	No	No	No	No	No	No	No	No	No
CO001-607907_4	CO001-607907	4	274	59	Male	>=60 Days PSO	Infected PASC	4	No	No	No	No	No	No	No	No	No	Yes	24.4694	No	No	No	No	No	No	No	No	No	No	No	No	No	No	No
CO001-610989_1	CO001-610989	1	45	71	Female	>=30 & <60 DaysPSO	Infected Recovered	3	No	No	No	No	No	No	No	NA	Yes	No	28.02	No	No	No	No	No	No	No	No	No	No	No	No	No	No	No
CO001-610989_2	CO001-610989	2	73	71	Female	>=60 Days PSO	Infected Recovered	3	No	No	No	No	No	No	No	No	No	No	28.02	No	No	No	No	No	No	No	No	No	No	No	No	No	No	No
CO001-610989_3	CO001-610989	3	101	71	Female	>=60 Days PSO	Infected Recovered	3	No	No	No	No	No	No	No	No	No	No	28.02	No	No	No	No	No	No	No	No	No	No	No	No	No	No	No
CO001-610989_4	CO001-610989	4	131	71	Female	>=60 Days PSO	Infected Recovered	3	No	No	No	No	No	No	No	No	No	No	28.02	No	No	No	No	No	No	No	No	No	No	No	No	No	No	No
CO001-610989_5	CO001-610989	5	180	71	Female	>=60 Days PSO	Infected Recovered	3	No	No	No	No	No	No	No	No	No	No	28.02	No	No	No	No	No	No	No	No	No	No	No	No	No	No	No
CO001-615059_1	CO001-615059	1	124	73	Female	>=60 Days PSO	Infected PASC	4	No	No	No	No	No	No	No	No	Yes	No	NA	Yes	No	No	No	No	No	No	No	Yes	No	No	No	No	No	No
CO001-615059_2	CO001-615059	2	137	73	Female	>=60 Days PSO	Infected PASC	4	No	No	No	No	No	No	No	No	Yes	No	NA	Yes	No	No	No	No	No	No	No	Yes	No	No	No	No	No	No
CO001-615059_3	CO001-615059	3	201	73	Female	>=60 Days PSO	Infected PASC	4	No	No	No	No	No	No	No	No	Yes	No	NA	Yes	No	No	No	No	No	No	No	Yes	No	No	No	No	No	No
CO001-627672_1	CO001-627672	1	61	77	Male	>=60 Days PSO	Infected PASC	4	No	No	No	Yes	No	No	No	No	No	No	25.37	No	No	No	Yes	No	No	No	No	No	No	Yes	No	No	No	No
CO001-627672_2	CO001-627672	2	132	77	Male	>=60 Days PSO	Infected PASC	4	No	No	No	No	No	No	No	No	No	No	25.37	No	No	No	Yes	No	No	No	No	No	No	Yes	No	No	No	No
CO001-627672_3	CO001-627672	3	181	77	Male	>=60 Days PSO	Infected PASC	4	No	No	No	No	No	No	No	No	No	No	25.37	No	No	No	Yes	No	No	No	No	No	No	Yes	No	No	No	No
CO001-627672_4	CO001-627672	4	229	77	Male	>=60 Days PSO	Infected PASC	4	No	No	No	No	No	No	No	No	No	No	25.37	No	No	No	Yes	No	No	No	No	No	No	Yes	No	No	No	No
CO001-627672_5	CO001-627672	5	287	77	Male	>=60 Days PSO	Infected PASC	4	No	No	No	No	No	No	No	No	No	No	25.37	No	No	No	Yes	No	No	No	No	No	No	Yes	No	No	No	No
CO001-627672_6	CO001-627672	6	343	77	Male	>=60 Days PSO	Infected PASC	4	No	No	No	No	No	No	No	No	No	No	25.37	No	No	No	Yes	No	No	No	No	No	No	Yes	No	No	No	No
CO001-636001_1	CO001-636001	1	NA	60	Female	NA	Uninfected	3	NA	NA	NA	NA	NA	NA	NA	NA	NA	NA	32.6099	No	No	No	No	Yes	No	No	No	No	No	No	No	No	No	No
CO001-657240_1	CO001-657240	1	NA	45	Male	NA	Uninfected	1	NA	NA	NA	NA	NA	NA	NA	NA	NA	NA	26.7721	No	No	No	No	No	No	No	No	No	No	No	No	No	No	No
CO001-658612_1	CO001-658612	1	NA	37	Male	NA	Uninfected	2	NA	NA	NA	NA	NA	NA	NA	NA	NA	NA	25.5592	No	No	No	No	No	No	No	No	No	No	No	No	No	No	No
CO001-669723_1	CO001-669723	1	137	74	Female	>=60 Days PSO	Infected PASC	4	No	No	Yes	No	No	No	No	No	No	No	24.8066	No	No	Yes	No	No	No	No	No	No	No	No	No	No	No	No
CO001-669723_2	CO001-669723	2	204	74	Female	>=60 Days PSO	Infected PASC	4	No	No	Yes	No	No	No	No	No	No	No	24.8066	No	No	Yes	No	No	No	No	No	No	No	No	No	No	No	No
CO001-669723_3	CO001-669723	3	259	74	Female	>=60 Days PSO	Infected PASC	4	No	No	Yes	No	No	No	No	No	No	No	24.8066	No	No	Yes	No	No	No	No	No	No	No	No	No	No	No	No
CO001-679425_1	CO001-679425	1	76	47	Female	>=60 Days PSO	Infected Recovered	5	No	No	No	No	No	No	No	No	No	No	29.0032	No	No	No	No	No	No	No	No	Yes	No	No	No	No	No	No
CO001-679425_2	CO001-679425	2	149	47	Female	>=60 Days PSO	Infected Recovered	5	No	No	No	No	No	No	No	No	No	No	29.0032	No	No	No	No	No	No	No	No	Yes	No	No	No	No	No	No
CO001-679425_3	CO001-679425	3	191	47	Female	>=60 Days PSO	Infected Recovered	5	No	No	No	No	No	No	No	No	No	No	29.0032	No	No	No	No	No	No	No	No	Yes	No	No	No	No	No	No
CO001-693104_1	CO001-693104	1	11	65	Male	Early acute infection	Infected Recovered	3	No	No	No	No	No	No	No	No	No	No	25.1786	Yes	Yes	No	No	No	No	No	No	No	No	No	No	No	No	No
CO001-693104_2	CO001-693104	2	25	65	Male	>15 & <30 Days PSO	Infected Recovered	3	No	No	No	No	No	No	No	No	No	No	25.1786	Yes	Yes	No	No	No	No	No	No	No	No	No	No	No	No	No
CO001-693104_3	CO001-693104	3	60	65	Male	>=60 Days PSO	Infected Recovered	3	No	No	No	No	No	No	No	No	No	No	25.1786	Yes	Yes	No	No	No	No	No	No	No	No	No	No	No	No	No
CO001-700249_1	CO001-700249	1	40	44	Female	>=30 & <60 DaysPSO	Infected PASC	4	No	No	No	Yes	No	No	No	NA	Yes	No	37.2439	No	No	No	No	No	No	No	No	No	No	No	No	No	No	No
CO001-700249_2	CO001-700249	2	62	44	Female	>=60 Days PSO	Infected PASC	4	No	No	No	No	No	No	No	No	Yes	No	37.2439	No	No	No	No	No	No	No	No	No	No	No	No	No	No	No
CO001-700249_3	CO001-700249	3	131	44	Female	>=60 Days PSO	Infected PASC	4	No	No	Yes	No	No	No	Yes	No	No	No	37.2439	No	No	No	No	No	No	No	No	No	No	No	No	No	No	No
CO001-700249_4	CO001-700249	4	223	44	Female	>=60 Days PSO	Infected PASC	4	No	No	Yes	Yes	No	No	Yes	Yes	Yes	No	37.2439	No	No	No	No	No	No	No	No	No	No	No	No	No	No	No
CO001-700249_5	CO001-700249	5	272	44	Female	>=60 Days PSO	Infected PASC	4	No	No	Yes	No	No	No	Yes	No	Yes	No	37.2439	No	No	No	No	No	No	No	No	No	No	No	No	No	No	No
CO001-700249_6	CO001-700249	6	363	44	Female	>=60 Days PSO	Infected PASC	4	No	No	Yes	Yes	No	No	Yes	No	Yes	No	37.2439	No	No	No	No	No	No	No	No	No	No	No	No	No	No	No
CO001-716418_1	CO001-716418	1	123	58	Female	>=60 Days PSO	Infected PASC	4	No	No	No	Yes	No	No	No	No	No	No	20.1171	No	No	No	No	No	No	No	No	No	No	No	No	No	No	No
CO001-716418_2	CO001-716418	2	165	58	Female	>=60 Days PSO	Infected PASC	4	No	No	No	Yes	No	No	No	No	No	No	20.1171	No	No	No	No	No	No	No	No	No	No	No	No	No	No	No
CO001-716418_3	CO001-716418	3	203	58	Female	>=60 Days PSO	Infected PASC	4	No	No	Yes	Yes	No	No	No	Yes	No	No	20.1171	No	No	No	No	No	No	No	No	No	No	No	No	No	No	No
CO001-719662_1	CO001-719662	1	16	20	Female	>15 & <30 Days PSO	Infected Recovered	3	No	No	No	No	No	No	No	No	No	No	19.5756	No	No	No	No	No	No	No	No	No	No	No	No	No	No	No
CO001-719662_2	CO001-719662	2	30	20	Female	>=30 & <60 DaysPSO	Infected Recovered	3	No	No	No	No	No	No	No	No	No	No	19.5756	No	No	No	No	No	No	No	No	No	No	No	No	No	No	No
CO001-719662_3	CO001-719662	3	65	20	Female	>=60 Days PSO	Infected Recovered	3	No	No	No	No	No	No	No	No	No	No	19.5756	No	No	No	No	No	No	No	No	No	No	No	No	No	No	No
CO001-719662_4	CO001-719662	4	109	20	Female	>=60 Days PSO	Infected Recovered	3	No	No	No	No	No	No	No	No	No	No	19.5756	No	No	No	No	No	No	No	No	No	No	No	No	No	No	No
CO001-719662_5	CO001-719662	5	193	20	Female	>=60 Days PSO	Infected Recovered	3	No	No	No	No	No	No	No	No	No	No	19.5756	No	No	No	No	No	No	No	No	No	No	No	No	No	No	No
CO001-719991_1	CO001-719991	1	12	24	Male	Early acute infection	Infected Recovered	1	No	No	No	No	No	No	No	No	No	No	28.478	No	No	No	No	No	No	No	No	No	No	No	No	No	No	No
CO001-719991_2	CO001-719991	2	27	24	Male	>15 & <30 Days PSO	Infected Recovered	1	No	No	No	No	No	No	No	No	No	No	28.478	No	No	No	No	No	No	No	No	No	No	No	No	No	No	No
CO001-719991_3	CO001-719991	3	40	24	Male	>=30 & <60 DaysPSO	Infected Recovered	1	No	No	No	No	No	No	No	No	No	No	28.478	No	No	No	No	No	No	No	No	No	No	No	No	No	No	No
CO001-719991_4	CO001-719991	4	104	24	Male	>=60 Days PSO	Infected Recovered	1	No	No	No	No	No	No	No	No	No	No	28.478	No	No	No	No	No	No	No	No	No	No	No	No	No	No	No
CO001-730168_1	CO001-730168	1	NA	54	Male	NA	Uninfected	3	NA	NA	NA	NA	NA	NA	NA	NA	NA	NA	26.6229	No	No	No	No	No	No	No	No	No	No	No	No	No	No	No
CO001-747985_1	CO001-747985	1	33	50	Male	>=30 & <60 DaysPSO	Infected PASC	2	No	No	No	No	No	No	No	NA	Yes	No	26.6229	No	No	No	No	No	No	No	No	No	No	No	No	No	No	No
CO001-747985_2	CO001-747985	2	60	50	Male	>=60 Days PSO	Infected PASC	2	No	No	Yes	Yes	No	No	No	No	No	No	26.6229	No	No	No	No	No	No	No	No	No	No	No	No	No	No	No
CO001-747985_3	CO001-747985	3	109	50	Male	>=60 Days PSO	Infected PASC	2	No	No	Yes	No	No	No	No	No	Yes	No	26.6229	No	No	No	No	No	No	No	No	No	No	No	No	No	No	No
CO001-747985_4	CO001-747985	4	188	50	Male	>=60 Days PSO	Infected PASC	2	No	No	Yes	No	No	No	No	No	Yes	No	26.6229	No	No	No	No	No	No	No	No	No	No	No	No	No	No	No
CO001-747985_5	CO001-747985	5	270	50	Male	>=60 Days PSO	Infected PASC	2	No	No	Yes	No	No	No	No	No	No	No	26.6229	No	No	No	No	No	No	No	No	No	No	No	No	No	No	No
CO001-752784_1	CO001-752784	1	64	41	Male	>=60 Days PSO	Infected PASC	5	No	No	No	No	No	No	No	No	Yes	No	28.3654	No	No	No	No	No	No	No	No	No	No	No	No	No	No	No
CO001-753461_1	CO001-753461	1	158	39	Female	>=60 Days PSO	Infected PASC	4	No	No	No	No	No	No	No	No	No	No	32.2806	No	No	No	No	No	No	No	Yes	Yes	No	No	No	No	No	No
CO001-753461_2	CO001-753461	2	187	39	Female	>=60 Days PSO	Infected PASC	4	No	No	No	No	No	No	No	No	No	No	32.2806	No	No	No	No	No	No	No	Yes	Yes	No	No	No	No	No	No
CO001-753461_3	CO001-753461	3	223	39	Female	>=60 Days PSO	Infected PASC	4	No	No	No	Yes	No	No	No	No	No	No	32.2806	No	No	No	No	No	No	No	Yes	Yes	No	No	No	No	No	No
CO001-765550_1	CO001-765550	1	NA	37	Female	NA	Uninfected	1	NA	NA	NA	NA	NA	NA	NA	NA	NA	NA	25.7446	No	No	No	No	No	No	No	No	Yes	No	No	No	No	No	No
CO001-766555_1	CO001-766555	1	13	35	Female	Early acute infection	Infected PASC	3	No	No	No	No	No	No	No	NA	No	No	24.9586	No	No	No	No	No	No	No	No	No	No	No	No	No	No	No
CO001-766555_2	CO001-766555	2	27	35	Female	>15 & <30 Days PSO	Infected PASC	3	No	No	No	No	No	No	No	NA	No	No	24.9586	No	No	No	No	No	No	No	No	No	No	No	No	No	No	No
CO001-766555_3	CO001-766555	3	61	35	Female	>=60 Days PSO	Infected PASC	3	No	No	No	No	No	No	No	No	Yes	No	24.9586	No	No	No	No	No	No	No	No	No	No	No	No	No	No	No
CO001-767757_1	CO001-767757	1	NA	42	Female	NA	Uninfected	3	NA	NA	NA	NA	NA	NA	NA	NA	NA	NA	26.2142	No	No	No	No	No	No	No	Yes	No	No	No	No	No	No	No
CO001-781944_1	CO001-781944	1	NA	35	Male	NA	Uninfected	3	NA	NA	NA	NA	NA	NA	NA	NA	NA	NA	NA	No	No	No	No	No	No	No	No	Yes	No	No	No	No	No	No
CO001-782740_1	CO001-782740	1	NA	55	Male	NA	Uninfected	3	NA	NA	NA	NA	NA	NA	NA	NA	NA	NA	25.8402	No	No	No	No	No	No	No	No	No	No	No	No	No	No	No
CO001-792511_1	CO001-792511	1	15	47	Female	Early acute infection	Infected Recovered	3	No	No	No	No	No	No	No	No	No	No	21.7971	No	No	No	No	Yes	No	No	No	No	Yes	No	No	No	No	No
CO001-792511_2	CO001-792511	2	32	47	Female	>=30 & <60 DaysPSO	Infected Recovered	3	No	No	No	No	No	No	No	No	No	No	21.7971	No	No	No	No	Yes	No	No	No	No	Yes	No	No	No	No	No
CO001-792511_3	CO001-792511	3	80	47	Female	>=60 Days PSO	Infected Recovered	3	No	No	No	No	No	No	No	No	No	No	21.7971	No	No	No	No	Yes	No	No	No	No	Yes	No	No	No	No	No
CO001-795172_1	CO001-795172	1	6	56	Female	Early acute infection	Infected PASC	4	No	No	Yes	No	No	No	Yes	NA	Yes	No	21.5962	No	No	No	No	No	No	No	No	No	No	No	No	No	No	No
CO001-795172_2	CO001-795172	2	12	56	Female	Early acute infection	Infected PASC	4	Yes	No	Yes	No	No	No	Yes	NA	Yes	No	21.5962	No	No	No	No	No	No	No	No	No	No	No	No	No	No	No
CO001-795172_3	CO001-795172	3	20	56	Female	>15 & <30 Days PSO	Infected PASC	4	No	No	Yes	No	No	No	Yes	NA	Yes	No	21.5962	No	No	No	No	No	No	No	No	No	No	No	No	No	No	No
CO001-795172_4	CO001-795172	4	32	56	Female	>=30 & <60 DaysPSO	Infected PASC	4	No	No	Yes	No	No	Yes	No	NA	Yes	No	21.5962	No	No	No	No	No	No	No	No	No	No	No	No	No	No	No
CO001-795172_5	CO001-795172	5	66	56	Female	>=60 Days PSO	Infected PASC	4	No	No	Yes	Yes	No	Yes	Yes	Yes	Yes	No	21.5962	No	No	No	No	No	No	No	No	No	No	No	No	No	No	No
CO001-795172_6	CO001-795172	6	109	56	Female	>=60 Days PSO	Infected PASC	4	No	No	Yes	Yes	No	Yes	Yes	Yes	Yes	No	21.5962	No	No	No	No	No	No	No	No	No	No	No	No	No	No	No
CO001-795172_7	CO001-795172	7	221	56	Female	>=60 Days PSO	Infected PASC	4	Yes	No	Yes	Yes	No	Yes	Yes	Yes	Yes	No	21.5962	No	No	No	No	No	No	No	No	No	No	No	No	No	No	No
CO001-810019_1	CO001-810019	1	NA	54	Male	NA	Uninfected	3	NA	NA	NA	NA	NA	NA	NA	NA	NA	NA	28.478	No	No	No	No	No	No	No	No	No	No	No	No	No	No	No
CO001-826345_1	CO001-826345	1	105	82	Male	>=60 Days PSO	Infected PASC	4	No	No	Yes	No	No	No	No	No	Yes	No	25.0149	Yes	No	No	No	No	No	No	No	Yes	No	No	No	Yes	No	No
CO001-826345_2	CO001-826345	2	120	82	Male	>=60 Days PSO	Infected PASC	4	No	No	Yes	No	No	No	No	No	Yes	No	25.0149	Yes	No	No	No	No	No	No	No	Yes	No	No	No	Yes	No	No
CO001-826345_3	CO001-826345	3	159	82	Male	>=60 Days PSO	Infected PASC	4	No	No	Yes	No	No	No	No	No	Yes	No	25.0149	Yes	No	No	No	No	No	No	No	Yes	No	No	No	Yes	No	No
CO001-826345_4	CO001-826345	4	250	82	Male	>=60 Days PSO	Infected PASC	4	No	Yes	Yes	No	No	No	No	No	Yes	No	25.0149	Yes	No	No	No	No	No	No	No	Yes	No	No	No	Yes	No	No
CO001-826345_5	CO001-826345	5	295	82	Male	>=60 Days PSO	Infected PASC	4	No	Yes	Yes	No	No	No	No	No	Yes	No	25.0149	Yes	No	No	No	No	No	No	No	Yes	No	No	No	Yes	No	No
CO001-838780_1	CO001-838780	1	114	60	Female	>=60 Days PSO	Infected PASC	5	No	No	No	Yes	No	No	No	No	Yes	No	24.9586	Yes	No	Yes	No	No	No	No	No	No	No	No	No	No	No	No
CO001-838780_2	CO001-838780	2	149	60	Female	>=60 Days PSO	Infected PASC	5	No	No	Yes	Yes	No	No	No	No	Yes	No	24.9586	Yes	No	Yes	No	No	No	No	No	No	No	No	No	No	No	No
CO001-838780_3	CO001-838780	3	199	60	Female	>=60 Days PSO	Infected PASC	5	No	No	Yes	Yes	No	No	No	No	Yes	No	24.9586	Yes	No	Yes	No	No	No	No	No	No	No	No	No	No	No	No
CO001-838780_4	CO001-838780	4	271	60	Female	>=60 Days PSO	Infected PASC	5	No	No	Yes	Yes	No	No	No	No	Yes	No	24.9586	Yes	No	Yes	No	No	No	No	No	No	No	No	No	No	No	No
CO001-838780_5	CO001-838780	5	346	60	Female	>=60 Days PSO	Infected PASC	5	No	No	Yes	Yes	No	No	No	No	Yes	No	24.9586	Yes	No	Yes	No	No	No	No	No	No	No	No	No	No	No	No
CO001-838835_1	CO001-838835	1	24	40	Male	>15 & <30 Days PSO	Infected Recovered	3	No	No	No	No	No	No	No	No	Yes	No	25.7994	No	No	No	No	No	No	No	No	No	No	No	No	No	No	No
CO001-838835_2	CO001-838835	2	58	40	Male	>=30 & <60 DaysPSO	Infected Recovered	3	No	No	No	No	No	No	No	No	No	No	25.7994	No	No	No	No	No	No	No	No	No	No	No	No	No	No	No
CO001-838835_4	CO001-838835	4	127	40	Male	>=60 Days PSO	Infected Recovered	3	No	No	No	No	No	No	No	No	No	No	25.7994	No	No	No	No	No	No	No	No	No	No	No	No	No	No	No
CO001-841530_1	CO001-841530	1	74	62	Female	>=60 Days PSO	Infected PASC	4	No	No	No	Yes	No	No	No	No	Yes	No	30.6635	No	No	No	No	No	No	No	No	No	No	No	No	No	No	No
CO001-841530_2	CO001-841530	2	122	62	Female	>=60 Days PSO	Infected PASC	4	No	No	No	Yes	No	No	No	No	Yes	No	30.6635	No	No	No	No	No	No	No	No	No	No	No	No	No	No	No
CO001-841530_3	CO001-841530	3	220	62	Female	>=60 Days PSO	Infected PASC	4	No	No	No	Yes	No	No	No	No	Yes	No	30.6635	No	No	No	No	No	No	No	No	No	No	No	No	No	No	No
CO001-841530_4	CO001-841530	4	271	62	Female	>=60 Days PSO	Infected PASC	4	No	No	No	Yes	No	No	No	No	No	No	30.6635	No	No	No	No	No	No	No	No	No	No	No	No	No	No	No
CO001-843516_1	CO001-843516	1	83	51	Male	>=60 Days PSO	Infected Recovered	3	No	No	No	No	No	No	No	No	No	No	25.5376	No	No	No	No	No	No	No	No	No	No	No	No	No	No	No
CO001-843516_2	CO001-843516	2	119	51	Male	>=60 Days PSO	Infected Recovered	3	No	No	No	No	No	No	No	No	No	No	25.5376	No	No	No	No	No	No	No	No	No	No	No	No	No	No	No
CO001-843516_3	CO001-843516	3	229	51	Male	>=60 Days PSO	Infected Recovered	3	No	No	No	No	No	No	No	No	No	No	25.5376	No	No	No	No	No	No	No	No	No	No	No	No	No	No	No
CO001-843516_4	CO001-843516	4	286	51	Male	>=60 Days PSO	Infected Recovered	3	No	No	No	No	No	No	No	No	No	No	25.5376	No	No	No	No	No	No	No	No	No	No	No	No	No	No	No
CO001-858975_1	CO001-858975	1	NA	29	Female	NA	Uninfected	3	NA	NA	NA	NA	NA	NA	NA	NA	NA	NA	31.09	No	No	No	No	No	No	No	No	Yes	No	No	No	No	No	No
CO001-869973_1	CO001-869973	1	NA	77	Male	NA	Uninfected	4	NA	NA	NA	NA	NA	NA	NA	NA	NA	NA	31.0082	Yes	No	No	No	No	No	No	No	Yes	No	No	No	No	No	No
CO001-885078_1	CO001-885078	1	NA	34	Female	NA	Uninfected	3	NA	NA	NA	NA	NA	NA	NA	NA	NA	NA	31.321	No	No	No	No	No	No	No	No	Yes	No	No	No	No	No	No
CO001-885896_2	CO001-885896	2	14	46	Male	Early acute infection	Infected PASC	5	No	No	No	No	No	No	No	NA	Yes	No	32.0946	No	No	No	No	No	No	No	No	No	No	No	No	No	No	No
CO001-885896_3	CO001-885896	3	35	46	Male	>=30 & <60 DaysPSO	Infected PASC	5	No	No	No	No	No	No	No	NA	Yes	No	32.0946	No	No	No	No	No	No	No	No	No	No	No	No	No	No	No
CO001-885896_4	CO001-885896	4	62	46	Male	>=60 Days PSO	Infected PASC	5	No	No	No	No	No	No	No	No	Yes	No	32.0946	No	No	No	No	No	No	No	No	No	No	No	No	No	No	No
CO001-888991_1	CO001-888991	1	12	27	Female	Early acute infection	Infected PASC	5	No	NA	Yes	No	NA	No	No	NA	No	No	34.6996	No	No	No	No	No	No	No	No	No	No	No	No	No	No	No
CO001-888991_2	CO001-888991	2	26	27	Female	>15 & <30 Days PSO	Infected PASC	5	No	NA	No	Yes	NA	No	No	NA	No	No	34.6996	No	No	No	No	No	No	No	No	No	No	No	No	No	No	No
CO001-888991_3	CO001-888991	3	45	27	Female	>=30 & <60 DaysPSO	Infected PASC	5	No	NA	No	No	NA	No	No	NA	No	No	34.6996	No	No	No	No	No	No	No	No	No	No	No	No	No	No	No
CO001-888991_4	CO001-888991	4	151	27	Female	>=60 Days PSO	Infected PASC	5	No	No	No	No	Yes	No	No	No	No	No	34.6996	No	No	No	No	No	No	No	No	No	No	No	No	No	No	No
CO001-897362_1	CO001-897362	1	87	48	Female	>=60 Days PSO	Infected Recovered	2	No	No	No	No	No	No	No	No	No	No	23.5134	No	No	No	No	No	No	No	No	No	No	No	No	No	No	No
CO001-897362_2	CO001-897362	2	115	48	Female	>=60 Days PSO	Infected Recovered	2	No	No	No	No	No	No	No	No	No	No	23.5134	No	No	No	No	No	No	No	No	No	No	No	No	No	No	No
CO001-897362_3	CO001-897362	3	142	48	Female	>=60 Days PSO	Infected Recovered	2	No	No	No	No	No	No	No	No	No	No	23.5134	No	No	No	No	No	No	No	No	No	No	No	No	No	No	No
CO001-897362_4	CO001-897362	4	171	48	Female	>=60 Days PSO	Infected Recovered	2	No	No	No	No	No	No	No	No	No	No	23.5134	No	No	No	No	No	No	No	No	No	No	No	No	No	No	No
CO001-897362_5	CO001-897362	5	269	48	Female	>=60 Days PSO	Infected Recovered	2	No	No	No	No	No	No	No	No	No	No	23.5134	No	No	No	No	No	No	No	No	No	No	No	No	No	No	No
CO001-908083_1	CO001-908083	1	51	37	Female	>=30 & <60 DaysPSO	Infected Recovered	3	No	No	No	No	No	No	No	No	No	No	31.321	No	No	No	No	No	No	No	No	No	No	No	No	No	No	No
CO001-908083_2	CO001-908083	2	83	37	Female	>=60 Days PSO	Infected Recovered	3	No	No	No	No	No	No	No	No	No	No	31.321	No	No	No	No	No	No	No	No	No	No	No	No	No	No	No
CO001-925392_1	CO001-925392	1	42	45	Male	>=30 & <60 DaysPSO	Infected PASC	5	No	NA	No	No	NA	No	No	NA	No	No	37.9707	No	No	No	No	No	No	No	No	Yes	No	No	No	No	No	No
CO001-925392_2	CO001-925392	2	57	45	Male	>=30 & <60 DaysPSO	Infected PASC	5	No	NA	No	No	NA	No	No	NA	No	No	37.9707	No	No	No	No	No	No	No	No	Yes	No	No	No	No	No	No
CO001-925392_3	CO001-925392	3	70	45	Male	>=60 Days PSO	Infected PASC	5	No	No	No	No	No	No	Yes	No	No	No	37.9707	No	No	No	No	No	No	No	No	Yes	No	No	No	No	No	No
CO001-925392_4	CO001-925392	4	134	45	Male	>=60 Days PSO	Infected PASC	5	No	No	No	No	No	No	Yes	No	No	No	37.9707	No	No	No	No	No	No	No	No	Yes	No	No	No	No	No	No
CO001-933891_1	CO001-933891	1	NA	56	Female	NA	Uninfected	2	NA	NA	NA	NA	NA	NA	NA	NA	NA	NA	27.4357	No	No	No	No	Yes	No	No	No	No	Yes	No	No	No	No	No
CO001-935538_1	CO001-935538	1	NA	46	Female	NA	Uninfected	5	NA	NA	NA	NA	NA	NA	NA	NA	NA	NA	25.6828	No	No	No	No	No	No	No	No	No	No	No	No	No	No	No
CO001-960763_1	CO001-960763	1	25	22	Female	>15 & <30 Days PSO	Infected PASC	5	No	No	No	No	No	No	No	NA	No	No	24.208	No	No	No	No	No	No	No	No	No	No	No	No	No	No	No
CO001-960763_2	CO001-960763	2	37	22	Female	>=30 & <60 DaysPSO	Infected PASC	5	No	No	No	No	No	No	No	NA	No	No	24.208	No	No	No	No	No	No	No	No	No	No	No	No	No	No	No
CO001-960763_3	CO001-960763	3	184	22	Female	>=60 Days PSO	Infected PASC	5	No	No	No	No	No	No	No	No	Yes	No	24.208	No	No	No	No	No	No	No	No	No	No	No	No	No	No	No
CO001-962466_1	CO001-962466	1	7	52	Female	Early acute infection	Infected Recovered	5	No	No	No	No	No	Yes	No	No	No	No	25.7905	No	No	No	No	Yes	No	No	No	No	No	No	No	No	No	No
CO001-962466_2	CO001-962466	2	15	52	Female	Early acute infection	Infected Recovered	5	No	No	No	No	No	No	No	No	No	No	25.7905	No	No	No	No	Yes	No	No	No	No	No	No	No	No	No	No
CO001-962466_3	CO001-962466	3	31	52	Female	>=30 & <60 DaysPSO	Infected Recovered	5	No	No	No	No	No	No	No	No	No	No	25.7905	No	No	No	No	Yes	No	No	No	No	No	No	No	No	No	No
CO001-962466_4	CO001-962466	4	65	52	Female	>=60 Days PSO	Infected Recovered	5	No	No	No	No	No	No	No	No	No	No	25.7905	No	No	No	No	Yes	No	No	No	No	No	No	No	No	No	No
CO001-962466_5	CO001-962466	5	115	52	Female	>=60 Days PSO	Infected Recovered	5	No	No	No	No	No	No	No	No	No	No	25.7905	No	No	No	No	Yes	No	No	No	No	No	No	No	No	No	No
CO001-964885_1	CO001-964885	1	124	56	Male	>=60 Days PSO	Infected PASC	5	No	No	No	No	Yes	No	No	No	No	No	23.1081	Yes	No	No	No	No	No	No	No	No	No	No	No	No	No	No
CO001-964885_2	CO001-964885	2	209	56	Male	>=60 Days PSO	Infected PASC	5	No	No	No	No	Yes	No	No	No	No	No	23.1081	Yes	No	No	No	No	No	No	No	No	No	No	No	No	No	No
CO001-964885_3	CO001-964885	3	274	56	Male	>=60 Days PSO	Infected PASC	5	No	No	No	No	Yes	No	No	Yes	No	No	23.1081	Yes	No	No	No	No	No	No	No	No	No	No	No	No	No	No
CO001-976949_1	CO001-976949	1	NA	61	Female	NA	Uninfected	2	NA	NA	NA	NA	NA	NA	NA	NA	NA	NA	22.7393	No	No	No	No	Yes	No	No	No	No	No	No	No	No	No	No
CO001-981143_1	CO001-981143	1	30	61	Female	>=30 & <60 DaysPSO	Infected PASC	4	No	No	No	Yes	No	No	No	NA	Yes	No	28.7266	No	No	No	No	No	No	No	No	No	No	No	No	No	No	No
CO001-981143_2	CO001-981143	2	79	61	Female	>=60 Days PSO	Infected PASC	4	No	No	No	Yes	No	No	No	Yes	Yes	No	28.7266	No	No	No	No	No	No	No	No	No	No	No	No	No	No	No
