# Supplementary material for: Persistent serum protein signatures define an inflammatory subcategory of long COVID
Source: Nat Commun. 2023 Jun 9;14:3417. doi: 10.1038/s41467-023-38682-4 (PMC10252177; doi:10.1038/s41467-023-38682-4)
Supplement: Supplementary file 4 — Supplementary Data 2 [file 41467_2023_38682_MOESM4_ESM.xlsx]

## Sheet: Sheet1
Supplementary Data S2. Normalized Protein Expression (NPX) matrix of the serum Olink explore panel per sample
Protein	CO001-013471_1	CO001-013471_2	CO001-013471_3	CO001-013471_4	CO001-013471_5	CO001-046175_1	CO001-046175_2	CO001-046175_3	CO001-046175_4	CO001-084680_1	CO001-090383_1	CO001-090383_2	CO001-090383_3	CO001-090383_4	CO001-090383_5	CO001-090383_6	CO001-094160_1	CO001-094160_2	CO001-094160_3	CO001-094160_4	CO001-094160_5	CO001-099903_1	CO001-099903_2	CO001-099903_3	CO001-099903_4	CO001-114683_1	CO001-133785_1	CO001-133785_2	CO001-133785_3	CO001-141697_1	CO001-141697_2	CO001-141697_3	CO001-141697_4	CO001-143816_1	CO001-143816_2	CO001-143816_3	CO001-143816_4	CO001-155486_1	CO001-155486_2	CO001-155486_3	CO001-155486_4	CO001-161300_1	CO001-172093_1	CO001-172093_2	CO001-172093_3	CO001-208318_1	CO001-208318_2	CO001-225049_1	CO001-225049_2
AARSD1	0.6927	0.871	1.3172	1.4709	0.5522	1.8493	1.3783	1.3707	1.6804	0.7339	1.6756	2.5254	1.0776	1.5375	2.7588	1.429	1.5942	1.423	2.1688	2.07	1.4385	2.0784	2.4738	2.0734	1.6159	0.6376	0.6431	1.0565	0.1684	1.4845	2.7529	2.3782	2.0411	1.5203	1.9309	0.9374	1.5427	1.109	1.4408	1.6339	1.2755	1.6347	2.0578	1.6195	1.9804	1.1561	1.9321	3.2603	2.4936
ABHD14B	1.2048	1.4349	0.9138	0.6379	0.9429	0.6415	0.4115	0.7664	0.3125	0.4195	0.6499	0.9277	1.2864	1.568	1.6502	0.8898	0.7508	1.6264	1.8392	1.3287	0.7443	1.072	1.9105	1.3233	0.8117	1.1151	-0.4611	1.0239	-0.2549	1.5596	1.5843	1.3534	0.3578	0.266	0.9308	0.403	0.3442	-0.2345	1.4752	1.251	1.1491	0.994	1.61	-0.6183	0.2094	0.668	0.663	1.2549	1.5807
ABL1	1.7523	1.8994	1.0558	1.144	1.1253	0.8793	1.0358	0.9687	1.0701	0.6403	1.1697	1.4628	1.8733	1.8578	1.4562	1.3198	0.9341	1.5041	1.8917	1.6046	0.8285	1.4428	1.9621	1.597	1.3389	0.838	0.4004	1.3509	0.3837	1.9471	2.0012	1.4853	1.8712	0.8245	1.2803	0.5802	0.7002	0.4908	1.5406	1.1549	1.3889	0.6172	2.733	0.8192	1.2252	0.9721	1.2015	1.5323	1.6626
ACAA1	-0.6872	-1.136	-0.7395	-0.932	-0.2161	0.648	-0.953	0.4588	-0.6153	-0.6055	0.5011	-0.0784	-0.3515	-0.1044	-2.3711	-0.4431	0.8806	0.9807	0.2464	0.7589	-0.009	-0.5018	0.3724	-0.1834	-0.6839	2.3622	0.7922	-0.0882	-0.2749	-0.8334	-0.0728	-0.062	-0.1836	-0.0253	0.8607	0.204	0.3814	-0.8718	0.127	-0.7356	0.308	-0.375	-0.7283	-0.3179	0.643	-0.2846	-0.4903	0.3087	-0.988
ACAN	0.8434	0.9668	1.051	1.0021	1.0716	-0.1867	-0.3736	-0.0138	-0.574	0.1067	-0.8451	-0.1566	-0.5855	-0.5877	-0.3566	-0.5213	0.3002	0.3867	0.4978	0.3209	0.1907	-0.9253	-0.7794	-0.6183	-0.8059	-0.7715	-0.4011	-0.3481	-0.3191	-0.013	-0.2659	-0.129	-0.2979	0.1596	0.0987	0.0837	0.2502	0.4096	0.4871	0.7127	0.6888	0.538	0.2919	0.4011	0.2399	-0.1461	-0.2962	0.2272	0.2373
ACE2	0.0206	-0.4849	-0.1904	-0.0478	-0.4286	-0.2686	-0.5369	-0.3912	-0.5568	-0.1713	0.3875	-0.0863	-0.0939	-0.5544	-0.7723	0.0118	-0.0192	0.2523	-0.3506	0.0676	-0.2695	-0.4591	-0.5846	-0.3513	-0.0994	-0.0403	-0.5975	-0.516	-0.9405	-0.5523	-0.8496	-0.6908	-0.5815	-0.3949	-0.0705	-0.0527	-0.2589	0.1801	0.1003	-0.0669	0.1771	0.1101	-0.4495	-0.5594	-0.8278	-0.4222	-0.42	0.0951	0.0458
ACOX1	-0.0253	0.2766	0.3798	-0.5246	-0.6018	-0.6871	-0.7565	0.1346	-1.2305	-0.333	-0.4332	-0.4276	-0.1911	-0.1755	0.6474	0.4036	0.1544	0.6002	0.8429	-0.1806	-0.7949	0.6234	0.2382	0.1117	0.0616	0.615	0.3188	0.1456	-0.2137	-0.1985	0.9371	0.071	-0.5011	0.0222	-0.293	-0.2047	0.2433	-0.0263	-0.6498	-0.3161	0.5825	0.0734	-1.5797	0.2703	-0.3524	-0.4094	0.0185	0.2461	0.0753
ACP5	0.47685	0.10315	0.09535	0.11845	0.13505	0.66195	0.59715	0.84535	0.60145	0.5798	0.32385	0.35695	0.43095	0.49835	0.29105	0.60415	0.6614	0.5216	0.5045	0.7643	0.7975	1.03975	0.96335	0.99965	0.77725	0.1237	0.63815	0.66195	0.45215	0.47155	0.20215	0.23555	0.41985	0.4798	0.3725	0.5082	0.5555	0.87975	0.59365	0.47015	0.34955	0.1978	0.64765	0.80725	0.70965	0.25755	0.14865	0.6827	0.8059
ACP6	0.5779	0.2081	0.681	0.5249	0.5035	1.128	1.05	1.2139	1.059	0.3118	0.907	0.9273	0.8538	0.6901	0.614	0.5862	0.2215	0.4358	0.1023	0.3788	0.2968	0.9352	0.8827	0.8066	0.6599	-0.2379	0.6793	0.646	0.5507	0.794	0.5263	0.6065	0.5737	0.3332	0.5252	0.5111	0.4457	1.0129	0.8251	0.9776	0.7169	0.5872	0.7123	0.6799	0.8027	-0.9035	-0.5447	0.5995	0.5384
ACTA2	0.7348	0.5051	0.789	0.611	0.5642	0.7837	0.8569	0.1377	0.2422	0.5119	0.5867	0.2014	0.0993	-0.0805	0.3114	0.3909	0.7407	0.4898	0.1948	0.1847	0.4247	0.0501	0.2568	-0.1249	0.268	-0.082	-0.0444	-0.0812	-0.5586	0.2077	0.2625	-0.2925	0.3898	-0.2933	-0.243	0.0336	-0.2099	-0.231	0.5874	0.3006	0.4588	0.4363	-0.2895	-0.0928	-0.1639	0.0469	0.0499	1.4685	1.666
ACTN4	0.1055	0.6883	0.3305	0.5692	0.147	-0.3246	-0.017	-0.1756	0.1053	0.0007	-0.0763	0.1371	0.1927	0.0772	0.1019	0.1609	0.3956	0.2434	-0.0957	-0.0164	0.1261	0.0319	0.3469	0.4501	0.0296	0.0029	-0.1492	0.0394	-0.4977	0.3277	0.4682	0.355	0.4199	0.1164	0.0296	-0.0628	-0.0618	-0.0979	-0.1249	-0.3329	0.4223	0.073	0.7102	0.2263	0.3398	-0.292	0.2375	0.0373	0.2305
ACVRL1	0.9059	1.0272	1.0764	0.8604	0.6523	0.8166	0.8033	0.9984	0.7869	1.1178	0.5951	0.6692	0.3225	0.906	0.6982	0.5485	0.5134	0.5939	0.6866	0.6215	0.5795	0.7779	0.5939	0.4566	0.3772	0.3556	0.6574	0.7735	0.4356	0.7013	0.5743	0.5461	0.5912	0.5498	0.595	0.6611	0.8551	0.4421	0.3812	0.6059	0.5892	0.2705	0.4104	0.645	0.5971	0.8106	0.6083	1.0175	1.0953
ACY1	-0.126	-0.0518	-0.3288	-0.2228	-0.3055	-0.0495	-0.5231	0.2574	-0.2359	0.243	0.2807	0.3279	0.3509	0.1509	0.2731	0.3642	0.3185	0.7765	0.6853	0.7895	-0.2102	0.533	0.535	0.4038	0.4908	0.6703	0.486	0.6199	-0.4718	0.2488	-0.0783	0.1242	0.2136	0.2315	0.1704	-0.0155	0.0915	0.4256	-0.2714	-0.0565	0.5697	-0.2718	-0.6087	-0.2186	0.0913	0.1165	0.0999	0.0328	-0.4704
ADA	0.0405	-0.3391	-0.2043	-0.1406	-0.1364	0.1186	0.1361	0.1058	-0.0022	0.1014	0.1293	0.4025	0.325	0.3884	0.3485	0.3262	0.3808	0.3307	0.4768	0.3761	0.3145	0.2901	0.2775	0.2783	0.1234	-0.0973	0.2058	0.2518	-0.1893	0.8977	0.7877	0.6858	0.7893	0.1171	0.1447	-0.1437	0.0126	0.3171	0.4138	0.3126	0.3739	0.2813	0.0709	0.0748	0.066	0.5516	0.6185	0.4595	0.3123
ADA2	0.44125	-0.08925	0.06925	0.67035	-0.07725	0.25565	0.17715	0.35865	0.39375	0.0728	-0.04915	0.48025	-0.01535	-0.00655	0.25495	-0.13515	0.5982	0.1856	0.3492	0.2715	0.4091	-0.19975	-0.45935	-0.35445	-0.25555	0.102	-0.13005	0.00355	0.26615	0.03815	-0.21375	-0.15335	-0.09275	0.2198	-0.0029	0.1773	0.2151	-0.21355	-0.11325	-0.21275	-0.28955	0.2464	0.60245	0.06485	0.52265	-0.20835	-0.05915	0.2017	0.0748
ADAM15	0.4525	0.5091	0.6101	0.4677	0.2269	0.5012	0.3312	0.3164	0.6851	0.5181	0.5727	0.7244	0.4946	0.2178	0.3925	0.7643	1.0457	1.0975	0.9857	1.0126	0.89	0.6034	0.6333	0.7137	0.5536	0.5877	1.1712	0.6681	0.3444	1.1737	1.0702	0.8461	0.8412	0.9231	0.8831	0.9813	0.9561	0.2876	0.9493	0.6896	0.6285	0.9548	0.9165	0.6938	0.9534	0.6604	0.6736	1.0859	0.9387
ADAM22	0.7636	0.8119	0.658	0.3925	0.5423	0.5409	0.4105	0.6982	0.4161	0.4048	1.0732	1.0697	0.9685	1.4445	1.143	0.9128	0.1013	0.4131	0.3632	0.2358	0.1368	0.429	0.4194	0.3082	-0.1234	0.1646	-0.2906	0.0716	-0.2774	1.1612	0.8082	0.6772	0.5739	0.3565	0.5553	0.3816	0.6873	-0.1839	-0.0497	0.0598	0.0481	0.4085	0.2215	0.5299	0.4633	0.7229	0.4912	0.8631	0.8315
ADAM23	-0.13185	-0.15665	0.25065	0.47985	0.15955	-0.41355	-0.20135	-0.23235	-0.59515	-0.3555	-0.94735	-1.34335	-1.22775	-0.85375	-1.46115	-0.88805	0.3842	0.3238	0.1328	0.2691	0.3511	-0.43065	-0.05455	-0.42945	-0.50905	-0.0282	-1.37845	-1.33175	-1.66255	-0.38225	-0.50195	-0.71165	-0.47875	-0.4022	-0.1154	-0.3324	-0.5654	-1.22885	-0.88745	-1.04905	-1.37595	-0.0666	-0.26435	0.03015	0.06805	-0.33085	-0.01045	-0.4514	-0.2141
ADAM8	0.3076	0.2426	0.1779	0.3125	0.1298	0.8749	0.9844	1.0049	1.1055	0.2664	0.7317	1.1017	0.8398	0.6953	0.6917	0.6297	0.226	0.0681	0.0124	-0.0093	0.1178	1.428	1.4509	1.6276	1.5729	0.1474	0.1528	0.3437	0.0266	0.7523	0.637	0.689	1.1355	0.2327	0.8873	0.2551	0.4142	0.6712	0.8434	0.4873	0.5522	0.0201	0.7148	0.24	0.3939	0.5827	0.5803	1.0243	0.5565
ADAMTS13	0.50045	0.27035	0.42815	0.33085	0.30395	0.09895	0.12945	0.26405	0.16485	-0.4326	-0.34115	-0.13335	-0.14785	-0.18515	-0.41435	-0.09655	-0.3103	-0.4041	-0.2402	-0.3869	-0.1733	0.00145	0.03925	0.04755	0.04365	0.1602	-0.34655	-0.46455	-0.50465	0.38075	0.06905	0.12725	0.17645	0.3595	0.3976	0.46	0.6446	0.12225	0.22855	0.18645	0.05215	0.0486	0.28125	0.24715	0.30645	0.63855	0.55555	0.1593	0.1049
ADAMTS15	-1.3533	-1.273	-0.9622	-1.1883	-1.5641	-0.6792	-0.1241	-0.2461	-0.5401	-1.3664	-0.1294	-0.3743	-0.4194	0.1708	-0.0353	-0.1503	-1.31	-1.2055	-0.9379	-0.8595	-1.0142	-0.9609	-0.9309	-1.1341	-1.0305	-1.048	-1.4935	-1.4914	-1.9112	-0.4393	-1.212	-0.6134	-0.5636	-1.4041	-1.2225	-1.45	-1.6665	-1.1412	-1.7493	-1.5209	-1.376	-1.5711	-0.8521	-1.0481	-0.5981	-1.1622	-0.6121	-1.0213	-0.7988
ADAMTS16	1.0418	0.6256	0.9474	0.7375	0.8857	0.3754	0.0938	0.2828	0.2102	0.2341	0.1853	0.1314	0.1665	-0.3874	-0.2234	0.194	-0.1256	-0.0102	-0.2297	0.1817	-0.044	-0.0663	-0.1521	-0.0162	-0.0614	0.2263	-0.191	-0.0906	-0.1773	-0.3286	-0.7041	-0.3042	-0.5472	0.5772	0.5878	0.6661	0.5663	-0.2517	-0.0786	-0.2686	-0.3033	0.1584	0.0941	-0.2714	-0.3274	0.0907	0.2196	-0.0145	0.3677
ADAMTS8	-0.46585	0.04395	0.06215	0.02565	0.01765	-0.23545	-0.38165	-0.25365	-0.85605	-0.3654	-0.53175	-0.30265	-0.37005	0.25735	-0.06325	0.05105	-0.0664	0.0355	0.1184	-0.0023	-0.0816	-0.95545	-0.71155	-0.61635	-0.84395	-0.2896	0.61315	0.72125	0.04495	-0.47725	-0.42525	-0.55785	-0.27185	-0.3768	-0.1898	-0.0853	-0.1713	-0.21585	-0.15485	-0.11015	0.15405	0.2561	-0.51305	-0.28745	-0.06175	-0.25085	-0.09835	0.1594	-0.2121
ADCYAP1R1	-0.1878	-0.0994	0.217	0.2345	-0.1875	0.049	0.1744	-0.0897	0.2657	0.0348	-0.2884	-0.1342	-0.1398	-0.0607	0.3458	-0.0751	0.1729	0.0579	-0.0982	0.1056	-0.177	-0.325	-0.5989	0.194	-0.2131	-0.1342	0.105	-0.2106	0.0549	0.049	-0.7176	0.1438	-0.1197	-0.2575	-0.3752	-0.1251	-0.3653	0.1955	-0.2286	0.114	-0.1792	-0.2175	-0.0284	-0.2934	0.0157	-0.2726	-0.0686	0.022	0.0114
ADGRB3	0.6705	0.4124	0.3872	0.3913	0.2371	0.1124	0.0063	0.3115	0.1586	0.3243	0.1089	0.3235	0.0206	0.4504	0.3996	0.2968	-0.2437	-0.1508	0.0523	-0.1984	-0.1718	0.4342	0.183	0.2476	0.0211	0.3306	0.1858	0.28	0.1028	1.2159	0.9423	0.9761	0.9182	0.7413	0.7252	0.8055	0.8819	0.0423	0.0423	0.2318	0.1141	-0.1481	-0.2196	-0.1075	-0.0488	0.7585	0.526	0.6422	0.6697
ADGRE2	-0.0426	-0.0878	0.0373	0.2787	0.0264	0.204	0.1064	0.2755	0.1611	0.211	-0.0952	0.1894	0.0686	0.2027	-0.1036	-0.1635	0.2552	0.0078	0.3587	0.199	0.1407	0.1846	0.1034	-0.0274	0.0707	0.3704	0.0321	0.1427	0.0137	0.1872	0.2433	0.0073	0.1203	0.23	0.4359	0.272	0.1957	-0.1113	0.2008	0.0618	-0.0022	0.2935	-0.0893	-0.0986	-0.0282	0.5793	0.5557	0.8416	0.6286
ADGRG1	0.2673	-0.3434	-0.3148	-0.2515	-0.6421	-0.3328	-0.5126	-0.5004	-0.0085	0.4317	-0.3116	0.034	-0.2974	-0.0227	0.0131	-0.0509	-0.0578	0.0117	0.277	0.393	-0.0841	-0.4829	-0.5598	-0.1665	-0.2535	-0.6357	-0.3009	-0.1506	-0.3155	0.6952	0.0439	0.3018	0.2488	-0.0734	-0.1767	0.2441	-0.0813	-0.5987	-0.6818	-0.8719	-0.342	1.3042	0.2296	-0.1441	0.149	-0.0007	0.0688	0.3044	-0.134
ADGRG2	0.0132	0.1657	0.3661	0.4219	0.4217	0.1523	0.0279	0.2645	-0.2762	0.3603	-0.6873	0.5214	-0.1415	0.092	0.4183	0.2245	-0.0761	0.3526	0.4036	0.1991	0.247	0.0831	0.1307	0.2499	-0.1877	0.4188	0.2535	0.0914	0.4248	0.0495	-0.256	0.1138	-0.1737	-0.1756	-0.1059	0.0475	0.1893	0.164	0.3598	0.5351	0.6937	-0.0164	-0.2242	0.0564	0.0983	0.8101	0.8054	0.3506	0.2641
ADH4	-0.4839	-0.9873	-0.225	-1.0008	-1.1345	-1.0578	-0.7176	-0.887	-0.7234	0.4724	-0.053	-0.6177	-0.3597	-1.2005	-1.2212	-0.0043	-0.7354	-0.54	-0.8117	-0.5174	-1.0963	0.3886	0.3245	0.3851	0.0859	0.7964	-0.1714	0.3376	-0.9037	-1.144	-1.0422	-0.7932	-0.7017	-0.618	-0.7256	-0.4684	-0.5033	0.0645	-1.2757	-1.4662	0.1623	-1.6224	-1.1593	0.0422	0.0903	-0.7002	-0.0587	-0.7258	-1.5601
ADM	0.677	0.5587	0.9324	0.354	0.6088	0.7201	0.6541	0.6504	0.5621	-0.0731	0.8897	0.7097	0.3556	0.7065	0.6821	0.6978	-0.0169	-0.1754	-0.3777	-0.1862	-0.1825	0.6626	0.8739	0.6418	0.5386	0.3619	-0.4076	-0.2427	-0.5012	0.2645	0.2281	0.2151	0.5303	0.064	0.1824	-0.3447	0.0492	-0.1075	-0.2637	0.0643	-0.3322	0.1781	0.1612	0.3854	0.2994	0.3432	0.5955	1.292	1.4404
AFP	1.5968	1.7056	1.5474	1.4074	1.2353	0.353	0.3117	0.5185	0.3288	0.825	0.2759	0.3314	0.2457	0.3257	0.6399	0.4374	0.2339	0.6958	0.6394	0.4878	0.3996	0.538	0.3738	0.6408	0.3349	1.0321	-0.7305	-0.8411	-0.9363	-0.3815	-0.5263	-0.6636	-0.4386	-0.8997	-0.4765	-0.845	-0.5505	-1.0548	-1.3352	-1.3455	-1.1196	-1.6733	0.007	0.0942	-0.0575	-0.1117	-0.1998	1.0373	0.8669
AGER	0.4998	1.0743	0.9544	0.8737	0.8628	-1.5507	-1.3682	-1.2846	-1.8345	-0.0247	-0.523	-0.435	-0.6101	-0.2772	-0.7779	-0.6858	-0.2444	-0.3068	0.0977	-0.4223	-0.3442	-1.0003	-0.6092	-0.9494	-1.1378	0.4606	0.6348	0.6624	0.6324	-0.0583	-0.1058	-0.2801	-0.3446	0.268	0.5225	0.3775	0.4292	-0.3749	-0.1654	0.5301	-0.0724	-0.014	0.1658	0.2835	0.3023	0.8827	0.8045	0.1818	-0.017
AGR2	1.2551	2.5278	2.2643	2.9942	1.5699	-1.069	-2.1292	-1.9865	-0.6	0.3464	0.559	0.9151	0.0349	-0.5	1.5341	-0.0116	-0.974	1.2553	-0.0031	-0.111	-0.14	-0.1327	-0.5207	-0.3139	0.2944	1.2491	-0.1531	-0.8295	-1.607	0.0082	0.2343	-0.6037	0.1974	0.8988	0.9385	0.4284	1.2591	-0.3707	0.5735	1.8736	0.2426	0.8032	1.6895	2.0793	2.9057	0.6341	0.4663	2.5542	4.0675
AGR3	0.0785	0.4677	0.6281	0.6408	0.3098	0.104	-1.4817	-0.4344	0.1114	0.3496	0.3084	0.3629	0.1002	-0.1391	0.1316	-0.0652	0.2756	-0.1364	-0.2647	0.3112	-0.1863	0.1746	-1.1548	-0.1053	0.3034	-0.0505	-0.4364	-0.3854	-0.4011	-0.4838	-0.3545	-0.2784	0.0035	-0.6596	-0.0869	-0.5843	-0.036	0.1353	0.5337	0.0344	0.1915	0.3669	-0.3989	0.056	-0.0362	-0.1966	-0.3554	-0.6537	-0.3345
AGRN	1.2538	0.9392	0.9946	0.7625	0.8585	0.5907	0.5046	0.7807	0.4735	0.7585	0.3958	0.1935	0.2083	0.3834	0.241	0.2671	0.0591	-0.1652	0.2324	-0.014	-0.1128	0.5729	0.608	0.4312	0.375	0.565	0.3534	0.3785	0.0929	0.7002	0.3779	0.2557	0.1335	0.2036	0.093	0.1897	0.3194	0.1292	0.3403	0.4868	0.1728	0.1927	0.4162	0.3265	0.2636	0.9229	0.8961	0.7894	0.6789
AGRP	1.4442	0.9215	1.3722	1.3354	0.9897	0.5179	1.1035	1.1335	0.723	0.1711	0.6284	0.0604	0.2405	0.4348	0.5747	0.68	0.5168	0.5791	0.5806	0.8287	0.4	0.6	0.7922	0.8445	0.9705	0.5684	0.3326	0.5352	0.3763	0.9216	0.3378	0.7395	1.4161	1.253	0.673	0.5417	0.6449	1.5028	1.0849	1.4328	1.2757	0.7082	1.2317	1.4407	1.7675	0.3494	0.9604	1.1346	1.5266
AGXT	-0.7221	-1.181	-0.8607	-1.7794	-1.5099	-1.1946	-1.1608	-0.4292	-0.4738	-0.4287	-0.1848	-0.243	-0.5326	-0.7808	-0.4501	0.0923	0.2059	0.8537	0.3233	0.7293	0.1479	-1.0503	-0.9457	-1.1778	-0.7965	2.6662	0.3634	0.8391	-0.2261	-0.6799	-1.2688	-0.5276	-1.174	-0.235	-0.7925	-0.5904	-0.19	-0.3661	-0.9934	-0.8207	0.9918	-0.9155	-1.1891	-0.677	-0.6393	-1.3468	-1.2433	-0.8155	-1.2084
AHCY	0.7965	0.8443	0.3683	-0.0889	-0.2086	0.8124	0.4836	0.7879	1.0629	-0.2848	0.6941	1.0295	1.2946	0.8856	1.8272	0.9353	0.6162	0.7837	0.7964	0.597	0.2654	0.8159	0.8054	1.5929	1.454	-0.0052	0.3477	0.5426	-0.0866	0.9398	1.3646	0.5007	1.0114	0.0187	0.967	-0.119	0.3718	-0.0634	0.2531	0.3404	0.6007	0.3178	0.6744	1.2903	0.7481	0.5339	0.8526	0.7496	0.2232
AHSP	-0.0916	0.1999	0.0839	0.5521	-0.2433	1.0135	0.0427	0.3257	0.0542	-0.0114	0.3002	1.9957	-0.307	0.3215	2.5867	0.9704	1.3898	1.0622	1.2466	1.315	0.8093	1.4096	1.7493	1.19	0.3907	-0.1065	0.7166	0.4876	0.0456	0.3305	3.1823	2.6552	0.6735	1.7549	1.8065	1.0863	0.9866	0.434	1.4533	1.7723	0.5353	2.8997	1.1042	1.1374	1.7076	0.0304	0.9604	2.0102	1.0678
AIF1	0.4694	0.4292	0.0777	0.8815	0.0381	0.5665	0.5251	0.4007	1.5397	-0.2717	1.0648	1.0264	0.836	0.5538	0.4785	-0.2166	0.5395	0.5467	0.654	0.8274	0.0112	0.8467	0.1222	1.5267	0.8896	-0.5013	-0.916	0.3735	0.4624	0.7382	0.3755	1.021	1.347	-0.2126	0.4976	0.1011	0.0794	0.5416	0.4338	0.2757	-0.3394	0.0663	0.8746	0.5208	0.2183	0.0924	0.3292	0.4833	0.5173
AIFM1	0.803	0.3358	0.137	-0.3671	-0.0883	0.0298	0.096	-0.0855	0.3321	-0.1143	0.4238	0.2586	-0.0201	0.6622	0.3566	0.395	-0.3454	0.6673	1.0139	1.1334	0.2055	1.0847	1.3289	0.4589	0.7516	1.676	-0.6186	0.5685	0.091	0.8457	0.305	0.2905	0.6761	0.1333	0.5351	-0.0051	0.2567	0.5154	0.7015	0.3728	1.051	-0.686	0.1778	0.0312	0.7475	0.7506	0.743	0.4263	0.1537
AK1	-0.0735	1.2208	1.0043	0.7417	0.7464	0.8002	0.5495	0.3196	0.6607	0.11	-0.0425	0.4437	0.676	0.3064	2.1243	0.9635	0.9534	1.7789	1.2829	1.149	0.1549	1.0065	1.8423	0.6313	0.7163	0.0062	0.5076	0.8785	0.3725	0.7674	1.7628	0.774	0.4062	0.5528	0.6346	0.4606	0.4828	0.7264	0.6721	-0.5607	0.0673	1.2982	1.3782	0.4991	0.447	0.3085	0.5569	1.7631	1.118
AKR1B1	0.5548	-0.1185	1.0919	1.1199	-0.2396	0.4297	-0.4717	-0.3044	0.5307	4.3816	0.0071	-0.0918	-0.0362	-0.4707	0.2721	0.152	0.0869	0.026	-0.3211	0.0314	-0.2824	0.2001	0.2767	-0.3158	-0.1875	0.0207	-0.5066	0.1835	-0.1806	4.2083	3.9137	4.0968	4.2536	-0.0781	0.5891	-0.3859	0.1221	0.1593	0.4809	-0.041	0.2918	0.4671	0.4398	0.0688	0.0848	-0.4729	0.3664	0.4216	1.1713
AKR1C4	0.0676	0.4046	-0.1002	-0.0582	-0.117	-0.1358	-0.2797	0.0224	0.2964	0.1217	0.2512	0.2591	-0.1483	0.1012	-0.1423	0.071	-0.0784	-0.3103	-0.254	-0.4271	-0.3008	0.4473	-0.2539	-0.2605	-0.18	-0.3829	-0.2036	0.0326	-0.2749	-0.6734	0.0664	0.2115	0.708	-0.0738	-0.0465	0.1991	-0.0412	0.1183	0.5164	-0.0571	0.0239	0.9238	-0.0927	0.339	0.1412	-0.4449	0.0622	-0.6342	-0.3409
AKT1S1	1.4619	1.1005	2.1943	1.7035	1.5448	2.2626	1.8984	1.7662	2.2401	1.1053	1.8685	2.5419	1.2113	1.5077	2.8042	2.2161	2.8283	2.6191	2.3722	2.5253	2.5228	1.8506	2.8274	2.6512	2.4001	0.9835	0.8117	1.5826	1.0408	2.4218	2.6844	2.1288	2.6322	1.7199	2.0614	1.4082	1.343	1.4039	2.4818	1.6452	1.6931	1.4928	2.1253	1.9519	1.995	1.1837	2.5704	2.8916	2.3734
AKT3	0.005	0.379	0.4901	0.6423	0.4462	0.1678	0.4479	-0.5734	0.0231	0.2339	-0.2661	0.4994	0.1135	0.5104	0.4557	0.1781	0.0279	0.4827	0.7195	0.8087	0.0348	0.5981	0.0821	0.1753	0.8036	0.6181	0.3837	0.7216	0.0787	0.0916	0.357	0.9411	0.4872	0.0252	0.211	0.2967	-0.0051	0.229	0.6603	-0.1807	-0.0673	0.0464	1.475	0.4053	0.7671	0.3441	0.7254	0.4155	0.5658
ALCAM	0.67095	0.51795	0.76565	0.83765	0.64035	0.27625	0.35135	0.40425	0.19135	0.2453	0.16545	0.31435	0.28755	0.22105	-0.01885	0.16255	-0.0087	0.0088	-0.0077	0.1269	0.2034	0.18665	0.33615	0.15345	0.17335	0.5371	0.47495	0.44705	0.28105	0.60335	0.41765	0.31095	0.42175	0.3905	0.3877	0.4364	0.5161	0.30545	0.49345	0.43345	0.37205	0.4262	0.25725	0.53445	0.54415	0.69535	0.66965	0.8158	0.9064
ALDH1A1	-0.1206	-0.2698	-0.1859	-0.0705	-0.6034	-0.1347	-0.6598	-0.3329	-0.3764	0.4157	-0.0206	0.3379	-0.1733	0.1548	0.6076	0.4499	-0.0972	-0.0025	-0.3325	-0.0633	-0.4709	0.32	0.3901	0.1849	0.2667	1.4913	0.5211	0.8139	-0.2587	0.0516	0.2512	0.3729	0.1361	-0.0333	-0.1775	-0.1476	-0.0277	0.3057	-0.1853	-0.0593	0.0265	0.2444	-0.4952	0.1492	0.3024	-0.017	0.4363	0.4444	-0.4491
ALDH3A1	0.65545	0.46825	1.00595	1.13575	0.12195	0.75245	0.80125	0.70775	0.15555	2.5742	0.56935	2.09235	0.31675	0.68375	1.64565	-0.41535	0.6952	0.8154	1.1157	0.298	0.4617	1.34025	0.89505	0.32465	0.48125	1.8605	0.47215	0.52015	0.19745	1.05045	0.60085	0.52295	0.25055	0.9062	0.5904	0.5035	0.8408	0.73105	0.23115	0.72515	1.05575	0.5225	1.18775	0.74285	0.72055	0.65675	0.58725	0.5122	0.8296
ALPP	0.4484	0.7358	0.9735	1.1976	0.7621	-0.2673	-0.3339	-0.216	-0.4406	0.521	0.5788	0.3728	0.3385	0.9577	0.7553	-0.2737	-0.6469	-0.8622	-0.679	0.2732	-0.8471	0.7412	1.0107	1.0617	1.1585	2.6437	0.7225	0.6658	0.4145	0.3702	0.4586	0.689	0.3087	-1.0789	-0.8157	-0.6992	-0.7814	0.3325	0.6269	0.5235	0.9507	-0.2885	1.0103	0.5941	0.8869	2.6113	2.7516	1.9474	1.3436
AMBN	-0.1281	0.215	0.1776	-0.0619	-0.0327	-0.1688	-0.5511	-0.397	-0.1713	0.5717	-0.1218	0.0136	-0.345	-0.1528	0.0422	0.0105	-0.2066	-0.1867	-0.2693	-0.2085	-0.1672	-0.1659	-0.5399	-0.6695	0.0051	0.1593	-0.3279	0.1826	0.0452	-0.6132	-0.0765	-0.281	0.1297	0.024	0.179	-0.3596	-0.276	-0.3412	-0.0531	-0.3717	-0.0142	-0.1641	-0.4948	0.1255	0.3677	-0.2332	-0.3981	-0.163	0.1152
AMBP	0.59095	0.51365	0.44455	0.55265	0.55655	0.66995	0.61105	0.78525	0.75135	0.5142	0.37445	0.37275	0.40295	0.35545	0.44585	0.40515	0.1991	0.5014	0.2219	0.3763	0.2485	0.35835	0.28365	0.44735	0.31005	0.1945	0.31995	0.40265	0.13245	0.72185	0.54525	0.75735	0.72365	0.1348	0.2899	0.1012	0.2011	0.49055	0.25085	0.30065	0.30885	0.0434	0.52055	0.34155	0.41945	0.16245	0.21225	0.8808	0.8743
AMFR	2.7613	2.5888	3.1921	3.3017	2.9083	0.8533	1.0396	-0.2213	1.0417	0.0413	0.9936	1.2227	0.7297	0.4442	1.0146	0.2387	0.4532	0.392	-0.1379	0.0829	0.1945	0.8348	0.8497	0.5293	0.4876	0.4453	0.2879	-0.4634	0.633	2.3312	1.8118	1.6701	1.6823	0.1014	0.6435	0.3252	0.4938	4.5927	4.3792	4.4248	4.306	0.7062	1.4643	0.8827	0.9695	1.0922	0.5416	1.0379	1.0718
AMIGO2	0.8287	0.3562	0.4702	0.6451	0.231	0.6343	0.9282	0.6918	0.6715	0.6078	0.6077	0.7688	0.5486	1.1531	0.8939	0.7236	0.4584	0.6191	1.047	0.783	0.7297	0.6687	0.9687	0.8535	0.5465	0.787	0.4433	0.2591	0.4128	0.996	0.7775	0.6292	0.8323	0.8186	0.7469	0.6762	0.8057	0.8199	0.7131	0.864	0.9852	0.65	0.8127	0.5032	0.6538	0.8614	1.0626	1.1129	0.8426
AMN	-0.005	-0.0735	0.2469	0.1635	-0.3476	0.6856	0.346	0.0211	0.028	1.0334	-0.2121	0.393	0.1579	0.2031	0.0125	0.5742	-0.1133	0.6653	0.1231	0.2733	-0.5427	0.9801	1.1458	0.7856	0.7202	-0.029	0.6895	-0.0883	-0.5511	0.753	0.897	0.7381	0.9261	-0.2428	-0.2499	0.1247	-0.0694	1.422	1.5364	1.1811	1.5122	0.5516	1.0417	0.7043	0.4289	-0.2625	-0.1077	0.5769	0.6294
AMY2A	0.82185	0.64265	0.93405	1.26585	0.77605	0.56905	0.39365	0.62005	0.41715	0.3904	0.44635	0.25075	0.37225	0.25865	0.09335	0.28065	0.5612	0.562	0.7506	0.5522	0.6231	-0.12715	-0.12435	-0.32515	-0.09585	0.0766	-0.01895	-0.14765	-0.05455	0.69885	0.45975	0.44825	0.53455	1.1905	0.8349	0.9467	1.0548	0.38745	0.31105	0.40985	0.24145	0.6276	0.98325	0.58855	0.74095	-0.29585	-0.39755	0.7524	0.7372
AMY2B	0.8673	0.575	1.0086	1.3998	0.7688	0.6637	0.3812	0.5527	0.4665	0.3725	0.5819	0.2945	0.3691	0.3196	0.0827	0.4803	0.6337	0.6492	0.5159	0.4582	0.7926	-0.0662	0.0708	-0.0532	-0.0772	0.164	0.0012	-0.1592	-0.0976	0.8277	0.4037	0.4712	0.6295	1.3296	0.911	1.1047	1.2681	0.356	0.38	0.3764	0.1758	0.6356	0.8964	0.7196	0.6743	-0.1942	-0.2918	0.8726	0.7709
ANG	0.83195	0.64835	0.54925	1.21825	0.41455	0.32875	0.45335	0.69315	0.78375	0.6985	0.68645	0.91295	0.76675	0.99745	0.69215	0.73285	0.4161	0.125	0.5063	0.1293	0.4739	0.59185	0.42225	0.60995	0.65635	-0.419	-0.20225	-0.30385	-0.32685	-0.06365	0.03285	0.01075	-0.03745	0.3749	0.6352	0.593	0.5455	0.46055	0.34265	0.69055	0.45075	-0.1683	-0.30195	-0.26765	-0.08405	0.55385	0.40215	0.433	0.144
ANGPT1	4.9425	4.5453	4.5211	4.6657	4.6438	4.4131	4.7218	4.92	4.9322	4.3878	4.684	4.9542	5.0992	5.3215	4.9083	4.9817	4.388	4.6589	5.0391	4.7082	4.6809	4.7897	4.8358	4.9483	4.9413	4.8934	4.8953	4.9485	4.7074	4.8034	4.8254	4.9306	5.0667	4.464	4.5332	4.7161	4.7184	4.0922	4.3375	4.3881	4.3418	4.8295	4.9998	4.809	5.0827	4.9511	4.8426	4.6884	4.5165
ANGPT2	0.21505	-0.27175	0.05915	0.35565	-0.04775	0.57055	0.63925	0.51675	0.54195	0.4243	0.66135	0.53775	0.23035	0.33615	0.45905	0.42345	0.6779	0.3106	0.2432	0.3705	0.3615	-0.01585	0.33105	0.27615	0.18805	1.0382	-0.02225	0.08315	-0.06475	0.84625	0.68895	0.63325	0.57905	0.4228	0.3028	0.2454	0.3693	0.22695	0.53465	0.66675	0.34665	0.1488	0.08015	-0.19745	-0.11355	1.21255	1.25855	0.9695	0.8526
ANGPTL1	0.6923	0.732	0.9143	0.9184	0.5075	-0.5235	-0.7265	-0.6198	-0.5522	0.4376	0.2307	0.3271	-0.3755	0.2655	0.2405	0.4622	0.1998	0.1078	0.0003	0.3524	0.0394	0.3049	0.391	0.2593	0.2955	0.3587	0.022	0.1327	-0.01	0.0515	-0.3191	-0.1626	-0.0699	0.1268	0.0701	-0.161	-0.0038	0.0066	0.4783	0.0791	-0.053	0.0949	0.0054	0.1527	-0.008	0.5622	0.3966	0.9901	0.6447
ANGPTL2	1.1219	1.0949	0.9568	0.9767	0.9805	0.2145	0.1893	0.5071	0.5252	0.7077	0.7512	0.5271	0.9854	0.4527	0.028	1.1395	0.8451	0.4896	0.9381	0.7423	0.323	0.9441	0.5883	0.7006	0.2911	0.725	0.7186	0.5616	0.2377	0.7127	0.6859	0.6962	0.6631	0.3387	0.6664	0.5507	0.5974	0.0646	0.0651	0.2408	0.3466	-0.0722	1.0608	2.5316	0.7128	0.7254	0.6049	1.4442	1.0483
ANGPTL3	0.94595	0.96925	1.21465	1.98515	1.34425	0.35505	0.70775	0.60665	0.36685	0.9958	-0.22715	-0.00765	-0.22895	0.18025	-0.46745	-0.46205	0.7797	0.6546	0.7509	0.482	0.3622	0.02625	0.06625	0.14025	-0.10765	1.0521	-0.05215	0.50145	0.58845	-0.30535	-0.55325	0.01215	0.42685	-0.2527	0.3073	0.0522	-0.1017	0.01045	0.14065	-0.13185	-0.07535	0.278	0.70425	0.47275	0.59085	0.97555	0.51035	0.6456	0.6143
ANGPTL4	0.5793	0.0197	0.406	0.9898	0.1922	-0.1281	0.3604	0.3364	0.3509	0.2508	0.4562	0.3141	0.0477	0.3813	-0.2693	0.2139	0.0065	-0.3121	0.26	-0.6001	-0.1791	-0.5667	-0.1691	-0.0237	0.3791	-0.4342	-1.1333	-1.0446	-1.3223	-0.3596	-0.2719	-0.8442	0.2387	0.0244	-0.3479	-0.6842	-0.3404	0.6697	0.6898	0.6873	0.0198	-0.1561	-0.1964	0.4674	0.1903	0.9064	0.9703	0.2627	0.3272
ANGPTL7	0.8617	1.0922	0.9174	1.2635	1.1484	0.3769	0.0757	0.1552	0.2455	0.5246	0.6049	0.7384	0.4616	0.6322	0.6381	0.7087	0.4961	0.1756	0.4009	0.3568	0.2633	0.2767	0.5176	-0.0322	-0.0971	0.8643	0.2218	0.3981	0.2986	0.6392	0.6021	0.4826	0.8341	0.9103	0.9412	1.0315	0.9458	0.6995	0.9334	1.0267	0.917	0.9077	1.0337	0.7852	0.7056	1.0522	1.3223	1.2213	0.9952
ANKRD54	0.5305	0.0261	0.2796	1.0915	0.557	0.1641	-0.2318	-0.1801	0.1966	-0.1705	1.0424	0.833	0.575	0.2863	0.8378	1.0975	0.7134	0.9104	0.7243	1.068	0.1684	0.7963	0.9992	0.5745	0.3025	0.4729	2.6903	3.2961	2.1251	0.5798	1.677	1.2643	-0.1826	1.1093	1.3101	0.9626	1.2331	0.3787	1.1856	0.3036	0.3424	0.6255	1.0662	0.3574	0.6569	0.583	0.3151	2.3837	2.2927
ANPEP	-0.35445	-0.31355	-0.24815	0.36385	-0.42205	-0.03135	-0.18615	0.14775	0.02805	0.2006	-0.47745	0.14235	-0.47435	0.09195	-0.08525	-0.22535	0.5829	-0.0245	0.0199	0.0471	-0.1414	-0.14685	-0.07705	-0.11085	-0.00055	0.5028	-0.08165	-0.22645	-0.35055	-0.06965	-0.29425	-0.02095	0.15695	0.1119	-0.0118	0.2164	0.1501	-0.03265	0.05625	0.13685	0.15075	-0.1043	0.01175	-0.56085	-0.25455	0.32305	0.05205	-0.09	-0.1332
ANXA10	-0.0938	-0.0393	-0.0882	-0.538	-0.7482	-1.3782	-1.7762	-1.978	-1.4138	-0.7533	-0.3898	-0.8107	-1.3607	-0.8499	-1.1044	-1.3307	-0.4832	-0.6929	-0.3988	-0.7759	-1.3687	-1.1396	-0.8256	-0.691	-0.4426	-0.3906	-0.0154	-1.1271	-0.9049	-0.5221	-1.3593	-1.2658	-0.5035	-0.3467	0.061	-1.4761	-1.1249	-0.9404	-0.2062	0.3784	-1.0643	0.4178	-0.7525	-0.941	-0.9886	-0.0685	-0.6711	1.2537	2.7597
ANXA11	2.7065	3.0253	1.8511	2.3658	1.8812	1.3091	2.2468	2.0647	2.4498	0.3979	1.3227	2.5302	3.0569	2.9673	1.9624	2.2869	2.0699	3.5432	3.5052	2.6649	2.4419	2.9994	3.0898	2.8854	2.9874	1.6803	1.1225	2.4829	1.2371	3.2759	3.3738	2.6852	3.4591	1.2693	2.3504	1.3565	1.5547	2.2407	2.9445	2.1996	2.3937	1.1178	4.0364	1.6046	1.9534	2.4537	1.87	2.2076	2.1281
ANXA3	0.3452	0.3902	-0.1075	0.2284	0.1253	0.835	1.5967	1.2112	2.1211	-0.9246	1.6425	2.525	1.6044	1.4291	1.33	1.1465	0.6414	0.5466	0.6648	0.6167	0.6749	2.0842	1.8954	2.6376	2.0103	-0.4962	0.6811	1.2094	0.3482	2.0377	1.6572	1.5739	3.2514	-0.1425	1.8386	0.0576	1.0702	1.4652	1.4179	0.4623	0.7243	-0.3914	2.1489	0.4088	0.7938	1.6206	1.5411	1.4069	0.4406
ANXA4	0.4081	0.82	0.2497	0.3814	0.2645	0.2542	0.4563	0.8489	0.5687	0.2575	0.3024	1.5596	1.3639	1.2727	0.8031	1.1642	0.5046	1.4884	1.3736	1.3295	0.5994	1.3274	1.2414	1.6546	1.2968	0.6447	0.4379	0.6501	0.5046	1.9467	1.1209	1.0014	1.8476	0.3649	0.8765	0.7583	0.5439	0.5085	1.7892	0.6839	0.7608	0.324	1.3802	0.8494	0.6513	0.8518	0.5259	0.7217	0.6747
ANXA5	0.3141	0.2365	0.604	0.4847	0.9066	0.3121	0.3251	0.5095	0.1824	0.1692	0.4523	0.6937	0.0773	0.0309	0.4859	0.3456	-0.1376	0.2062	-0.1325	-0.1429	-0.3139	-0.3937	0.1998	-0.0617	0.0852	-0.0592	0.1316	0.0635	0.0601	-0.1507	0.6055	0.7132	0.4232	-0.2965	-0.0514	-0.2546	-0.5227	0.0037	3.4839	-0.5352	0.244	-0.1706	0.0404	0.5781	-0.4711	-0.3153	-0.0244	0.4053	0.4748
AOC1	-0.925	-0.8608	-1.2778	-1.3043	-0.7687	-0.8074	-0.415	-0.4129	-1.4679	-1.1361	-0.176	-1.0702	-1.034	-0.7234	-0.8661	-0.6211	-0.5519	-0.6025	-0.9417	-0.8669	-0.9193	-0.8393	-0.8229	-0.8264	-0.3897	0.2296	-1.626	-1.6518	-1.4278	-0.5345	-0.5755	-0.6926	-0.5726	-1.3298	-0.2876	-0.8945	-1.0616	-1.3684	-0.8993	-1.1638	-0.8297	-0.6277	-1.3382	-0.6472	-0.4452	-1.3364	-1.2702	-1.3797	-1.2569
AOC3	0.59265	0.66925	0.57525	1.48005	0.55785	0.51975	0.36495	0.62925	0.33115	0.0733	-0.17155	0.33875	0.04915	0.19825	-0.00555	-0.06395	0.2858	0.1372	0.5499	0.1429	0.2094	0.13885	0.02475	0.23275	0.08565	0.4892	-0.04125	0.01715	0.14685	0.26345	0.09025	0.15215	0.26905	0.4265	0.4324	0.4977	0.4286	0.17115	0.35805	0.37685	0.45445	0.4433	0.09705	0.04805	0.20785	0.38325	0.43795	0.746	0.7658
APBB1IP	1.655	1.0854	0.8236	1.1885	1.2544	2.106	1.9515	2.3286	2.7895	0.5072	2.619	2.5888	2.4183	2.5791	2.2038	1.8848	1.6653	1.5812	2.0805	2.0173	1.4404	2.9586	3.0118	3.4902	3.288	0.4193	1.3243	1.2507	0.9086	2.6941	2.5302	2.3227	3.7869	1.1727	2.5964	0.798	1.7859	1.6733	1.963	1.3829	1.8351	0.9185	2.6675	1.3028	1.3987	2.1208	2.2048	2.5904	1.7411
APEX1	2.44965	1.89555	1.64565	2.45205	1.80505	3.14215	3.36165	3.28255	3.83035	0.7198	3.46495	3.92745	3.48325	3.16895	2.57065	2.89325	1.5391	1.3824	1.9791	1.6893	1.0218	3.65875	3.74195	4.20155	3.90175	-0.1679	3.01475	3.23695	1.82265	3.87965	3.59035	3.61735	4.46385	2.1415	4.1588	1.9247	3.1425	2.81305	3.01655	2.41325	2.64975	1.4258	4.08805	2.37515	2.39585	3.45465	3.45465	2.9065	2.1511
APLP1	0.5286	0.7543	1.0889	-0.5692	0.2782	0.0534	0.4934	0.9019	0.1695	0.294	-0.5521	0.1284	-0.611	-0.0713	0.2795	-0.3649	0.0672	0.1045	0.1528	-0.4596	-0.1696	-0.3509	-0.2821	-0.126	-0.0442	-0.1809	0.6961	0.8022	1.2459	0.6731	0.1075	0.0557	-0.359	0.0582	-0.3244	0.0444	0.3154	0.3374	-0.1903	-0.0178	0.5546	0.0644	0.0185	-0.3566	-0.1293	0.5959	0.4898	0.2193	-0.1691
APOH	0.15105	0.72995	0.39665	0.47365	0.47355	0.38115	0.04145	0.33175	0.08935	0.261	0.19495	0.53565	0.14135	0.78975	0.46835	0.27365	0.2792	0.4738	0.4166	0.4346	0.2831	0.21775	0.10605	0.43175	0.20755	0.3177	0.13875	0.34275	-0.02875	-0.07765	0.11675	0.09935	0.17175	0.2134	0.1794	0.1637	0.0321	0.43985	0.15605	-0.02745	0.58495	0.3099	0.11585	0.18155	0.28895	0.00745	-0.15755	0.6738	0.409
APOM	0.2481	0.144	-0.0092	0.9343	-0.0672	0.0407	0.0528	0.143	0.2332	-0.2939	-0.3675	0.1025	-0.0544	-0.1598	-0.2073	-0.2627	0.9274	-0.0409	0.1934	-0.2492	-0.2435	-0.2674	-0.4456	-0.4797	-0.3196	0.019	-0.6075	-0.4312	-0.3731	-0.623	-0.5291	-0.6503	-0.3392	-0.1588	-0.0816	0.1639	0.2136	0.0701	0.1502	-0.0895	0.2573	-0.9907	-0.0859	-0.1953	0.3481	-0.282	-0.3881	-0.1527	-0.15
APP	3.87945	3.29765	3.44665	3.51285	3.28065	3.81905	3.73725	4.06345	4.07675	3.6421	4.11455	4.70855	4.44195	4.69725	4.50445	4.47385	3.5258	4.0701	3.9044	3.8212	3.9586	4.29295	4.28805	4.56365	4.44515	3.7547	4.05165	4.07805	3.69095	4.46035	4.49045	4.55435	4.64695	3.1668	3.3812	3.4596	3.6992	3.35225	3.58685	3.70935	3.69105	3.9422	4.44825	3.60785	3.92145	3.97705	3.85325	4.1715	3.6794
APRT	1.6871	1.7161	1.7688	1.5108	0.9006	1.3307	1.2776	1.457	1.7623	0.6362	1.5656	2.4735	2.0264	2.2145	3.2408	2.1141	1.4291	1.9595	2.3216	2.1866	1.6019	2.2596	2.7198	2.2851	1.8269	1.5656	0.4168	1.3328	0.3556	2.701	2.4853	2.3225	2.5057	1.1641	2.0399	1.3573	1.4353	1.2732	2.2068	1.8361	1.763	1.6478	2.5609	1.2167	1.6548	1.6314	1.8643	2.3438	2.1733
AREG	0.8589	0.5678	0.4599	0.7141	0.3831	0.174	-0.1225	-0.3157	0.0087	-0.0464	-0.0328	-0.2569	-0.2316	0.4749	0.7643	-0.0559	0.342	-0.7478	-0.0385	0.1121	-0.4152	-0.0986	-0.2065	-0.2985	-0.2296	0.4721	0.5368	-0.073	0.2158	-0.1796	-0.5707	-0.1069	-0.5053	-0.4492	-0.5947	-0.6604	-0.4101	-0.2194	0.1108	0.0463	-0.0688	0.3964	1.0826	-0.1257	-0.1811	-0.0059	0.2608	1.1152	1.4939
ARG1	0.34005	0.00955	0.08695	0.75965	0.04995	1.11955	1.09405	1.22655	1.80415	-0.6334	1.56405	1.44825	1.62025	1.32325	1.39585	0.77085	0.7802	0.4285	0.74	0.6765	0.3158	1.93075	1.93475	2.43505	2.19595	0.0054	0.09655	0.19915	-0.59625	1.70405	1.75875	1.72945	2.50305	0.7582	1.0925	0.5825	0.7707	0.70615	1.06345	0.47535	0.62415	0.7054	1.47295	0.17555	0.33875	0.65055	1.23505	1.0877	0.825
ARHGAP1	0.3129	0.1611	0.3647	0.6263	-0.1399	-0.8273	0.0832	0.148	0.7417	0.4467	0.7	0.2676	0.5357	0.3216	0.6191	1.1357	0.5939	0.548	0.1189	0.2202	0.2747	0.6435	0.6091	0.2312	1.0041	0.0482	0.6035	0.6691	-0.337	0.9448	0.911	0.5104	0.8027	0.3406	0.3076	0.1669	0.3161	0.9874	1.0077	-0.5022	0.3249	0.1127	0.8806	0.3114	1.0348	0.2775	0.1989	0.5648	0.5238
ARHGAP25	2.6327	2.6229	2.2895	2.9497	2.3525	3.5943	3.5102	3.6114	4.3237	1.5251	4.3183	4.2931	4.2306	3.8708	4.1052	3.4708	3.1737	2.9063	2.8093	2.8947	2.5879	4.641	4.5561	5.2949	4.9655	1.4159	2.6602	3.1536	2.5581	3.9601	3.6625	3.7844	4.9433	2.2935	4.1992	2.2746	2.9174	2.9244	3.6423	2.9758	3.1568	2.287	4.2859	2.8126	3.071	3.4275	3.8315	3.7548	3.0987
ARHGEF12	2.4542	3.5224	1.9875	2.1725	2.0312	1.235	1.943	1.3379	1.8895	1.2905	1.2724	1.7159	3.8692	3.3717	2.0168	2.5594	1.5218	3.7108	3.8423	2.8107	2.0587	2.6434	4.1086	2.6256	3.0248	2.4164	1.2907	2.5838	1.5417	3.4106	3.6939	3.2014	2.1718	1.4491	1.932	1.9835	1.345	1.422	3.5301	2.6077	2.924	2.0508	4.749	1.5621	2.4045	2.4488	1.5793	1.6305	2.0987
ARID4B	0.7466	0.5394	1.1879	0.9554	0.0296	0.7058	0.7948	0.6354	1.5479	0.5934	1.0542	1.3682	0.5815	0.7469	0.9234	0.7099	0.7298	0.4209	-0.1182	0.3287	0.1528	1.0129	1.2257	0.404	1.1388	0.4464	0.7945	0.4249	0.1436	0.7376	0.7609	0.9838	1.3101	0.2116	0.6222	0.1555	0.1985	-0.0377	1.2409	0.7105	0.3043	-0.3637	1.2271	1.3664	0.6843	0.9369	0.4076	0.5959	0.2903
ARNT	-2.0358	-1.674	-1.5096	-1.7339	-1.5106	-1.7924	-1.8875	-2.117	-2.2166	-2.091	-2.0379	-2.3284	-2.0065	-2.1555	-2.5068	-2.1498	-2.0922	-1.2953	-1.663	-1.4631	-1.4522	-1.5964	-1.6446	-1.5083	-1.9016	-1.6069	-1.8705	-1.7219	-1.9618	-1.6142	-1.7121	-1.922	-1.903	-1.5151	-2.2956	-1.3588	-1.7077	-1.7315	-1.9968	-1.987	-1.4441	-1.7929	-1.6139	-1.4516	-1.8685	-2.3185	-1.821	-1.2515	-1.7167
ARSA	1.3929	1.4494	1.3373	1.3428	1.2822	1.5872	1.6707	1.661	1.6436	1.1598	1.5034	1.8035	2.2114	2.2084	1.5352	2.0415	1.6327	2.1629	2.0257	1.9354	1.6951	1.787	1.855	1.9916	1.6383	0.8684	1.0087	1.4003	0.4404	0.9782	1.121	1.0417	1.0754	0.7066	1.2706	1.2817	0.9595	0.995	1.7432	1.3453	1.3787	1.1736	2.2776	1.1818	1.7064	1.8208	1.4347	0.9559	1.0139
ARSB	3.5897	3.1256	2.6917	3.0022	2.6694	3.3904	3.9398	3.8376	3.9713	2.6219	4.1646	4.3418	4.5862	4.8834	4.0744	4.3792	3.1845	3.8307	3.9832	3.7964	3.3888	3.8485	3.8394	3.7157	3.8546	2.8953	3.1126	3.4985	2.609	3.3982	3.1446	3.2702	3.7224	2.2028	2.8103	2.7187	2.96	3.0322	3.5405	3.2394	3.567	2.5091	3.7736	2.4308	3.0232	3.0017	2.6524	3.4227	3.1843
ART3	0.0331	-0.1758	-0.2163	0.6965	-0.0484	-0.5412	-0.5471	-0.2953	-0.4293	0.6833	-0.2694	-0.2258	-0.6895	-0.3525	-0.3983	-0.5047	0.3431	0.3075	0.3464	0.0588	0.2252	-0.3394	-0.3687	-0.6161	-0.4976	0.129	-0.7101	-0.4055	-0.4093	-0.0512	-0.1242	-0.3567	0.0162	0.5082	0.4011	0.315	0.4364	-0.0111	0.423	0.4262	-0.052	0.2012	0.5866	0.0618	-0.0136	0.3174	0.3285	-0.0867	0.1275
ARTN	-0.4769	-0.3035	-0.2992	-1.212	-0.6202	-0.2179	-0.173	-0.5919	-0.3251	-0.061	-0.8301	-0.3225	-0.0836	-0.4264	-0.149	-0.0748	-0.6747	-0.1246	-0.5561	-0.9928	-0.0083	-0.2699	-0.2354	-0.2658	-0.0615	-0.8404	-0.1819	-0.0094	-0.4946	-0.5181	-0.0221	-0.3385	0.0691	-0.3567	-0.7061	-0.8364	-0.0775	0.0907	0.1319	-0.0722	0.1287	-0.3656	-0.2212	-0.2817	-0.0616	-0.6213	-0.2241	-0.3968	-0.7886
ASAH2	0.0752	-0.2614	-0.1639	-0.1712	-0.4607	0.1883	0.0605	0.3503	0.2725	-0.0857	0.2334	0.256	0.0081	0.2974	0.6018	0.4823	-0.4871	-0.2679	-0.4188	-0.4779	-0.5531	0.524	0.2512	0.6023	0.304	-0.0025	0.2002	-0.1768	-0.5093	1.0983	0.5531	0.8897	0.791	0.2257	0.278	0.2647	0.1925	0.2016	-0.4281	-0.359	-0.2694	0.3727	-1.2602	-0.7928	-0.7602	1.3332	1.2466	0.0194	0.0234
ASGR1	0.9555	0.3801	0.4812	0.2872	0.2434	0.2505	0.1054	0.4568	-0.057	0.7532	0.9804	0.7072	0.8622	1.0948	1.0163	1.0614	-0.0469	0.5195	0.1229	0.3342	0.1075	0.4194	0.3742	0.2594	0.2005	0.2232	-0.0918	0.099	-0.4022	0.5231	0.0958	0.1281	0.1374	-0.1132	0.1216	0.037	-0.1707	0.4888	0.3194	0.2267	0.2054	-0.1555	0.3484	0.7349	0.5048	0.4511	0.1601	0.5928	0.6297
ATF2	-0.4827	0.9165	-0.0209	0.262	-0.3349	0.174	0.6064	-0.2033	0.8315	0.0924	0.1034	1.0433	-0.0412	0.4365	0.5677	0.305	-0.2685	-0.2053	-0.3048	-0.1439	-0.5162	0.2772	-0.0071	0.3013	0.2019	-0.2532	-0.1028	-0.3545	-0.4367	0.9126	0.8646	-0.0278	0.1145	-0.0408	0.0641	0.3342	0.6459	0.1932	0.4736	0.0433	0.538	-0.7746	0.4418	0.7205	0.3566	0.0011	-0.5299	0.6553	0.5733
ATG4A	-0.2329	0.4031	0.1711	0.9025	0.2716	0.5897	0.8177	0.1256	0.4572	-0.1339	-0.0229	0.9548	-0.2706	0.1924	1.2842	0.2964	0.3723	0.3187	0.3577	0.6661	0.2738	1.1166	1.4558	1.247	-0.0269	-0.0959	0.6589	0.3312	0.3145	0.6698	1.4351	1.5733	0.5759	0.5286	0.6463	0.5362	0.2167	-0.1446	0.7663	1.0832	0.1213	1.1026	0.3834	0.4554	0.8011	0.6285	0.9016	1.872	1.1095
ATOX1	1.75055	2.48115	1.64245	1.48625	1.56165	0.84925	0.86765	1.31435	1.26855	0.4119	1.50665	1.42655	2.84455	2.74875	1.75665	1.30745	1.2834	2.0787	2.5499	1.9345	1.1872	1.76235	2.81525	2.08165	2.09485	1.6902	0.60175	1.53005	0.00965	2.30135	2.38005	1.73515	1.49945	0.6703	1.6028	0.9466	0.6402	0.58585	1.69725	1.60135	1.74375	0.6503	3.34695	1.28265	1.60655	1.59445	1.73965	2.2512	2.5032
ATP5IF1	1.4684	1.2268	1.1838	0.9203	1.2427	0.7563	2.0571	1.6674	1.7918	0.7384	1.27	2.4586	1.5223	1.9417	1.0874	3.1673	1.2136	2.3503	2.5594	2.1374	1.1489	1.8687	2.3915	1.8061	1.7972	2.3159	1.1482	1.6559	0.2303	1.8271	1.8258	1.3384	2.7681	0.9287	1.7339	1.3181	1.3433	0.9753	1.7454	1.0399	1.1288	0.9579	1.9524	0.6101	1.5479	1.746	1.1196	1.6154	1.6396
ATP5PO	0.4758	-0.185	0.7947	0.1105	0.4244	0.0311	-0.2565	-0.195	0.7599	0.1981	0.0574	0.3101	-0.4512	0.3369	-0.0449	0.5294	0.2896	0.5028	0.4314	-0.2539	-0.1928	0.402	-0.1427	0.3208	-0.3251	0.1696	0.5056	0.7356	-0.4552	0.3016	0.6664	0.7822	1.4188	0.2082	0.1413	0.3555	0.8115	0.1096	0.5467	0.1473	0.4488	-0.2884	0.8095	0.3817	0.5697	0.6504	0.3821	0.4945	0.3247
ATP6AP2	1.3193	0.5457	-0.0139	1.0059	0.462	0.6281	0.7821	0.436	0.8343	0.8165	0.7431	1.0583	0.6901	0.4307	0.3808	0.8082	0.6331	0.9058	0.4827	0.719	0.6882	0.8977	0.842	0.8503	0.8453	0.1186	0.8536	0.5762	0.8281	0.9663	0.9126	1.0946	0.9811	0.3404	0.5306	0.4292	0.3281	0.4557	0.7486	0.6067	0.3806	0.6319	0.6576	0.5674	0.9178	0.6284	0.4884	0.6568	0.7059
ATP6V1D	0.3906	0.3198	-0.5748	-0.1958	0.0265	0.3407	0.07	-0.4683	-0.3668	-0.2039	-0.1536	-0.0228	-0.2905	-0.1085	0.1958	-0.116	-0.1461	0.0815	0.3697	0.4721	0.2785	0.077	0.1183	0.1861	0.2227	0.0847	-0.0417	-0.0041	0.0953	0.3819	0.2887	0.4763	0.254	0.3043	-0.0151	0.0632	0.1432	0.0528	0.0642	0.5195	0.141	0.1177	0.3524	-0.0438	0.122	-0.0634	-0.1504	0.3636	0.3561
ATP6V1F	0.0706	0.7534	0.8824	0.6847	0.5313	0.3061	-0.1102	0.5004	0.4405	0.1895	0.824	0.8673	0.3756	1.0403	0.801	0.8959	1.0614	0.4785	0.2806	0.0215	0.2806	0.271	0.487	0.7181	0.8563	0.1952	0.3934	0.8173	0.2834	-0.0215	0.9767	1.0678	0.888	-0.2933	1.2096	0.5169	0.358	0.8666	1.8073	0.8	1.1591	0.551	1.2296	0.5011	0.5616	0.1738	0.0203	0.3837	0.907
ATXN10	-1.2999	-1.5029	-1.8023	-0.8077	-1.4352	-1.6904	-2.4405	-2.3675	-2.4394	-1.5784	-1.3424	-0.7619	-1.3273	-1.7106	-0.9859	-1.4387	-1.3493	-1.3546	-0.6522	-1.7851	-1.817	-1.1914	-0.8684	-1.4899	-1.1617	-1.4141	-2.2887	-0.8493	-1.1394	-0.8341	-1.439	-1.3573	-1.3713	-1.5851	-0.5245	-1.1005	-1.6783	-2.7466	-1.4677	-1.1724	-1.4207	-1.356	-0.5724	-1.7418	-1.398	-1.9082	-0.8128	-1.527	-1.2845
AXIN1	1.068	2.2169	1.0667	1.8022	0.9502	1.8619	1.3316	1.571	2.0602	0.7376	1.2413	1.6924	2.2351	2.2588	2.9218	1.7481	1.234	2.4939	2.7499	1.8822	1.7896	2.1817	2.8892	2.6882	2.4887	1.5606	0.9862	1.7202	0.8064	2.9516	2.2974	2.1519	2.2162	1.477	2.1131	1.5309	1.2913	1.5253	2.3258	1.7277	2.0804	0.9162	3.0021	1.414	1.7331	1.4678	1.8363	1.8213	1.8526
AXL	0.1498	0.2731	-0.0849	0.7986	-0.1317	-0.1713	-0.208	-0.0664	-0.0921	0.0482	-0.1117	0.2739	-0.0803	0.4746	0.5038	0.0134	-0.2652	-0.3859	-0.1106	-0.415	-0.5622	-0.2205	-0.0513	-0.0825	-0.1722	0.1423	-0.2827	-0.1535	-0.1952	0.3676	0.1908	0.1888	0.2878	0.0799	0.0332	0.1441	-0.099	-0.188	0.2816	0.1003	0.292	0.0606	0.4651	0.106	0.5151	0.3629	0.3812	0.4263	0.2019
AZU1	2.9643	2.7926	2.3563	3.3637	2.4357	3.6669	4.3524	3.9294	4.6151	2.0856	4.0511	4.7557	4.6987	4.3766	3.336	3.3041	3.4035	3.9109	3.5593	3.1307	2.9519	4.5949	4.5022	5.1792	5.1313	1.921	3.2907	3.6415	2.6535	4.8393	4.337	4.3673	5.845	2.8029	4.6644	2.4208	3.4406	3.7703	4.2554	3.3532	3.4316	2.2681	3.6974	2.3	2.3616	3.827	3.6065	4.6119	3.5118
B4GALT1	0.5518	0.4876	0.3748	0.6017	0.279	0.2898	0.3708	0.5485	0.3394	0.5943	0.069	-0.0679	0.2725	0.3123	-0.0106	-0.0381	0.4251	0.384	0.5522	0.2882	0.1638	0.2079	0.1924	0.1148	0.2486	0.1256	-0.2207	-0.1588	-0.3639	0.6958	0.5198	0.3077	0.3398	0.2646	0.2331	0.1652	0.0508	0.0196	0.3961	0.1173	0.2359	-0.3541	0.0963	0.099	0.1902	0.3134	0.4523	0.3687	0.34
B4GAT1	0.61755	0.37325	0.55345	0.48355	0.51935	0.61885	0.38105	0.68945	0.46355	0.4974	-0.11665	0.11145	0.08365	0.36285	0.08975	-0.05085	0.3637	0.653	0.3751	0.3558	0.5989	0.48335	0.30185	0.31555	0.51485	0.2212	0.51835	0.56685	-0.00975	0.65015	0.46375	0.44795	0.51325	0.6739	0.4771	0.5122	0.4004	0.60645	0.50385	0.67775	0.61065	0.0174	-0.20635	0.00805	0.04425	0.79105	0.63245	0.7024	0.428
BACH1	2.0403	1.482	1.4334	1.7668	1.0844	2.7732	2.7299	2.89	3.5098	0.6213	2.9669	2.9945	2.7709	2.7622	2.982	2.3564	1.5463	1.9746	2.4618	1.7572	1.4611	3.239	3.0029	3.5995	3.2245	0.6254	1.6877	1.9843	1.0857	3.0599	2.6164	2.7584	3.5975	1.1828	2.5845	1.2929	1.833	2.1272	2.5666	2.1526	2.2877	0.4952	3.2548	1.1616	1.7244	2.4208	2.5214	2.4473	1.843
BAG3	-0.4136	-0.3821	-0.3681	0.0668	-0.3458	-0.5705	-0.5447	-0.558	-0.7109	0.2446	0.1258	0.0179	-0.4197	0.8198	0.4323	0.3925	-0.4752	-0.3494	-0.4113	-0.5302	-0.2616	0.3156	0.4805	0.0592	-0.0105	-0.1715	-0.7151	-0.3257	-0.8617	0.2305	0.0597	0.0233	-0.0401	-0.0725	-0.0114	-0.3202	-0.5193	-0.2701	-0.2008	-0.3429	-0.4791	-0.4022	-0.4025	0.1464	0.1379	0.0513	0.1183	-0.0793	0.0777
BAG6	0.9728	1.1692	0.9509	0.9085	0.7654	0.8193	0.7989	0.6023	0.8789	0.7941	0.6452	1.0504	1.2942	0.4789	0.8026	0.8737	0.5868	1.0364	1.059	0.9214	0.5062	0.9221	1.225	1.2073	1.2666	0.6669	0.4514	0.6812	0.0867	1.0548	1.159	0.8418	0.946	0.1695	0.6641	0.5431	0.5312	0.2737	1.2909	0.4753	1.1546	0.6639	1.432	0.5188	0.747	0.8787	0.9024	1.2485	1.0932
BAIAP2	2.8171	1.6001	1.6929	1.8389	2.2269	1.4681	1.5454	1.3051	1.5485	1.4806	3.8065	2.6637	3.328	2.7676	2.3769	2.6166	4.6513	4.9038	3.2415	4.3204	3.5377	2.1905	1.723	2.0309	2.1539	3.4273	3.9968	3.2108	1.9734	3.4629	2.7648	3.619	3.8011	2.1987	2.6819	2.6159	2.4272	2.5087	1.6991	1.2175	1.8834	1.3989	3.1861	2.7478	3.1413	2.539	2.6934	2.1843	2.3292
BAMBI	0.751	0.5351	0.4751	0.7695	-0.0227	0.301	0.8852	0.3585	0.6844	0.0151	0.2128	0.2009	0.258	0.1646	-0.2189	-0.0893	-0.4297	0.2419	-0.0527	0.0952	-0.1279	0.353	0.4625	0.8624	0.4994	0.1513	0.1659	-0.1447	0.8053	0.3989	-0.0921	0.2106	-0.096	0.2124	-0.0449	0.167	-0.0876	0.1278	-0.0705	-0.4921	0.0838	-0.0524	0.2853	0.627	0.2688	-0.5786	0.175	0.8281	0.9611
BANK1	2.11175	3.93365	1.65795	2.29375	1.89425	2.23495	1.97985	1.96895	2.02065	1.1645	2.00485	2.29195	3.97535	3.58645	3.95725	2.89465	2.2956	3.76	4.0613	3.1832	2.3573	2.13255	3.10285	1.91285	2.53875	2.4993	1.65865	3.08055	1.69065	4.01045	3.43505	3.11055	2.35285	1.6102	2.2661	2.0778	1.6937	1.31925	3.73115	2.66245	3.43545	1.6007	4.52245	2.42965	2.86545	2.32415	2.42285	1.5695	2.8494
BAX	1.6756	2.7844	1.954	1.9582	1.207	1.4082	1.8863	1.0137	2.2533	1.0292	2.2041	2.422	3.907	3.0331	2.4114	2.3387	2.5355	3.3379	2.9644	2.7679	1.7412	2.4161	4.1678	2.9567	3.2718	3.2553	1.3599	1.9862	0.6865	3.2914	4.0574	3.2442	3.0947	1.1709	2.5922	1.3126	1.2265	0.8269	3.2116	1.8586	2.4043	1.6463	5.0156	1.6157	1.1539	1.2199	2.2067	2.6634	2.4637
BCAM	0.15595	0.37355	0.49535	0.72865	0.41735	0.28995	0.39105	0.23935	0.16855	0.2769	-0.23965	-0.22875	-0.42145	-0.22635	-0.27045	-0.33105	0.3665	0.5091	0.5144	0.4523	0.3945	0.01125	-0.09565	-0.09275	0.00035	0.1283	0.27085	0.17675	0.10645	0.31255	0.21995	0.33815	0.09295	0.5673	0.6546	0.6227	0.4475	-0.04875	0.10295	0.29305	0.15775	0.2782	0.05235	0.01455	0.16805	0.90855	0.89925	0.6972	0.4936
BCAN	1.0173	0.6375	0.7983	-0.2452	0.3526	0.6168	0.4943	0.8235	0.7045	0.3203	0.3132	0.3319	0.0454	0.5283	0.377	0.4548	0.6046	0.6277	0.7596	0.3282	0.7984	0.8276	0.6709	1.1016	0.8017	0.4543	1.1565	1.327	0.9618	1.3697	0.7788	0.6974	0.5939	1.0609	0.7416	1.0319	0.9716	1.442	0.5247	0.8161	1.1856	0.7687	0.7006	0.6195	0.5533	1.5581	1.4614	0.879	0.7193
BCL2L11	1.2846	1.2139	1.2461	1.376	1.2286	0.4859	0.7454	0.9775	0.8958	1.064	1.1524	0.814	1.1028	1.5633	1.311	1.1978	0.4686	1.2059	1.4803	1.0137	1.0579	1.3254	1.2119	1.2772	0.9482	1.0409	1.1355	0.9726	0.9611	1.379	0.8003	1.4372	1.2909	0.7747	0.8783	0.8822	0.7444	0.5355	0.8343	1.2128	1.1293	1.0782	1.1717	0.7489	1.0182	0.9229	1.0101	0.8102	1.0804
BCR	1.11355	1.05225	1.04655	1.18545	0.85545	1.41385	1.54635	1.57715	1.95485	0.4187	1.58185	1.53875	1.62145	1.65975	1.93445	1.28035	0.8978	1.1646	1.5054	1.0837	0.9033	2.14805	2.07765	2.24465	1.99265	0.4716	0.99465	1.03275	0.42195	2.14805	1.36845	1.64455	2.18055	0.6999	1.733	0.8692	1.0453	0.90395	1.45775	0.72105	0.94985	0.4061	2.05365	0.77205	1.05445	1.11835	1.50215	1.4684	0.9368
BGN	-2.6051	-3.0083	-2.9035	-2.752	-2.6939	-3.4405	-2.9963	-3.3405	-3.2682	-3.3434	-4.0541	-3.6215	-3.2936	-3.628	-3.7909	-3.485	-2.8225	-3.1533	-3.39	-3.74	-3.4461	-3.1925	-3.1409	-3.1388	-3.3372	-2.3514	-3.2072	-3.1941	-3.7709	-3.2556	-3.4295	-3.1813	-3.1128	-3.801	-3.3374	-3.1346	-3.7302	-3.2003	-3.5048	-3.4398	-3.4366	-3.7342	-3.6225	-3.553	-3.1908	-2.9086	-3.1272	-2.8348	-2.9579
BID	1.05725	1.47855	0.36255	-0.53305	0.28935	-0.15955	0.65605	0.75275	0.18435	-0.1376	0.17565	1.19315	2.40745	1.60395	0.60975	1.33265	0.3643	1.9803	1.8458	1.5233	0.5998	1.08765	2.32585	1.38095	1.51015	0.7893	0.14735	1.26855	-0.85885	1.93055	2.33365	1.75025	1.21245	0.1538	0.0742	0.4988	0.311	0.20545	2.00545	1.03905	1.83365	0.472	2.33745	0.75865	0.64255	0.84125	0.41325	0.9137	1.2857
BIN2	1.02195	1.48255	0.91395	0.10205	1.12415	1.58935	0.81535	0.46845	1.38625	0.4838	-0.58175	0.88085	2.80585	2.46915	0.47185	2.15015	1.2113	2.4346	2.4899	2.2238	1.6287	0.84635	2.53905	1.58625	1.48405	1.7858	1.43765	1.96445	1.13555	2.21215	2.79325	2.18625	1.77245	0.9715	1.7361	1.6739	0.8428	0.97135	2.16655	1.70295	1.92605	0.8563	3.49345	1.22205	1.35695	1.52895	1.47145	0.7899	1.142
BIRC2	-0.1034	0.4056	0.3544	0.637	0.2621	0.7118	-0.8953	0.3072	0.5473	-0.2449	0.4489	0.6264	0.8278	0.2982	0.2459	0.4673	0.737	0.9022	0.8555	1.173	0.0839	0.8191	1.0286	1.2394	0.6002	-0.5394	-0.6398	0.3459	0.1974	1.0145	0.7592	0.8128	0.2563	-0.2397	0.5267	-0.1075	-0.1038	-0.3596	0.8684	0.4955	0.5329	-0.0385	1.4376	0.042	0.6619	0.3821	0.5003	0.4804	0.2436
BLMH	0.53335	-0.07195	0.12745	0.35465	0.15395	-0.14455	-0.18585	-0.21325	-0.40415	0.0303	0.01785	-0.00755	-0.13915	-0.19225	-0.08775	-0.21525	0.5458	0.403	0.3748	0.6422	0.7325	0.29145	0.48695	0.20085	0.13915	0.1501	0.23665	0.14445	-0.04825	0.67705	0.31535	0.29245	0.31155	0.1059	0.1592	-0.0214	0.2085	0.76025	2.19105	0.53175	0.40835	-0.0752	0.20595	0.25215	0.42745	-0.16125	-0.21155	0.1412	0.0313
BLVRB	0.099	0.7533	0.8018	0.9434	0.4855	1.2737	0.4048	0.4399	0.6604	0.1612	1.1424	2.165	0.088	0.8738	3.1344	1.1763	1.0309	0.8044	0.9864	1.0543	0.5335	1.1764	1.4751	1.094	0.6055	0.3213	0.3559	0.2681	0.2173	0.4637	1.888	1.5946	0.7908	1.1813	1.1382	0.6752	0.7076	0.539	1.0444	1.4169	0.4256	1.8983	0.9038	0.9186	1.5109	0.5421	1.188	2.3806	1.346
BMP4	-0.6062	-0.779	0.0316	-0.4037	-0.1282	-1.1037	-1.4112	-0.8825	-1.4107	-1.1009	-0.8088	-0.5555	-0.9144	-0.033	-0.1587	-0.4319	-0.7783	-0.7569	-0.8762	-0.9983	-0.8812	-1.1553	-1.3158	-1.3344	-1.7173	-0.0706	-0.8809	-1.1766	-0.7547	-0.8935	-1.0199	-0.921	-1.1917	-0.875	-0.7253	-0.7115	-0.8923	-1.3065	-0.9141	-0.8395	-1.2021	-0.5812	-1.6438	-1.2933	-1.4	-0.1143	-0.4738	-0.4931	-0.8535
BMP6	0.8845	0.6961	0.7193	0.8538	0.7543	0.6764	0.5392	0.7455	0.6522	1.212	0.6093	0.5679	0.477	0.5097	0.3081	1.0363	-0.016	0.6681	0.6172	0.6162	0.5254	0.9212	0.8589	1.2101	0.9882	0.5601	0.4178	0.072	0.1105	0.5364	0.6451	0.6931	0.5492	0.1679	0.6028	0.7796	0.4793	0.7109	0.9572	0.8122	0.8761	1.1714	0.9851	0.6942	0.8442	0.7101	0.6678	0.9355	0.9012
BOC	-0.1171	-0.1529	0.0326	0.3262	0.1709	0.112	0.2422	-0.1715	0.044	0.5672	0.333	0.7178	0.2722	0.0428	0.2049	0.457	0.2417	0.2271	-0.0871	0.1395	0.1922	0.3128	0.4581	0.5114	0.2142	0.3311	0.3569	0.1582	0.111	0.3178	0.3222	0.381	0.5629	0.4532	0.4017	0.6698	0.6212	0.4165	0.5921	0.3679	0.5569	0.0783	0.1913	0.3086	0.5081	0.5797	0.7718	0.5893	0.5737
BPIFB1	1.82505	1.69985	1.47335	1.60515	1.75115	0.83345	1.06795	1.06355	0.41605	-0.4415	-0.15965	0.35105	1.02105	1.01305	0.04115	0.55985	0.1642	-0.0175	0.3255	0.2142	0.2191	1.69085	2.16045	1.70075	1.92615	0.7828	0.44315	0.33155	0.29235	0.76555	0.56775	0.23385	0.55605	-0.1518	-0.3014	-0.1764	-0.1982	0.82795	1.08995	0.96335	0.93845	0.5637	-0.14845	-0.27345	0.02925	1.13265	1.11095	1.4894	1.5672
BRK1	0.572	0.7854	1.4544	1.2607	1.2864	1.0597	1.1327	0.5577	0.75	0.4451	0.41	0.4751	0.2029	-0.331	0.3558	0.2322	0.461	-0.1997	-0.0834	1.0705	0.303	0.8708	1.4724	0.5713	1.3102	0.2508	0.215	0.259	-0.1006	0.8694	0.1059	0.5578	0.1001	-0.1969	0.7996	0.3715	0.4817	0.7789	1.3663	0.7233	0.795	-0.4334	-0.0328	0.652	0.6129	0.9267	0.6169	1.3414	0.8609
BSG	0.24165	0.17795	0.28775	0.16545	0.19595	0.26155	0.18575	0.40385	0.22735	0.1045	0.01555	-0.07355	0.01145	0.06605	-0.03375	0.09435	-0.0078	-0.024	0.1299	0.1367	-0.0286	0.04085	0.19495	-0.00145	-0.05155	0.1107	-0.09895	-0.05055	-0.37695	0.16195	0.10575	-0.03645	0.12635	0.0471	0.1584	0.1063	0.1479	0.18295	0.23215	0.27995	0.20345	0.1287	0.23235	0.37225	0.39785	0.32335	0.31965	0.1997	0.2788
BST1	-1.14345	-1.63085	-1.39665	-0.99635	-1.47375	0.30445	0.19325	0.35235	0.49095	0.2305	0.10475	0.31315	0.03265	0.12035	0.17735	0.13545	0.1285	0.1146	0.0124	0.0484	0.2612	0.35295	0.25525	0.24835	0.28085	0.0389	0.07175	0.11905	-0.04645	-0.51475	-0.64355	-0.39985	-0.53875	0.0143	0.0404	-0.0003	0.0432	0.10235	0.17645	0.09285	-0.02835	-0.0565	0.30175	0.20845	0.50155	0.36365	0.49535	0.1865	0.2629
BST2	0.84575	0.23695	-0.18175	0.01265	-0.05795	-0.09635	-0.26875	0.04785	-0.28965	-0.5746	0.07345	-0.08215	-0.30415	-0.32595	-0.40245	-0.14665	0.911	0.5999	0.3433	0.5552	0.2829	0.00505	-0.13265	-0.14635	-0.41655	1.1741	0.33725	0.27145	-0.15995	0.89415	0.09785	0.35535	0.16395	0.5651	0.5442	0.1954	0.5188	0.06395	-0.28145	-0.54835	-0.35065	-0.1562	0.51805	0.12715	-0.18615	0.54565	0.32455	0.0067	-0.0631
BTC	1.7234	2.2656	1.1363	1.5439	1.7175	1.269	1.6144	0.8014	1.6465	1.2021	0.9876	1.5184	1.9287	1.4713	1.3765	1.1827	2.0471	2.7564	2.8276	2.3056	2.065	1.5692	1.2626	1.5807	1.7712	1.1791	1.3312	1.5525	0.8027	2.5496	2.4336	2.0459	1.5705	2.0917	2.1113	1.7291	1.1318	1.5928	1.6875	1.3445	2.1734	1.2781	2.7161	1.6282	1.7353	1.8354	1.216	2.2667	2.4596
BTN2A1	0.3918	0.6002	0.4287	0.3417	0.3295	0.2132	0.4365	0.5019	0.2968	0.2663	0.2628	0.2959	0.299	0.3795	0.2598	0.1559	-0.2266	-0.1534	0.1685	-0.1577	-0.1646	0.0858	0.2886	0.1984	0.0572	0.2859	-0.4182	-0.4004	-0.5553	0.3575	0.2345	0.163	0.263	0.1781	0.1548	0.121	0.1006	-0.058	0.0526	0.1726	0.0687	-0.0055	0.1846	0.1522	0.1637	0.1865	0.2295	0.3456	0.3334
BTN3A2	1.32635	0.91835	0.62895	0.51495	0.79455	1.22525	1.19505	1.00115	0.97825	0.7079	0.81805	0.62735	0.86895	1.15235	0.57945	0.68415	0.4405	0.982	1.2447	0.6796	0.6245	1.03445	0.73495	0.74315	0.68275	0.7839	0.83925	0.83905	0.48015	1.32785	0.77935	0.74055	0.81845	0.9612	0.7782	0.6509	0.7243	0.72025	0.81605	0.86735	0.95795	0.9529	1.45545	0.76225	0.99815	0.60155	0.19165	1.1014	1.1494
C19orf12	-1.2186	-1.5741	-0.7028	-0.9772	-1.0059	-1.5437	-1.3632	-1.3525	-0.9197	-1.7687	-0.7115	-1.1762	-0.4339	-1.0491	-1.3935	-1.339	-0.8499	-1.0408	-1.6796	-1.5645	-1.2795	-1.4761	-1.1587	-1.2828	-0.8697	-0.3744	-1.0147	-0.8556	-1.3299	-0.032	-0.1861	-0.0552	0.1233	-2.2948	-1.6206	-1.6598	-1.3609	-1.3572	-1.0516	-1.8838	-1.1308	-1.4791	-1.2293	-1.0669	-1.127	-1.5545	-1.6207	-1.1216	-1.4732
C1QA	0.8388	0.6902	0.8112	0.6671	0.5492	-0.2076	-0.2232	-0.2304	-0.1783	-0.0924	0.2792	0.188	0.1945	0.1515	0.0698	0.4237	0.2625	0.2274	0.269	0.3622	0.1014	-0.1925	-0.141	-0.0419	0.0695	0.2044	0.0559	0.1131	-0.0157	0.2671	0.1066	0.2384	0.2222	0.0798	0.0479	-0.0493	0.0123	-0.4556	-0.2145	-0.2218	-0.3231	0.3974	0.2245	0.4301	0.4785	0.5476	0.6083	0.7547	0.6723
C1QTNF1	0.1908	-0.1977	-0.3285	0.5389	-0.2729	-0.666	-0.3818	-0.3555	-0.4888	-0.3914	-0.7882	-0.4882	-0.8075	-0.5363	-0.7529	-0.6031	-0.3743	-0.5411	-0.4354	-0.6067	-0.8529	-0.3948	-0.6189	-0.5055	-0.5954	-0.6444	-0.6954	-0.6234	-0.8357	-0.6382	-0.3477	-0.2675	-0.3541	-0.9588	-0.6268	-0.6065	-0.5569	-0.4905	-0.1116	-0.4817	-0.3789	-0.3185	-0.1089	-0.5571	-0.1442	0.2403	0.083	-0.1368	-0.434
C2	0.86905	0.34025	0.31215	1.04175	0.35125	0.70575	0.69895	0.81305	0.90755	0.5158	0.46465	0.58115	0.52325	0.77055	0.51155	0.53875	0.7146	0.3842	0.5725	0.5878	0.4753	0.56705	0.48225	0.67175	0.84025	0.224	0.35675	0.28875	0.36905	0.65855	0.37465	0.64265	0.61985	0.3943	0.3809	0.3662	0.3677	0.45865	0.52505	0.47025	0.53975	0.1614	0.46125	0.69935	0.82945	0.43865	0.70265	0.7497	0.5668
C2CD2L	0.7568	2.2136	1.9971	1.1324	1.543	0.7696	0.7977	0.274	0.1386	0.4693	0.6527	0.634	2.1551	1.8446	0.5246	1.2541	1.5363	2.3846	1.874	1.4235	0.7103	0.8169	2.3997	1.1699	1.3198	0.7986	-0.365	1.4009	0.6566	1.64	2.4656	1.6564	0.8923	0.6221	1.0256	0.6036	0.2352	0.833	2.193	1.4858	1.8286	0.7811	3.502	1.124	1.1669	0.5834	1.1198	0.8871	1.4969
C4BPB	1.6734	0.8803	1.0675	0.699	0.6842	0.2815	0.3128	0.5642	0.255	0.5964	-0.0729	0.095	0.1016	0.4837	0.04	0.122	0.5423	0.1911	0.5039	0.3435	0.3518	-0.1031	-0.2685	0.0215	0.1576	0.7168	0.2844	0.3646	0.1927	0.596	0.1066	0.0859	0.3288	0.3464	0.4026	0.2113	-0.0789	0.7884	0.6057	0.5465	0.315	-0.0462	1.2935	0.8713	0.9435	-0.0608	0.0207	1.4871	1.359
CA1	-0.64235	-0.87865	-0.34265	0.92345	-0.81165	0.12945	-1.01925	-0.84505	-0.27205	-1.0849	0.23875	1.35995	-0.63835	0.07185	2.60425	0.95945	0.5161	-0.244	0.2551	0.3188	-0.4305	0.35735	1.02185	0.55905	-0.30665	-0.894	-0.48485	-1.19195	-0.88385	-0.70345	2.09615	1.68125	0.09015	0.376	0.3453	-0.2033	-0.0278	-0.27185	0.70655	0.87565	-0.43355	0.9056	-0.15175	-0.14265	0.72135	-1.00975	0.47195	1.752	0.465
CA11	0.4232	0.4387	0.164	0.5777	0.3911	0.2631	0.261	0.2114	0.6069	0.6404	0.2049	0.2237	0.3715	0.3734	0.1428	0.5309	0.8438	0.7548	0.7466	0.7178	0.295	0.416	0.1684	0.1876	0.4313	0.2654	-0.0224	0.1554	0.5201	0.413	0.3674	0.3788	0.3415	0.4358	0.1133	0.2901	0.5034	0.3724	0.4957	-0.1376	0.2902	0.3297	0.3121	0.3837	0.2503	0.4536	0.2387	0.9927	0.8671
CA12	1.0235	0.9253	0.7061	0.7061	0.6068	0.5602	0.1549	0.6168	0.2816	0.0481	1.0893	1.053	0.6433	1.3387	0.8414	0.4564	-0.0935	0.247	0.4941	0.5215	0.3466	0.631	0.9602	0.7218	0.4601	0.4159	-0.0951	0.143	-0.0733	0.7619	0.4149	0.4589	0.4407	0.4881	0.4463	0.4599	0.449	0.2433	0.2746	0.6225	0.657	0.4718	0.2178	0.0812	0.0475	0.2483	0.7998	0.9236	0.779
CA13	2.2758	3.9846	2.5375	2.5172	2.0806	1.9766	1.981	1.9266	2.009	0.65	1.0371	1.8406	3.5467	3.0155	2.6829	2.5519	1.8411	3.6998	3.7697	3.0685	2.1234	1.3258	2.4802	1.1094	1.6817	2.3521	0.9256	3.0259	0.8227	3.6947	3.8733	3.0405	1.9613	1.6365	2.4052	2.1037	1.3409	1.2147	3.945	2.5484	3.444	1.3671	4.3497	1.5375	1.7453	2.5903	2.0228	1.6311	2.4883
CA14	-0.18955	-0.06585	0.04445	-0.30025	-0.27755	0.15175	0.10265	0.34685	0.28015	0.2558	-0.32875	0.06965	-0.06315	0.18845	-0.17335	-0.15635	-0.0253	0.1249	0.1843	-0.3564	-0.1894	-0.58655	-0.23935	-0.82945	-0.65615	1.3644	-0.18085	-0.44965	-0.57905	0.36375	0.31265	0.19395	0.06285	0.0827	-0.1938	-0.0436	0.1667	0.10765	0.19265	0.27315	0.14135	0.0596	-0.19565	0.25725	0.61565	-0.35835	-0.05335	0.1429	0.1848
CA2	-0.11345	0.55305	0.21365	0.47365	-0.33985	1.15745	0.10105	-0.13135	0.08695	-0.8351	0.22225	1.45275	0.40015	0.64735	2.98365	1.18675	0.5175	0.5171	0.549	1.006	0.1564	0.79785	2.09485	1.36265	0.44185	-0.1919	-0.03925	-0.88515	-0.59755	0.53755	3.11645	2.44435	0.67145	0.7777	0.5541	0.2282	0.3095	0.11845	1.23265	1.43605	0.45965	1.6783	1.55265	0.51505	0.77495	-0.20945	0.93945	2.6908	1.2483
CA3	-0.88235	-1.30465	-0.97835	-0.57345	-0.49915	-1.03245	-0.71875	-0.85635	-0.92015	-0.234	-1.31615	-0.64405	-1.58275	-0.95055	0.27635	-0.72255	-0.3413	-0.8282	-0.7625	-0.9739	-0.7508	-1.44195	-0.72555	-1.53275	-2.00515	-1.2492	-1.62515	-1.48225	-1.66775	-1.18435	0.04245	-0.53915	-0.78505	-1.1943	-1.5036	-1.7436	-1.6589	-0.57875	0.95915	-0.87215	-1.36495	0.0523	-1.19415	-0.46555	-0.69985	-1.04155	-0.69775	0.3225	0.2035
CA4	0.5103	0.5757	0.494	0.1852	0.3179	0.2818	0.5437	0.6607	0.4178	0.3973	0.5138	0.534	0.6214	0.5706	0.3511	0.4862	0.5568	0.4037	0.486	0.384	0.3883	0.5954	0.7637	0.9097	0.7553	0.3078	0.3051	0.3729	0.1788	1.285	1.0861	1.0919	1.3149	0.9325	0.8679	0.8144	1.0183	0.1155	0.2643	0.0858	-0.03	0.57	1.0484	1.108	0.9539	0.9282	0.8736	1.0626	0.8449
CA5A	-0.4513	-0.5447	-0.3947	-1.409	-0.8421	-1.2409	-1.091	-1.1696	-0.716	-0.1733	-0.9065	-1.568	-1.2967	-2.0987	-1.6091	-1.1779	-0.3314	-0.4364	-0.7672	-0.1531	-0.8963	-1.7877	-1.9617	-2.0676	-1.4032	1.3475	-0.2368	0.3763	-1.1298	-1.4758	-1.9531	-1.9409	-2.1758	-0.8127	-1.2002	-1.2812	-0.8363	-1.5091	-2.3675	-2.1478	-1.6145	-1.0601	-1.8304	-1.067	-0.6778	-2.1581	-1.3184	-1.784	-2.4104
CA6	-1.02745	-0.62625	-0.45575	-0.72935	-0.51685	-1.52885	-1.85695	-1.70225	-2.13075	0.4147	-2.07185	-1.41675	-1.67205	-0.81805	-1.44645	-1.90705	0.5401	0.7586	0.9768	0.5226	0.8572	-0.00135	-0.17575	-0.17055	-0.06155	-0.9079	-0.60595	-0.48995	-0.65755	-0.52065	-0.13325	-0.51815	-0.02635	0.2732	0.4789	0.8481	0.7037	-0.35115	0.07465	-0.04835	0.13855	1.035	-0.66985	-0.36225	-0.09385	0.34735	0.39965	-1.2446	-1.5407
CA9	1.4167	1.3223	1.4593	1.5404	1.2806	-0.3346	-0.356	-0.2032	-0.3589	0.3659	-0.1835	0.1313	-0.0271	0.1579	-0.3659	-0.4784	0.7896	0.9876	0.9806	1.043	0.839	0.0261	0.0741	0.1528	-0.21	0.5687	0.2778	-0.2676	0.3029	-0.0214	-0.1297	0.1989	-0.0417	0.3663	0.3082	0.1833	0.4464	0.3063	0.2368	0.2932	-0.0925	0.9194	0.3551	0.389	0.5893	0.564	0.4597	1.7694	1.8711
CALB1	1.8023	1.3839	2.1224	0.7006	1.2308	0.8225	0.779	0.9837	0.784	-0.0179	0.6109	0.2675	0.1596	0.9408	0.6201	0.6684	-0.25	-0.2305	-0.15	-0.8507	-0.6091	0.1998	-0.02	0.0987	-0.0158	-0.1898	0.0299	0.3116	0.0538	1.4344	0.8199	0.4072	0.8977	0.2148	-0.2805	-0.0922	-0.268	-0.1044	-0.181	0.027	0.2403	0.4772	0.6283	0.3212	0.6038	0.7387	0.7347	0.8124	0.4889
CALB2	0.8595	0.646	0.7432	0.786	0.6743	1.0472	0.8873	1.0351	1.0044	0.4503	0.5534	0.8828	0.5634	0.4692	0.6106	0.1897	0.4411	0.204	-0.1777	-0.1284	-0.0637	0.4242	0.66	0.4672	0.6045	-0.0586	0.2011	0.1406	0.525	1.1691	0.7063	1.1845	0.8047	0.2139	0.3342	0.0255	-0.0792	-0.0495	0.4625	0.479	0.4679	-0.4215	0.4721	0.3171	0.7171	0.5828	0.6153	0.1956	0.3541
CALCA	-0.0203	-0.2288	-0.3117	-0.5659	-0.5093	-1.3974	-1.4323	-1.1198	-1.4188	0.9128	-1.4081	-1.2185	-1.2081	-0.9304	-0.922	-1.1903	0.9062	1.6701	1.3736	1.2282	0.9991	-0.3405	-0.5017	-0.4863	-0.5956	-1.2869	-1.2289	-1.2448	-1.5548	-1.3356	-1.4675	-1.4331	-1.1534	0.5187	-0.1709	-0.471	-0.1424	-1.1695	-1.4737	-1.4109	-1.3451	-0.5096	0.5324	0.7703	1.0407	0.0491	-0.1453	-0.5095	-0.6038
CALCOCO1	2.903	3.6399	3.0177	3.1871	2.7922	3.3091	3.8144	3.2918	3.7766	2.3558	2.6105	3.3575	4.2655	4.1006	3.4752	3.798	3.1135	4.436	4.6461	4.2509	3.9633	4.5598	5.5692	4.5086	4.8493	3.8367	2.4805	3.9454	2.4722	4.3135	4.1741	3.6279	3.5666	3.0487	3.9354	3.7816	2.8006	3.1423	4.2775	3.6446	3.9529	3.2446	5.0023	3.5293	3.8025	4.1536	4.2183	3.3085	3.8247
CAMKK1	0.2082	0.2194	-0.1833	0.8759	0.0946	0.7981	0.1801	0.9978	1.064	-0.261	1.2208	0.7947	0.9405	0.5813	0.9822	0.8995	0.4087	0.4438	0.6269	0.9943	0.411	1.0588	1.3614	1.2856	1.198	-0.6529	0.4143	0.4108	0.7321	1.1113	0.8642	0.7547	1.6932	0.1855	1.183	0.4807	0.3004	-0.052	0.803	0.3976	0.6849	-0.1035	1.2112	0.4069	0.9508	-0.1068	0.6362	0.9944	0.6028
CANT1	0.7919	0.5831	0.6247	0.537	0.6055	0.5933	0.6661	0.8129	0.5563	0.4926	0.6239	0.8995	0.6759	0.8523	0.8145	0.8042	0.512	0.6966	0.9139	0.6771	0.5129	0.795	0.5808	0.7841	0.6593	0.5055	0.6997	0.5575	0.5224	0.8845	0.6002	0.7217	0.6888	0.5002	0.539	0.3621	0.5624	0.415	0.4534	0.5823	0.5967	0.4581	0.6012	0.5872	0.6579	0.4415	0.2498	0.7529	0.626
CAPG	1.8302	1.645	1.8821	1.9541	1.7921	0.387	0.3005	0.5044	0.7104	-0.22	1.0745	1.1398	1.0857	0.845	0.5047	0.4122	0.7559	0.5567	0.6996	0.7238	0.3813	0.449	0.5665	0.8518	0.6138	-1.5173	-1.782	-1.5069	-2.068	0.0867	0.1449	-0.1274	0.7581	-0.7635	0.3507	-0.9346	-0.3636	0.7152	0.9662	0.8893	0.7386	-0.2378	0.2463	-0.7784	-0.6735	0.3559	0.5785	0.6302	0.0911
CARHSP1	-0.1261	0.3296	1.1377	0.9803	0.3678	0.9334	0.3759	0.4834	0.3055	-0.007	0.5089	1.0992	0.5965	0.6499	1.814	1.0388	1.339	0.5096	0.5082	0.8712	0.4327	1.1823	1.8404	1.1052	0.6568	0.3064	0.2938	0.7426	-0.0746	0.6075	1.6823	2.0732	0.9989	0.5465	0.5296	-0.4614	0.4583	0.3023	0.7599	0.5898	0.5911	1.4971	1.0501	0.9576	0.9131	0.3632	0.9542	1.6415	1.3627
CASC4	0.9723	0.3054	0.3362	0.505	0.4025	0.1433	0.4045	0.4356	0.2589	0.4663	0.3728	0.3409	0.3476	0.2271	0.3976	0.5643	0.2227	0.2278	0.2187	0.3924	0.2691	0.4127	0.3364	0.4949	0.4811	-0.1968	0.4384	0.451	0.2759	0.8299	0.4809	0.6443	0.6482	0.2971	0.5453	0.3166	0.2503	0.1729	-0.1021	-0.1457	-0.1318	0.1219	0.7825	0.2963	0.4259	0.4484	0.4471	0.653	0.5332
CASP1	1.0558	-0.2318	0.5537	1.1066	0.3118	0.5867	0.6133	0.072	0.6953	-0.1871	1.2052	1.3732	0.9574	0.4333	0.7618	0.0313	0.515	0.4242	0.2422	-0.0271	-0.2052	1.1355	1.1602	1.4847	1.1644	-0.9087	0.369	0.6788	0.1351	1.3008	0.466	0.0938	1.4631	0.1837	1.5215	-0.3319	0.2729	-0.2259	0.9645	0.0827	0.9602	-0.1139	1.3764	0.71	-0.1664	0.8816	0.1972	0.7562	0.3864
CASP10	2.0106	0.6234	1.3898	1.8815	1.3255	1.7015	1.9554	2.0385	1.7522	1.3036	2.0427	3.3011	2.8447	2.0682	1.7993	2.3578	1.8512	2.0167	1.8716	1.904	1.4848	2.6748	2.9513	3.3807	3.4562	0.2074	1.0582	2.318	1.3269	2.5377	2.3298	2.2002	3.5382	0.0143	2.7912	0.9311	1.2255	2.0019	2.4841	2.451	1.8889	0.4618	3.5837	1.5691	1.8746	1.7339	2.4119	2.1934	1.3509
CASP2	1.77435	3.13225	1.24785	1.32215	1.47825	0.08475	0.55195	0.49765	0.44465	0.2844	0.76725	0.87055	3.26815	2.85935	1.71605	1.82575	1.432	3.3577	3.4277	2.5295	1.933	2.05675	3.39545	1.96025	2.40115	2.0845	0.72245	2.35495	0.44695	2.79445	3.16385	2.69665	1.05125	0.7192	1.2369	1.0683	0.387	0.70285	2.94485	1.87565	2.75625	1.226	3.85645	0.99795	1.42705	1.50035	1.26585	0.7153	1.1408
CASP3	2.0779	1.826	2.2857	2.01	1.5681	2.3352	2.4311	2.337	2.6323	1.1698	2.0064	2.5188	2.3302	2.2094	2.7987	2.4302	1.8941	2.4223	2.7888	2.3593	2.3039	2.8409	3.3444	2.8677	3.0207	2.1596	1.484	2.3016	1.4497	3.5918	2.8634	2.6933	3.3011	1.7128	2.3398	2.0741	1.8016	2.136	2.7271	2.2696	2.1223	1.8852	2.9847	2.057	2.2418	2.2721	2.4169	2.4384	2.5047
CASP8	1.4884	1.3079	1.4008	1.6394	0.9373	2.0441	2.1414	1.9376	2.5472	0.4228	2.4824	2.9392	2.7182	2.2639	2.5713	2.0303	1.8412	1.6196	1.9373	1.7446	1.4702	2.601	3.0399	3.3124	2.7041	0.6639	1.2474	1.6561	0.6599	2.7191	2.7014	2.411	3.4863	1.0937	2.69	0.9715	1.4863	1.5084	1.8675	1.7361	1.6911	1.1438	2.9781	1.5672	1.5648	1.9079	2.3614	2.6279	1.9046
CBLIF	0.9214	0.8043	0.951	0.8414	0.7305	-1.061	-1.64	-0.8215	-1.161	-0.7512	-0.707	-0.3943	-0.755	-0.4385	-0.6425	-0.9706	-0.178	0.454	0.8476	0.0597	0.29	-1.2285	-1.4217	-1.3243	-1.5094	-0.4601	0.0121	-0.2878	0.1814	-1.108	-1.2957	-0.7218	-1.2965	-0.9893	-0.7655	-1.1786	-0.8257	-1.5618	-1.7085	-0.9929	-1.3664	-0.0102	-0.142	-0.0174	0.232	0.0233	-0.1077	1.5664	2.1063
CBLN4	0.12145	-0.20065	0.47255	0.41155	0.31255	0.32175	0.46015	0.31405	0.18455	0.5675	0.25035	0.75355	0.80105	0.41755	0.76615	0.87705	0.2785	0.3994	0.136	0.2517	0.4604	0.89785	1.08005	1.19805	1.00605	0.4739	0.66285	0.57775	0.31375	0.86215	0.72485	0.92955	1.04055	0.2109	0.4169	2.159	1.1897	0.60985	0.44845	0.52425	0.42575	0.4314	-0.15725	0.24945	0.25165	0.77805	1.15265	0.6109	0.6633
CC2D1A	1.9567	3.251	1.4258	1.6381	1.5444	0.9569	1.0436	1.1618	1.314	0.4979	1.0791	1.612	3.1453	2.6717	1.7628	1.9833	2.2421	3.2166	3.3651	2.95	2.4192	2.0708	3.3537	2.1257	2.28	1.546	0.3044	2.2862	0.0567	2.8313	3.0863	2.5351	1.7865	0.7121	1.4405	0.9413	0.5917	0.8471	3.113	2.0346	2.4419	1.2367	3.9964	1.0983	1.3579	1.4382	1.2405	1.6022	1.9315
CCDC80	2.5294	2.6531	2.5077	2.9845	3.0896	0.4818	0.6819	0.6232	0.485	0.6441	0.803	1.0079	0.5152	1.0008	0.9799	0.7445	0.5433	0.3595	0.7494	0.5897	0.2179	0.9437	1.0037	0.7509	0.523	0.3477	-0.2315	0.1395	-0.2494	0.4005	0.2078	0.3824	0.154	0.3412	0.4628	0.6062	0.4618	-0.1029	-0.0708	0.625	0.3883	0.6547	0.2017	0.0738	-0.0208	1.1309	0.8785	0.5462	0.4847
CCL11	0.81025	0.56375	0.79335	0.73725	0.66895	0.16135	0.37845	0.18265	0.45095	-0.332	-0.18435	-0.02025	-0.11095	0.02805	-0.05155	0.11895	0.1267	0.0783	0.4648	0.2494	0.2814	-0.22735	-0.24555	-0.06765	-0.25285	0.0762	0.06365	0.22465	-0.00745	-0.16655	-0.11275	-0.13735	-0.08205	0.1712	0.2623	0.4281	0.5212	-0.03715	0.14115	0.16685	-0.03355	-0.5929	0.24635	-0.18105	0.05825	-0.48675	-0.87395	0.5245	0.379
CCL13	2.52745	2.03505	2.30335	2.28245	2.18275	2.73095	2.77795	2.94855	3.11055	1.3873	2.22265	2.33255	2.31555	2.40955	2.20345	2.30645	1.4933	1.5459	1.8807	1.7839	1.8417	2.33765	2.04365	2.07445	2.08505	1.8798	1.57415	1.65415	0.96655	2.56765	2.60595	2.46225	2.51285	2.0992	2.1525	2.3997	2.4888	1.24135	1.23335	1.43905	1.46695	0.9538	2.03715	1.58445	1.69245	0.85235	0.67225	1.9218	2.0271
CCL14	2.4032	1.9003	2.0021	2.7875	1.8615	2.0649	2.1822	2.2793	2.4418	2.0272	1.423	1.7343	1.1772	1.8293	1.5232	1.5303	1.3169	1.0528	1.5013	1.1683	1.0717	1.5811	1.6022	1.7132	1.7697	1.8151	1.3118	1.5854	1.6785	1.7903	1.6409	1.5404	1.7723	1.8294	1.8202	1.7063	1.8577	1.5812	1.9125	2.1135	1.7238	1.5882	1.9063	1.7588	2.0013	1.6011	1.5802	1.6867	1.5654
CCL15	1.1496	0.6348	1.1271	0.7854	0.8269	0.193	0.2279	0.4577	0.1879	0.7942	0.4597	0.2579	0.5044	0.1587	0.2041	0.2499	0.3513	0.2807	-0.0623	0.1429	0.2912	0.0125	0.2584	-0.0657	0.1491	0.6098	1.0543	0.9354	0.8505	0.0616	-0.0066	-0.0565	0.188	0.3327	0.1391	-0.1654	0.0038	0.4629	0.0913	0.4	-0.1668	0.3498	-0.0528	0.6195	0.3139	0.622	0.5287	1.128	1.021
CCL16	1.2173	1.2912	1.2534	1.3106	1.513	1.6264	1.873	1.9679	1.6059	1.557	1.3876	1.3409	1.2246	1.3215	1.1435	1.3479	1.6632	1.5628	1.4889	1.5311	1.874	1.2922	1.5809	1.5111	1.3217	1.286	0.731	1.0026	0.6602	0.277	0.5431	0.3809	0.6561	1.5553	1.8243	1.5766	1.6544	1.6029	1.4753	1.8059	1.4106	1.4113	0.7909	1.1417	1.3395	1.898	1.6551	1.6935	1.9385
CCL17	3.1975	3.1703	3.5743	3.8352	3.6316	3.1302	3.2882	3.2024	3.2169	5.4925	2.8952	3.4161	3.3187	3.2657	3.3525	3.2874	2.9437	3.4903	3.9632	3.6878	3.5862	3.9691	4.2231	4.0826	4.2505	3.8422	2.9208	3.187	2.7552	3.472	3.7925	3.786	3.809	3.8659	4.3819	5.1466	4.793	4.2908	4.5996	4.3274	4.1315	2.7535	3.6152	3.5782	3.9471	3.3763	3.0552	3.874	3.4603
CCL18	1.4777	1.281	0.8041	1.1309	0.7183	1.9445	2.3486	2.5218	2.1709	1.5722	1.4169	1.8083	1.9062	2.1625	1.9569	2.0301	1.7118	1.0623	2.0821	1.8097	1.4695	0.9584	0.9063	1.1066	1.0525	-0.0008	0.6124	0.6385	0.1874	1.8347	1.7902	1.9486	1.8935	0.7148	0.2788	0.5455	0.4823	1.1158	0.8797	1.0886	1.2268	0.6425	1.1592	0.44	0.7885	0.9477	0.8468	1.2911	0.5236
CCL19	2.2957	1.9255	1.8071	1.6305	1.7295	1.6654	1.5141	1.5293	1.1668	1.6247	1.7712	1.7569	1.9291	1.6601	2.5539	1.7458	1.0961	1.1728	1.1335	1.1489	1.2328	2.186	2.2432	2.2422	2.0073	0.9756	2.0222	1.9859	1.5161	1.7287	1.7283	1.8438	1.5151	1.1117	1.5788	1.4695	1.3701	1.135	1.4233	1.4028	1.3996	1.7087	1.6406	1.7498	1.8388	2.0305	2.2921	1.617	1.6635
CCL2	1.6146	1.0893	1.2908	1.3892	1.44	1.1844	1.0415	1.4031	1.3523	1.0429	0.9512	0.8386	0.7418	1.0906	1.2371	1.2559	0.7009	0.7419	0.829	0.8995	0.6512	1.419	1.2254	1.103	0.7567	0.606	0.8288	1.3526	0.5998	1.418	1.2527	1.1817	1.2941	1.0641	1.3084	1.2334	1.2935	0.6248	0.5561	0.6758	0.6426	0.0263	0.7189	0.8755	0.845	0.4628	0.1274	0.8793	0.7466
CCL20	-0.87125	-0.51475	-0.32935	-0.28615	-0.64925	-0.53595	-0.38995	-0.25425	-0.42455	-2.0717	-0.61525	-1.05435	-1.17115	0.14075	-0.11815	-1.01185	-1.2901	-1.9146	-0.9102	-1.1738	-1.3801	-1.18355	-1.34515	-1.05595	-1.25565	-2.1278	-0.69215	-0.83865	-0.77575	-1.70635	-1.44035	-1.15175	-1.47055	0.3791	-0.9535	-0.8724	-1.6963	-1.22945	-1.60965	-1.50155	-1.60425	-1.6856	-1.18355	-0.78865	-1.00325	-0.28115	-0.69515	-1.1682	-1.498
CCL21	0.8836	1.0535	0.9428	0.9631	0.8532	0.5	0.7194	0.8875	0.711	0.9562	0.5856	0.8888	0.5356	0.6164	0.6007	0.4739	0.5519	0.5818	0.7048	0.2743	0.5332	0.9255	0.8017	0.6803	0.4368	0.6609	0.3334	0.2338	0.2318	0.0443	0.243	0.3447	0.448	0.4406	0.2899	0.7217	0.4755	0.8265	0.8959	1.071	0.9381	0.4694	0.5457	0.8282	0.9059	0.5582	0.6325	0.7577	0.7062
CCL22	1.7217	1.7073	1.6475	1.5672	1.7222	2.4466	2.5043	2.6181	2.5113	2.0258	2.3773	2.4766	2.549	2.6124	2.6358	2.605	1.5196	1.4452	2.1042	2.0256	1.6484	2.6605	2.5354	2.7948	2.5076	1.9652	1.7771	1.7831	1.333	2.2493	2.3496	2.3477	2.3181	1.8488	1.9956	2.3717	2.371	1.9882	1.8879	1.9986	1.9618	1.3774	2.0626	1.7387	1.9171	2.1335	2.0558	2.0881	1.9374
CCL23	1.3544	0.9231	1.0038	1.1429	0.9019	1.023	1.3369	1.5201	1.0545	1.4766	1.1406	0.895	0.7289	1.4229	1.0176	1.1607	1.3715	0.9051	1.3985	0.9668	1.0171	0.807	0.9265	0.9679	1.039	0.9212	0.8374	1.1169	0.963	1.5554	1.3587	1.2396	1.3652	1.0656	1.3689	0.9552	0.9604	1.0276	1.5828	1.7494	1.2426	0.876	0.7811	0.7874	0.8348	1.2735	1.1627	1.5477	1.4527
CCL24	0.8367	1.2971	1.3394	1.2935	1.1734	1.625	1.5795	1.8457	1.726	-0.0512	1.2884	1.5968	1.3693	1.5717	1.3946	1.2166	1.269	0.8278	1.5736	1.0393	1.1264	-1.4879	-1.6973	-1.6041	-1.2594	-0.6994	0.9792	0.7762	0.6124	1.588	1.6843	1.829	1.6815	-1.0563	-1.222	-0.9317	-0.7316	-0.576	-0.6153	-0.79	-0.5544	0.101	-0.3856	-0.8821	-0.7092	-1.4736	-1.3657	2.3117	2.2322
CCL25	1.5573	1.6855	1.7774	1.241	1.3738	-0.0382	-0.1508	0.1073	0.1055	0.9184	1.3206	1.3629	1.2729	1.3572	1.1864	1.4706	0.0374	0.158	0.3703	0.2417	0.1633	0.3272	0.6158	0.453	0.7794	0.5389	0.046	0.1373	-0.3011	0.4981	0.5047	0.6361	0.701	0.3949	0.5568	0.562	0.8464	0.5621	0.5632	0.5127	0.5507	0.512	0.2583	0.4216	0.8946	0.8277	1.0276	0.6487	0.6736
CCL26	2.3457	2.4055	2.4007	2.4963	2.445	3.2066	3.1258	3.3074	3.1576	2.53	3.094	3.282	3.094	3.48	3.005	3.0761	2.7568	2.434	3.2494	2.5383	3.1788	3.5056	3.4645	3.3593	3.1068	2.5084	3.1225	3.196	2.4754	3.6529	3.1954	3.7438	3.6643	3.2922	3.3548	3.5457	3.8996	2.6474	3.0572	2.5511	2.6216	1.3621	3.5244	2.723	2.621	2.8539	2.5525	2.1831	1.9132
CCL27	3.3351	2.7176	3.1737	2.8424	2.776	2.2436	2.2428	2.6112	2.3944	2.0502	1.3158	1.703	0.8762	2.5182	1.9481	1.129	2.2791	1.9811	2.232	2.1387	1.5769	2.3833	2.308	1.991	1.9136	1.9098	2.1579	1.8399	2.3555	1.8698	1.8849	1.8846	2.0901	1.5319	1.3937	1.9106	1.9479	1.6189	1.2695	2.212	2.0971	1.7945	2.4494	2.3136	2.6005	1.7966	1.7635	1.9438	2.2445
CCL28	0.28655	0.23465	0.69405	0.43075	0.04925	-0.27065	-0.63655	-0.78955	-0.84325	-0.6926	0.41085	1.38415	0.46265	1.28635	0.86355	1.10405	0.5645	0.7462	1.1402	0.9346	1.1833	2.04635	1.80815	2.26005	1.50025	-0.5338	1.01895	0.92965	1.06655	1.01075	1.36405	1.61675	1.67635	0.2875	0.9174	0.4391	0.6663	0.11195	0.41535	0.30285	0.41205	1.1902	0.68655	0.81645	0.34245	0.38485	0.58565	0.914	0.9401
CCL3	1.41585	1.60355	1.41425	1.22225	1.24715	1.25035	1.66205	1.46105	1.70565	1.2198	1.24015	0.99885	1.80325	1.41565	1.62875	0.62535	0.4707	0.9303	0.8434	0.6365	0.3804	1.34325	2.17975	1.17835	0.83715	0.9313	0.78865	1.01515	0.64155	0.76315	0.97295	1.00465	0.32435	0.8424	0.7712	0.5519	0.8022	-0.23995	0.65535	0.33155	0.11565	0.5995	1.93585	0.27295	0.30995	0.33925	0.06915	1.0017	0.9147
CCL4	1.7288	2.2252	2.1969	2.1105	1.8731	1.356	1.4516	1.6751	1.5849	2.4808	1.5721	1.5606	1.8394	1.8169	2.1666	1.4583	1.3805	1.4782	1.9058	1.6089	1.4088	1.6133	1.8928	1.6522	1.7836	1.7251	1.5254	1.6447	1.1505	1.6209	1.7751	1.9225	2.0936	1.4092	1.617	1.521	1.5637	0.8364	1.0079	1.0106	1.0781	1.8756	1.7179	1.6931	1.8686	0.9091	0.8956	1.5859	1.4818
CCL5	5.6345	4.0997	3.6573	4.888	4.7357	3.8284	4.8721	4.7173	4.9667	3.8258	4.2833	4.6104	4.7524	4.9706	4.3707	5.1453	4.4568	4.8402	5.3197	5.4895	5.0843	5.1069	4.8545	5.0495	5.0763	4.0643	5.2963	4.8262	4.9089	5.5584	5.1886	5.5702	5.6782	3.9427	4.3095	4.1381	4.5146	3.8515	4.3881	4.9179	4.2547	4.4625	5.226	4.5429	5.2668	5.0278	4.5334	5.5535	4.3779
CCL7	1.4863	1.223	1.3296	1.4167	1.3278	1.7283	2.0201	1.7107	1.7747	0.8851	2.1922	1.9664	1.9481	2.3383	2.0028	1.6804	0.5808	0.7239	1.2281	1.4502	0.7825	2.3607	2.5691	2.0115	1.6486	0.6153	1.2837	1.3173	1.3032	2.715	2.5978	2.2561	1.7852	0.7387	0.7486	0.6619	1.0675	1.0495	0.8705	1.0171	0.8962	0.5427	1.9869	0.8024	1.1334	0.962	0.4556	1.8084	1.4734
CCL8	-1.2459	-2.5461	-2.1149	-2.2074	-2.32	-2.0712	-1.9412	-1.9005	-1.7529	-1.7773	-2.2438	-2.0774	-1.9984	-2.1317	-1.9818	-2.0667	-2.0338	-1.7239	-1.762	-1.6662	-1.9686	-1.7068	-1.7762	-1.6913	-1.801	-2.0013	-1.9648	-1.727	-2.2215	-1.1588	-1.5136	-1.5392	-1.4572	-2.6426	-2.1885	-2.6621	-2.5574	-2.109	-2.2163	-2.21	-2.3062	-2.1162	-1.7606	-2.1323	-2.042	-1.9693	-1.9275	-2.0057	-2.1054
CCN1	0.8421	0.9849	0.9107	1.4997	1.0493	0.3558	0.5902	0.5677	0.2314	0.2535	-0.1525	0.2804	-0.443	0.7413	0.608	0.3669	0.0003	0.0374	0.4417	0.4468	0.5037	0.1601	0.3808	-0.0715	-0.1707	0.7898	0.5679	0.591	0.2597	0.9823	0.54	0.6399	1.1099	0.5993	0.659	0.6186	0.5178	-0.0561	-0.1559	-0.0966	-0.0485	0.8904	0.7196	0.5554	0.8397	0.5844	0.4307	1.3494	1.1635
CCN2	2.6262	2.021	2.4483	2.6133	2.4476	3.1855	3.2963	3.3093	3.3551	3.1769	2.9393	3.1257	2.9515	2.9456	3.0817	3.0527	2.5365	2.7275	2.7949	2.8982	2.9684	2.8984	2.8769	2.9227	3.0057	3.3393	2.8893	2.905	2.8242	3.3924	3.2722	3.3572	3.4486	2.5495	2.4016	2.8944	2.7484	3.073	2.9236	3.1017	2.7814	2.7693	3.4116	3.3543	3.5012	3.2557	3.2797	3.0523	2.792
CCN3	0.85895	0.96865	1.38335	1.07995	1.38605	0.38925	0.61305	0.59475	0.05835	0.8325	0.55065	0.34635	0.63895	0.51065	0.21685	0.38515	0.4269	0.1304	0.0404	-0.157	0.4117	0.41275	0.64655	0.41025	0.14495	-0.2185	-0.06165	-0.14455	-0.58375	0.29375	0.21565	0.23415	0.11825	-0.1912	-0.0443	-0.2025	0.0108	-0.15755	0.03795	0.18025	-0.01825	0.4692	0.13905	0.71705	0.88175	0.46155	0.73345	0.4768	0.2627
CCS	0.3551	0.0168	0.0355	0.2917	-0.13	0.9786	0.3742	0.7872	0.6215	-0.4316	0.2421	1.2375	0.1855	0.6534	2.113	1.0449	0.8494	0.8299	1.1839	0.959	0.5715	1.1886	1.3462	1.0434	0.3458	-0.0944	0.1878	0.2462	0.0152	1.667	2.2034	2.0483	1.5897	0.8236	0.9087	0.2605	0.2561	0.7962	1.4248	1.165	0.9904	1.5911	0.898	0.7321	1.1863	0.3156	0.7285	1.5857	0.735
CCT5	0.2735	0.0072	-0.0318	0.7759	-0.0041	0.3605	0.2554	-0.0434	0.2499	-0.2753	-0.0553	0.3981	0.2491	0.0199	0.6988	0.4399	0.093	0.4527	-0.0467	0.3193	0.063	0.6399	0.2319	-0.0655	0.2162	-0.2495	-0.0528	0.1858	0.2954	0.2108	0.4328	0.8573	0.5494	-0.1496	-0.2147	0.1436	-0.153	0.2156	0.5427	0.3652	0.4993	0.0641	0.4018	-0.1271	0.5859	0.0093	0.5147	0.9848	1.0819
CD109	0.23035	0.51065	0.52895	0.59775	0.56895	0.78075	0.62255	0.53185	0.53645	0.5462	-0.26595	0.56205	0.09605	0.26085	0.26075	-0.07415	0.3398	0.4612	0.2193	0.4199	0.5209	0.37635	0.20105	0.34025	0.33305	0.1787	-0.48325	-0.50385	-0.59625	0.35465	0.38025	0.51215	0.48325	0.4871	0.6027	0.6446	0.4288	0.22335	0.26325	0.25815	0.36755	0.0981	-1.23825	-1.26665	-1.12795	0.17515	0.30265	0.4583	0.3706
CD14	1.6578	0.7163	0.7729	2.4216	0.7198	0.3993	0.6959	0.8067	1.2249	1.1567	0.2738	0.7252	0.8986	1.0547	0.7051	0.7976	0.7278	0.6865	0.811	0.8612	0.465	0.0809	0.5696	0.7227	0.5268	0.8586	0.5384	0.3787	0.3027	1.0471	1.1243	1.5398	1.4634	1.299	1.1671	0.6914	0.6619	1.5384	1.7328	1.4544	1.5957	0.4182	0.3373	0.3692	0.6763	0.6414	0.4224	1.3241	1.0302
CD160	0.82295	0.85875	0.96825	0.61895	0.70145	0.86625	0.98625	1.09115	1.08205	-0.0012	0.82675	0.61005	0.61265	0.64345	0.68435	0.67915	-0.2454	-0.4072	-0.1315	-0.2518	-0.3963	0.23785	0.41935	0.36855	0.09555	0.0334	0.16865	0.35175	0.15425	0.60045	0.39705	0.27235	0.43365	0.1144	0.1726	0.1805	0.3191	-0.54175	-0.15805	0.09055	-0.04565	0.2569	0.24765	0.29725	0.22945	0.75325	0.96105	0.985	1.1632
CD163	0.52595	0.38525	0.18895	0.80275	-0.11215	-0.04645	-0.22495	0.21405	-0.01575	0.1513	0.83745	1.37895	0.90355	1.17595	1.27275	0.95475	0.0757	-0.3111	-0.0177	-0.1719	-0.3337	0.64935	0.52875	0.77015	0.70375	0.6073	0.04655	0.00235	0.07585	0.74575	0.33835	0.68215	0.75335	0.6714	0.5008	0.6515	0.5107	-0.10085	-0.28245	-0.53155	-0.25895	0.519	0.46915	-0.30055	0.08935	0.51705	0.74745	0.5673	0.5256
CD164	0.52195	0.74245	0.66875	0.54175	0.73385	0.91415	1.12625	1.14175	1.02305	0.6901	0.73705	1.03375	1.44275	1.62085	0.89645	1.05495	1.0565	1.4518	1.5216	1.2716	1.1953	0.96655	1.04405	1.28235	1.20675	0.9401	0.77075	1.00545	0.45225	1.28095	1.27785	1.23275	1.23695	0.7841	0.9702	0.8759	0.8675	0.52825	1.57775	0.91585	0.99345	0.5748	1.09825	0.44495	0.91845	1.34285	1.20145	0.5448	0.5058
CD177	-1.8978	-1.7299	-1.808	-2.0282	-1.9712	-0.2424	-0.2433	-0.0482	-0.0138	-2.0888	1.2107	1.1828	1.3428	1.6262	1.2316	1.2694	0.6071	0.632	0.5626	0.3862	0.4958	0.4667	0.4318	0.9796	1.0216	-0.6234	-1.5834	-1.6568	-1.7436	0.7771	0.6207	0.7926	1.306	-1.0205	-0.1413	-1.0216	-0.9065	-0.0088	0.5379	0.1093	0.2649	-0.7772	-0.2244	-0.7729	-0.527	1.8124	1.9826	0.6088	0.3792
CD1C	-0.6732	-0.0142	0.0442	-0.0331	0.0895	-0.0622	-0.0215	0.0685	-0.2422	-0.0654	-0.7709	-0.5107	-0.5923	-0.1849	-0.5535	-0.4482	-0.1682	-0.2069	0.2209	-0.1714	-0.2953	-0.153	-0.1402	0.0531	0.0562	-0.1962	-0.0349	0.0252	-0.0529	-0.549	-0.3243	-0.3443	-0.2818	-0.2283	-0.015	0.0417	-0.133	-0.0928	-0.0117	-0.0535	0.1835	0.0841	-0.0654	0.1177	0.2535	0.2156	0.3188	0.0152	-0.1299
CD200	0.5397	0.2469	0.4166	0.1425	0.4464	0.3392	0.2031	0.2894	0.1581	0.1792	-0.2761	-0.2689	-0.2366	-0.2576	-0.1487	-0.1955	-0.3966	0.001	0.3042	-0.2677	-0.063	0.2841	-0.2283	0.1218	-0.1553	-0.0263	0.0637	0.1303	-0.0592	0.3014	0.1983	0.2134	-0.0699	0.6441	0.199	0.4369	0.4499	0.226	0.0593	0.0784	0.1373	-0.002	-0.0407	-0.3236	0.1021	0.4027	0.2908	0.351	0.2723
CD200R1	0.3141	-0.2581	-0.0362	0.1828	-0.0095	1.0166	1.0844	1.0299	1.0645	0.5923	0.3716	0.4676	0.4135	0.6868	0.6626	0.4684	0.6172	0.5241	0.6397	0.2788	0.4492	0.6304	0.3793	0.5405	0.38	0.4008	-0.0604	-0.2548	-0.3992	0.5204	-0.0065	0.274	0.109	0.2991	0.1386	0.2123	0.201	0.6962	0.7052	0.6603	0.6627	0.4007	0.963	0.5807	0.9208	0.3542	0.4228	0.8126	0.6861
CD207	0.7961	1.2066	1.0892	0.6457	0.8643	0.4928	0.3391	0.5544	0.3134	0.2149	0.5177	0.2844	0.2615	0.486	0.4788	0.4055	-0.4387	-0.1716	0.2515	0.1506	-0.1241	0.8442	0.5915	0.597	0.3971	0.4668	-0.1151	0.1478	-0.0414	0.4024	0.4387	0.6877	0.8667	0.5026	0.6442	0.3031	0.6882	0.5112	0.5611	0.7057	0.807	0.1259	-0.1303	-0.3437	-0.1191	0.7836	0.8291	0.5056	0.3913
CD209	0.2817	0.3703	0.3436	0.4568	0.3883	0.2407	0.3949	0.3604	0.281	-0.19	-0.1579	-0.0273	0.0445	0.1559	-0.0671	-0.0052	0.0934	0.0869	0.2756	0.2521	0.1863	-0.2014	-0.1654	-0.3323	-0.251	-0.6847	-0.0596	0.0114	-0.2511	0.5359	0.2867	0.5068	0.6661	0.7753	0.6014	0.8312	0.6263	-0.3247	-0.2214	-0.4481	-0.4124	0.1263	0.0021	0.1439	0.1441	-0.0836	-0.1816	0.1805	0.2201
CD22	-0.01935	-0.23605	0.12925	-0.03855	0.08565	1.01545	0.93925	0.95605	0.94755	0.6999	1.21675	1.52765	1.24045	1.10645	1.33485	1.42605	0.4583	0.1044	-0.0094	0.172	0.2782	0.73595	0.87855	0.98965	0.80815	0.2566	0.49705	0.40115	0.22675	1.37325	1.28925	1.34855	1.31785	0.632	0.2016	0.282	0.0999	-0.41245	-0.34305	-0.45945	-0.63905	0.2815	0.07735	0.15515	0.11315	0.61965	0.72435	0.3042	0.4
CD244	0.7015	0.2416	0.6084	0.6191	0.4413	0.3522	0.4987	0.5005	0.4696	-0.149	0.396	0.5266	0.4723	0.584	0.3197	0.5879	0.1997	0.2654	0.5647	0.4637	0.2527	0.3946	0.4667	0.333	0.3734	1.0028	0.1368	0.331	0.1049	0.8024	0.6876	0.4499	0.6791	0.3573	0.3394	0.3783	0.3432	0.0229	0.1693	0.1848	0.2034	0.5231	1.0131	0.8533	1.0117	0.7614	0.7919	0.8391	0.8709
CD27	0.68745	0.65155	0.80295	0.18915	0.41085	0.60435	0.38135	0.71395	0.39975	0.275	0.12855	-0.17595	-0.31705	0.11045	0.14535	-0.22445	-0.0866	-0.0178	0.3379	0.0216	-0.1648	-0.39105	-0.07695	-0.00295	-0.39195	-0.0831	-0.22265	0.13115	-0.08435	0.52015	0.26625	-0.01995	-0.04355	0.2198	0.1539	-0.0285	-0.0205	-0.55975	-0.39535	-0.14635	-0.48285	-0.3042	0.32115	0.46385	0.64065	-0.31715	-0.22425	0.6802	0.525
CD274	0.8124	0.6448	0.8236	0.4786	0.3991	0.8761	0.6453	1.05	0.7461	0.5381	0.6181	0.6922	0.5148	0.7734	0.5936	0.4527	0.0193	0.2026	0.4045	0.2184	0.1241	0.7305	0.6222	0.6953	0.6247	0.5233	-0.0677	0.2445	-0.1121	1.0569	0.7367	0.8297	0.7041	0.2786	0.4664	0.4407	0.2453	0.5245	0.6172	0.654	0.6051	0.3298	1.0656	0.9717	1.1135	0.6104	0.3884	1.0107	0.9574
CD276	-0.5138	-0.3405	-0.4345	-0.3983	-0.4029	-0.9242	-0.8121	-0.796	-1.0597	-0.2851	-0.2213	-0.0773	-0.076	0.2546	-0.0337	-0.0116	-0.2213	-0.5299	-0.2091	0.0033	-0.0147	-0.7989	-0.6587	-0.5743	-0.6979	0.0916	-0.4044	-0.3971	-0.5534	-0.7704	-0.9914	-0.7726	-0.8671	-0.5961	-0.5098	-0.3663	-0.6414	-0.8211	-0.4541	-0.6431	-0.5275	0.121	-0.5707	-0.5702	-0.3968	-0.1769	-0.05	0.2856	0.1488
CD28	0.5951	0.107	0.5569	0.7983	0.6818	0.5095	0.7026	0.4253	0.7706	-0.1146	0.8355	0.8589	0.6991	0.5849	0.9717	0.5991	-0.1907	-0.7731	-0.4962	-0.0824	-0.3484	0.2816	0.2951	0.4065	0.1964	0.6677	0.0598	0.3281	0.5073	0.9468	0.812	0.3698	0.3171	0.3024	0.0904	0.4212	0.1252	0.3908	0.2686	0.2113	0.0317	0.2017	0.9537	0.1283	0.3501	0.4277	0.6547	0.324	0.5797
CD2AP	-0.2421	0.3667	0.0949	0.568	-0.1542	0.2286	0.0433	0.386	-0.0615	0.2306	-0.1168	0.7656	-0.2281	0.1406	1.6659	0.2732	0.4163	0.9267	0.7578	0.4125	0.1063	0.9461	1.0279	0.5464	0.0952	-0.099	0.7764	0.7402	0.3838	0.7497	1.3886	0.9953	0.3025	0.6726	1.3676	0.7053	0.443	0.3649	1.9105	1.6478	1.3246	0.5369	0.8451	0.416	0.8588	0.2246	0.8223	1.3386	1.1854
CD300C	0.89985	0.28855	0.54105	0.86955	0.45655	0.10135	0.00265	0.08245	0.26795	0.5516	0.94635	0.80725	0.64975	0.60985	0.74405	0.79995	-0.2042	-0.408	-0.2376	-0.1343	-0.2502	0.60795	0.48255	0.40815	0.44035	0.1163	-0.54745	-0.34955	-0.47765	0.84405	0.45485	0.44965	0.44615	-0.3479	-0.0776	-0.2421	-0.2637	-0.31045	-0.15995	-0.11635	-0.26645	0.4701	0.75885	0.39685	0.45895	-0.03345	0.24775	0.2956	0.2525
CD300E	0.69335	0.49985	0.61215	0.45625	0.33675	1.14035	1.16615	1.17395	1.18845	0.0392	0.65215	0.19195	0.65965	0.32145	0.32885	0.41825	0.5086	0.4036	0.3356	0.1719	0.1867	0.76085	1.04125	1.06715	0.83795	-0.2374	-0.57525	-0.42385	-0.57705	0.24245	0.23425	0.34135	0.35535	0.2006	0.4225	-0.2315	0.0581	0.02585	0.16715	0.19025	0.19045	-0.2362	0.63445	0.20475	0.49405	0.29635	0.41265	0.4342	0.6269
CD300LF	1.18765	0.89245	1.13255	1.09995	0.83705	0.87205	0.92615	0.97245	0.86765	0.5565	1.06875	0.96275	0.80745	0.93115	0.83305	0.91155	0.2924	0.1963	0.2238	0.3442	0.0942	0.00755	0.03745	0.22585	-0.01315	0.4635	0.11535	0.14225	-0.24145	0.73165	0.50025	0.58885	0.76825	-0.0326	0.1509	0.029	0.1356	-0.48675	-0.52565	-0.37055	-0.59495	0.0854	0.82135	0.69535	0.68835	0.36815	0.49095	1.0634	1.0256
CD300LG	0.42555	0.97465	1.03315	0.76985	1.05445	0.76375	0.61695	0.76625	0.42645	0.7929	-0.10035	0.15455	-0.05485	0.66755	0.18335	0.08425	-0.0648	0.1978	0.0619	0.0335	-0.1747	0.25315	0.19075	0.03845	0.16695	0.9034	-0.93795	-0.93395	-1.63535	0.33235	0.59515	0.24965	0.53335	0.5505	0.6676	0.6131	0.6	-0.16865	-0.12485	0.47485	0.14535	0.2668	0.41515	0.49745	0.55645	0.78235	0.83885	1.4194	1.3069
CD302	1.4857	0.9585	0.781	0.7614	0.8293	0.4849	0.3322	0.7118	0.2992	0.4351	0.398	0.4713	0.1839	0.6377	0.5336	0.1949	-0.1193	0.5884	0.7661	0.3166	-0.1878	0.9349	1.0852	0.8091	0.7981	0.6302	-0.0509	0.0368	0.0692	0.9666	0.4906	0.4017	0.6115	-0.0683	0.0366	-0.0319	-0.0283	0.3267	0.4084	0.6341	0.6728	0.5089	0.5917	0.4028	0.5999	0.0618	0.1513	1.2891	1.0908
CD33	0.18515	-0.01155	0.19305	-0.02485	0.16965	0.30075	0.26095	0.31845	0.28295	0.3106	0.14905	0.48745	-0.04055	0.34125	0.30205	0.30775	0.2412	0.1573	0.5457	0.2202	0.1668	0.05545	0.13765	0.38135	0.21225	0.9172	0.56375	0.58775	0.45145	-0.89535	-1.19795	-0.82995	-0.69585	-0.6541	-0.5415	-0.6184	-0.793	-1.13135	-0.90095	-0.69815	-1.07865	0.0506	-0.50935	-0.71845	-0.41225	-0.84675	-1.15065	0.2013	0.102
CD34	-0.25135	0.00175	-0.12255	0.50835	0.10305	0.13415	0.07315	0.31175	0.42015	0.3933	-0.34375	0.40505	0.08985	0.17565	-0.00975	0.01975	-0.0346	0.0623	0.0435	0.1427	0.7218	0.05535	0.16105	-0.03895	-0.07545	0.2701	-0.04265	-0.02405	-0.55565	0.09075	0.23325	0.20665	0.17105	0.2552	0.2576	0.1458	0.3809	0.37395	0.34465	0.44555	0.37495	0.3387	-0.11575	0.15785	0.84825	0.38315	0.45685	0.3425	0.252
CD38	1.3181	0.878	0.7482	0.2825	0.6716	0.4944	0.5633	0.8269	0.5206	0.8358	0.336	0.3851	-0.0082	0.3591	0.5053	0.0977	0.393	0.583	0.7308	0.7031	0.406	0.4953	0.3244	0.543	0.4933	0.4359	-0.089	0.1262	-0.0923	1.0764	0.3148	0.3251	1.3096	0.5357	0.6554	0.5099	0.5601	0.6978	0.7747	1.0514	0.8728	0.471	1.1847	1.1344	1.2683	0.616	0.636	0.866	0.7123
CD4	0.78445	0.44635	0.51695	0.71545	0.41955	0.06205	0.07395	0.30105	0.21445	-0.1561	0.64435	0.50055	0.50075	0.86815	0.57855	0.56795	-0.1776	-0.0824	0.2123	-0.0753	-0.2234	0.03595	-0.03965	-0.04365	-0.21215	0.1146	0.18825	-0.10145	0.17035	0.38885	0.23535	0.27925	0.58495	0.0384	-0.0947	-0.0191	0.1544	-0.06545	-0.00185	0.19215	0.12185	0.127	0.26965	-0.10295	0.10175	0.13545	-0.21345	0.4434	0.3407
CD40	0.4884	0.5902	0.347	0.4031	0.3711	0.5908	0.8084	0.8291	0.679	0.297	0.0087	0.2084	0.5866	0.6995	0.1594	0.5546	0.4066	0.941	1.3991	1.0123	0.6928	0.688	0.8884	0.7405	0.7332	1.1155	0.1158	0.4157	-0.0818	0.458	0.4017	0.2617	0.3564	0.396	0.687	0.7402	0.4856	0.3585	0.6096	0.5414	0.6014	0.3823	0.7359	0.4997	0.6875	0.6641	0.5821	0.917	0.8792
CD40LG	2.0212	1.8005	1.6317	2.0135	1.8125	1.2023	1.6306	1.4987	1.6461	1.4058	1.6116	1.7754	1.9113	2.0978	1.7273	2.1126	1.6591	2.1886	2.1523	2.1634	1.8414	1.8942	1.9839	1.9238	2.0949	1.6423	1.2514	1.9477	1.1148	2.1148	2.1143	2.0747	1.9334	1.2664	1.5198	1.5079	1.0454	1.397	2.0353	1.7957	1.8389	1.1492	2.1356	1.7638	1.9742	1.9048	1.7914	1.3465	1.6355
CD46	0.62095	0.66315	0.45085	1.38845	0.48085	0.36505	0.41975	0.48485	0.62855	0.3901	0.27005	0.45795	0.44595	0.69645	0.34095	0.36865	0.2544	0.4244	0.5996	0.3543	0.1975	0.34155	0.39115	0.29565	0.37705	0.2982	-0.17875	0.01865	-0.01155	0.70405	0.60295	0.50495	0.52085	0.3502	0.4712	0.4327	0.3175	-0.00865	0.49985	0.42805	0.45345	0.391	0.81715	0.29745	0.49535	0.38935	0.46255	0.7161	0.6305
CD48	0.6973	0.4189	0.2565	0.2803	0.034	-0.1046	-0.0543	0.1343	-0.1302	-0.0917	-0.0137	0.152	0.0322	0.3035	0.0986	0.074	-0.1026	-0.2349	0.1485	-0.24	-0.3425	-0.248	-0.3004	-0.288	-0.3201	0.037	-0.4858	-0.3077	-0.5073	0.5828	0.2879	0.2692	0.2015	0.1709	0.0172	0.2679	-0.0225	-0.4029	-0.3204	-0.3238	-0.4023	0.0315	0.0995	-0.2264	-0.0812	0.0872	0.1852	0.4775	0.4307
CD5	1.08885	1.15265	1.19675	1.24555	1.10575	1.47345	1.36875	1.44695	1.28795	0.709	1.07905	1.81365	1.10805	1.17155	0.97075	1.06735	0.7442	0.5442	0.6606	0.5535	0.5082	0.96385	1.30935	1.23915	1.17675	1.0557	1.11365	1.13065	0.93785	1.24795	1.10195	1.16085	1.42565	1.3854	1.2312	1.2634	1.4795	1.15915	1.08285	0.98215	0.85615	0.712	1.37405	1.33045	1.40835	1.23775	1.32535	1.0668	0.9224
CD55	0.6764	0.5229	0.3729	1.2506	0.3228	0.0877	0.0321	0.2345	0.2162	0.4642	0.2274	0.6564	0.2404	0.662	0.4226	0.3359	0.3456	0.0777	0.4385	0.1807	0.2051	0.3165	0.249	0.2395	0.1519	0.4113	-0.4198	-0.2186	-0.2518	0.7134	0.6159	0.6775	0.7028	0.2248	0.2448	0.2102	0.1036	0.0048	0.3255	0.2978	0.2329	0.2416	0.2916	0.1381	0.2638	0.171	0.186	0.3143	0.3099
CD58	-0.195	-0.2361	-0.0916	0.1221	-0.0438	-0.0883	-0.0227	0.031	-0.0865	0.0737	-0.2181	0.0564	0.0007	0.1689	0.0534	-0.0672	-0.1024	-0.3105	-0.0668	-0.3093	-0.2617	-0.0304	-0.0364	-0.1316	-0.17	0.2398	-0.2782	-0.2014	-0.3044	-0.0324	0.0416	-0.1301	-0.023	0.2027	0.218	0.3769	0.2051	0.1503	0.3597	0.28	0.2476	-0.0662	-0.0103	-0.0062	0.1613	0.1293	0.2366	0.2066	0.2248
CD59	0.6741	0.397	0.5242	0.3523	0.3885	0.3325	0.4996	0.5458	0.5071	0.528	0.2429	0.272	0.2837	0.3939	0.1816	0.3058	0.2161	0.072	0.178	0.1135	0.2316	0.1742	0.2809	0.1443	0.1145	0.1487	-0.0034	0.0999	-0.1925	0.5515	0.3948	0.1644	0.464	0.2231	0.1565	0.2037	0.3229	0.0419	0.3517	0.2645	0.148	0.3247	0.436	0.5507	0.5973	0.3708	0.3641	0.6576	0.6992
CD6	-0.8195	-0.7382	-0.4847	-0.5893	-0.6122	-0.5846	-0.6022	-0.2793	-0.78	-0.7474	-0.1805	0.3498	-0.0725	-0.1035	-0.2183	-0.0376	-0.1677	-0.4309	-0.3388	-0.386	-0.3168	-0.7004	-0.4813	-0.5299	-0.5057	0.2702	-0.284	-0.5785	-0.5397	-0.6693	-0.6336	-0.5819	-0.6382	-0.0263	-0.082	0.0997	0.1037	-0.725	-0.6478	-0.8804	-0.7775	-0.6412	-0.1791	0.0058	0.0706	0.3576	0.3356	-0.1226	-0.1742
CD63	-0.091	-0.373	-0.6863	-0.5377	-0.4431	-1.1754	-0.7941	-0.494	-0.788	-1.3539	-1.3679	-0.7667	-0.4058	0.0149	-0.9296	-0.3822	-0.8087	-0.0417	-0.0431	-0.0785	-0.5312	-0.1658	-0.549	-0.4117	-0.5101	-0.5033	-1.1239	-0.8345	-1.4146	-0.4394	-0.5892	-0.2888	-0.5298	-1.3857	-0.6737	-0.9801	-0.7024	-1.4755	-1.2438	-0.8866	-1.1212	-1.4961	-0.6053	-0.7864	-0.4095	-0.386	-1.0534	-0.677	-1.0392
CD69	1.4585	1.8563	0.9812	1.0228	1.2696	0.7337	1.1536	1.1742	0.9685	1.1857	1.0367	1.6377	2.4184	2.5507	1.4673	2.4891	0.9975	2.7038	3.2657	2.632	2.0176	2.3363	2.5419	2.2298	2.2934	2.1341	0.567	1.6428	0.5561	2.3549	2.2583	1.9396	1.8146	1.2588	1.7973	1.692	0.9156	1.4189	1.9247	2.1215	2.1823	1.4553	2.3098	1.3977	1.6542	2.367	1.65	1.3594	1.4945
CD70	1.08415	0.47735	0.48665	0.21115	0.39145	1.86355	1.56665	2.06265	1.48915	0.2828	0.90695	0.58095	0.65385	1.21205	0.83845	0.46165	1.0232	1.3829	1.07	1.2672	1.1066	1.10915	0.89985	0.92155	0.69265	1.209	0.61405	0.27105	0.27295	1.10065	0.73325	0.71885	0.44475	0.6159	0.4456	0.5667	0.5331	-0.37485	-0.38395	-0.33825	-0.32735	0.3106	0.17485	-0.15005	-0.20225	0.41705	0.45295	1.916	1.6513
CD74	0.80785	0.66865	0.75895	0.69695	0.53845	0.79175	0.62485	0.82975	0.73345	0.6399	0.67415	0.68835	0.49575	0.44285	0.46535	0.42735	0.405	0.3238	0.3107	0.3372	0.412	0.57415	0.24025	0.37465	0.32905	0.2789	0.00195	0.36155	0.26175	0.65515	0.54185	0.43075	0.53595	0.1398	0.4484	0.3204	0.4539	-0.24655	-0.10805	0.12865	-0.11735	0.812	0.33205	0.23025	0.49065	0.74145	0.82335	0.8847	0.9065
CD79B	0.40105	0.30005	0.39755	0.18455	0.07845	0.95245	0.96995	1.05345	1.09275	0.5568	0.97975	0.97625	0.67435	0.68815	0.70275	0.98225	0.1667	-0.1843	0.1975	-0.1302	-0.1489	0.39695	0.35275	0.29085	0.13285	0.2412	-0.19625	-0.21065	-0.40025	1.27155	1.27865	1.23815	1.14125	0.7562	0.5526	0.4628	0.6433	0.12195	0.22745	0.20885	0.14535	0.3961	0.39805	0.63905	0.69855	0.08855	0.40175	0.804	0.8668
CD83	1.03875	0.77245	0.57485	0.64105	0.51675	0.16915	0.23145	0.24045	0.17325	0.1773	0.97415	0.75595	0.65065	0.95015	0.79545	0.53575	-0.1479	-0.1951	0.011	-0.3623	-0.4092	0.49105	0.15655	0.44275	0.25985	0.3155	-0.07255	-0.43995	-0.27835	0.93095	0.66015	0.47145	0.27685	-0.0666	-0.1778	0.0498	-0.0313	0.03545	-0.05175	0.28655	0.09775	0.0814	0.32695	-0.27815	0.29745	0.08455	0.28725	0.8086	0.8681
CD84	1.428	1.0261	1.1796	1.3184	1.1155	0.974	0.99	1.0333	1.0963	0.6141	0.8958	0.7629	1.0909	1.3797	1.169	1.2218	0.4245	1.2027	1.2954	1.0028	0.8442	1.1676	1.0753	1.1736	1.1455	1.143	0.5629	0.6281	0.3738	1.2642	1.0998	1.1802	1.0448	0.7838	0.8505	1.0322	0.7964	0.7795	1.1535	1.1001	1.0327	0.8586	1.4919	0.9185	1.3446	1.1466	0.949	0.9277	0.9224
CD8A	0.9168	0.5539	0.8141	1.0467	0.8641	1.2604	1.3479	1.4192	1.0174	1.0265	0.9008	1.0746	0.4829	1.0171	0.9644	1.4185	1.0163	0.7722	0.9531	1.016	1.0073	-0.0393	-0.0531	-0.034	0.0914	1.0335	1.1537	0.8646	0.9328	1.6419	1.2992	1.7742	1.7416	-0.0844	0.194	0.1268	0.2308	1.3248	1.1905	1.0562	0.9367	0.4346	0.8244	1.0468	1.0053	0.6808	0.4294	1.3478	1.2259
CD93	0.1509	0.3365	0.2683	1.268	0.3574	0.4528	0.5148	0.5568	0.3395	0.6803	-0.2714	0.2201	-0.1817	0.3928	0.1593	-0.1452	0.5603	0.3726	0.3525	0.2026	0.2688	-0.1455	-0.0054	-0.0436	-0.0543	0.2361	-0.3331	-0.2452	-0.3473	0.3541	0.3466	0.3176	0.3962	0.4067	0.5119	0.4494	0.3046	-0.2078	0.33	0.1748	-0.0584	0.4208	0.1891	0.1651	0.7582	0.4538	0.4799	0.8515	0.5664
CD97	0.32715	0.07315	0.32045	0.39065	0.26015	0.34935	0.29945	0.57995	0.13995	0.4939	0.12025	0.33955	0.26295	0.25185	-0.10435	0.23745	0.2785	0.263	0.2896	0.446	0.525	0.23075	0.37785	0.35385	0.30015	0.4504	0.19435	0.24855	0.13665	0.77905	0.54355	0.38315	0.61175	0.4061	0.6343	0.3879	0.5051	0.03365	0.26185	0.27235	0.09515	0.6324	0.06955	0.37545	0.25055	0.99105	0.87605	0.5952	0.4847
CD99	0.15385	0.45555	0.36965	0.50945	0.36385	0.37985	0.30505	0.44335	0.22125	0.8014	0.01185	0.11555	0.29525	0.65665	0.24995	0.20715	0.2394	0.588	0.5055	0.354	0.3245	0.18805	0.15875	0.02545	0.19435	0.3197	-0.27425	-0.08595	-0.54315	0.31695	0.20345	0.07115	0.01335	0.2806	0.3761	0.3725	0.2768	0.26645	0.61325	0.45035	0.57505	0.2543	0.57695	0.56125	0.62365	0.27135	0.41555	0.6267	0.4509
CD99L2	0.5457	0.6168	0.5584	0.5917	0.5036	0.6584	0.6213	0.9005	0.8447	0.5507	0.3958	0.5727	0.6428	1.1363	0.7921	0.7601	0.3006	0.677	0.6015	0.6826	0.374	0.6595	0.6041	0.5074	0.6643	0.3847	0.0591	0.5158	-0.0581	0.4676	0.4022	0.1232	0.4619	0.0809	0.1712	0.0203	-0.0124	0.5227	0.6858	0.5184	0.5876	0.0384	0.7454	0.6848	0.6086	0.63	0.6649	0.5901	0.4354
CDC27	0.2138	0.38	0.292	-0.2443	0.101	-0.2691	0.4329	-0.4337	0.0191	0.2003	-0.2024	0.1083	0.3853	0.0901	-0.1239	0.5104	0.0008	-0.3707	-0.4942	-0.3445	-0.2403	-0.1927	0.3935	0.6211	0.3654	-0.409	0.1442	0.1274	-0.3505	0.2121	0.5557	0.4001	-0.1183	-0.2923	-0.1839	-0.2745	-0.2926	0.496	-0.6705	-0.3678	0.5811	0.1983	0.9391	0.2829	0.766	-0.2728	-0.2805	0.7304	0.8536
CDC37	0.59635	0.73895	0.16245	-0.05405	0.15105	-0.34315	-0.64515	0.65035	0.71335	-0.2242	0.72065	1.22885	-0.16895	1.09945	0.61955	-0.09215	0.8358	0.029	0.611	0.3516	0.1351	0.67975	0.55835	1.11145	0.61005	-0.3983	0.23805	0.10425	0.39255	0.39055	0.75555	0.14075	1.08355	-0.324	0.6657	0.1763	0.1123	0.07865	0.56115	0.60305	0.01685	0.2295	0.81255	0.43815	-0.46005	0.35385	0.57775	0.99	0.7417
CDCP1	1.9762	1.5306	1.6883	1.3896	1.1492	0.1481	-0.3127	0.0529	-0.0114	0.334	0.4733	0.2682	0.0511	-0.0514	0.3611	0.0712	-0.0247	0.1059	0.056	0.3027	-0.0635	0.297	0.4416	0.2672	0.0683	-0.3186	-0.4015	-0.3256	-0.5346	0.625	0.1725	0.3938	-0.0488	-0.2759	-0.3001	-0.2589	-0.1384	0.0302	-0.0133	-0.1056	-0.3214	-0.2832	0.01	-0.4711	-0.3168	0.0539	-0.219	0.981	0.7592
CDH1	0.583	0.5787	0.3076	1.1964	0.3415	0.29	0.2743	0.5932	0.2055	0.7513	0.6669	0.9142	0.7769	1.2103	0.8755	0.6612	0.6778	0.4509	0.8568	0.5595	0.3303	0.717	0.5058	0.4912	0.514	0.5632	-0.0182	0.1916	0.1369	0.3803	0.4239	0.6346	0.4491	-0.0223	0.0066	0.1513	-0.0652	0.3798	0.687	0.4783	0.5293	-0.0321	0.413	0.0728	0.3535	0.3922	0.3434	0.6679	0.5595
CDH15	-0.16255	-0.55155	-0.16305	-0.29525	-0.41675	-0.33105	-0.40605	-0.31595	-0.16775	0.4607	-0.84955	-0.79605	-1.17975	-1.25395	-0.86805	-0.93515	-0.4312	-0.1377	-0.4171	-0.2503	0.0205	-0.47445	-0.51855	-0.67715	-0.74785	-0.6908	-1.39865	-1.48605	-1.11555	-0.43825	-0.59115	-0.63215	-1.03495	-0.8804	-0.6727	-0.8648	-0.6152	-0.47105	-0.55485	-0.44885	-0.72525	-0.1656	-0.06555	-0.11575	0.07635	-0.47825	-0.39555	-0.335	-0.2694
CDH17	-0.0237	0.2746	0.7495	0.6212	0.3161	-0.7876	-0.44	-0.026	-0.4942	1.3127	0.4151	1.5862	0.3514	0.5595	1.1892	0.5273	0.615	0.7557	0.9484	0.9792	0.0955	0.9549	0.8803	0.8745	0.9145	0.578	-0.0973	-0.3201	0.1611	1.0665	0.7545	1.3448	1.1452	0.1035	0.3512	0.2006	0.3082	-0.2031	0.9263	0.3864	-0.1077	-0.0608	-0.5517	-0.456	-0.156	0.6497	0.5871	0.363	0.6721
CDH2	0.8087	0.5907	0.9331	0.4913	0.2866	0.5601	1.092	1.4342	0.3379	0.3993	-0.1948	0.5941	0.255	0.3721	0.8261	0.3129	0.033	0.5514	0.5548	0.3766	0.1537	-0.1564	-0.1996	0.3147	-0.2964	0.7609	-0.3533	-0.4424	-0.0506	0.2025	0.126	0.1763	0.0061	0.1565	-0.1697	-0.1333	0.0581	0.039	0.1097	0.073	0.3053	0.0476	-0.0023	0.2866	0.3455	-0.2233	-0.418	0.1742	0.3315
CDH3	0.568	0.3248	0.6026	0.6969	0.4848	0.786	0.8108	0.9196	0.7268	0.2569	0.6346	0.6961	0.5286	0.4895	0.7062	0.5268	-0.2435	-0.1993	-0.4164	-0.219	-0.1173	0.7274	1.0041	0.6332	0.3905	0.288	0.4656	0.4578	0.1931	0.8685	0.7385	0.6264	0.3344	0.4886	0.4616	0.5001	0.6766	-0.1326	0.2014	0.3567	-0.176	0.5825	0.9705	0.8871	0.9857	0.6177	0.5828	1.1264	1.1755
CDH5	0.15115	0.05045	0.27915	0.40835	0.05155	0.99585	0.95295	1.00935	0.90045	0.5294	-0.07885	0.07015	0.23785	0.23235	0.04485	0.29015	0.5305	0.7661	0.5685	0.3596	0.4779	0.38935	0.19695	0.27475	0.18645	0.2064	0.24345	0.26965	-0.13575	0.75045	0.59495	0.62855	0.69915	1.1121	1.1339	1.1842	1.1677	0.45215	0.63205	0.48805	0.41825	0.7888	0.14885	0.44725	0.53615	0.77235	0.80465	0.8253	0.8102
CDH6	0.3281	0.6876	0.7011	0.6818	0.7871	0.1578	0.2944	0.4922	0.1639	0.5447	0.0919	0.7813	0.4061	0.6054	0.6838	0.2068	0.3032	0.5826	0.4223	0.4166	0.1672	0.1411	0.4202	0.2122	-0.0937	-0.0892	-0.2744	0.0734	0.1997	1.1525	1.0377	1.211	1.1136	0.4755	0.4612	0.2736	0.3427	0.1684	0.4844	0.5041	0.3632	0.5359	-0.1338	0.4458	0.189	0.836	0.487	0.5692	0.6039
CDHR1	-0.0499	0.1088	0.9563	0.9133	0.4225	-0.1389	0.2006	-1.1298	-0.0667	-1.5562	0.0959	0.2898	0.0638	-0.0432	0.1592	-0.0588	2.8805	2.557	2.0672	2.3172	2.6267	0.1677	0.4338	-0.4092	-0.0607	-0.2366	-0.2071	-0.1764	-0.3317	-0.1274	-0.2588	0.127	-0.233	-0.4694	0.0022	-0.5241	-0.3085	-0.3259	-0.2412	-0.1229	-0.6097	-0.3199	0.1737	-0.291	0.0361	-0.1283	0.0737	0.1401	-0.0628
CDHR2	1.7594	0.8717	0.9215	0.9456	0.8316	1.1014	1.1601	1.0992	0.8225	1.6373	1.0511	1.1347	1.013	1.074	1.0254	1.1993	2.1804	2.1509	1.9503	2.5153	1.918	0.5823	0.6796	0.8541	0.8142	1.9187	1.1881	0.6242	0.1829	1.6339	1.1469	1.3577	1.4353	-0.1497	-0.2722	-0.1737	0.1628	0.4145	0.2413	0.3768	0.6045	1.2107	0.376	0.6038	0.8796	0.5099	0.502	-1.2715	-1.7081
CDHR5	-0.1582	-0.1646	-0.1047	-0.3597	-0.257	-0.2426	-0.12	-0.0183	0.0312	0.3291	0.7893	1.2355	0.7413	0.9134	1.1793	0.9995	-0.0263	0.136	0.1472	-0.0725	-0.0847	-0.2721	0.0791	-0.0036	-0.0157	-0.047	0.0673	-0.317	0.0688	1.074	0.939	0.8673	0.7681	-0.3156	-0.6123	-0.3048	-0.2146	-0.9425	-1.0639	-0.8318	-0.8796	-0.1965	-0.64	-0.4958	-0.4741	0.3304	0.2564	-0.1037	-0.1747
CDKN1A	1.6544	1.7655	1.5655	1.0695	1.1349	1.032	1.1897	1.1068	0.9489	0.3161	0.442	1.1134	1.327	1.3735	1.8746	0.6466	0.0631	0.9866	1.2517	0.8376	0.4459	1.4166	2.0439	1.2419	1.2939	1.2564	0.7162	0.7488	0.1523	2.3787	1.7554	1.3615	1.5404	0.6387	0.6987	0.7657	0.441	0.5499	1.646	1.2585	1.6197	0.5922	2.2891	1.1255	1.4801	0.8062	0.6852	1.2791	1.5703
CDKN2D	1.0702	2.4001	0.1929	1.8603	0.4747	1.0618	0.8214	0.7529	0.9349	-0.251	0.6689	1.2922	2.9166	2.8307	1.8284	1.5833	0.7925	2.5812	2.904	2.4009	1.3523	1.2981	3.3614	1.5747	2.3978	2.5839	0.8877	2.1598	1.3075	3.146	3.1619	2.4562	1.7443	1.1702	2.0672	1.2779	1.3031	0.3283	3.0867	1.8796	2.547	0.2659	4.2846	1.3362	2.1316	1.2315	0.8966	0.3098	1.6464
CDNF	0.63	0.5342	0.3349	0.3539	0.4904	0.0378	0.1212	0.3896	0.1092	0.1787	0.117	0.0959	0.0176	0.7204	0.1172	-0.2631	0.2596	0.3911	0.9814	0.6579	0.3647	0.4458	0.481	0.0298	-0.11	0.7932	-0.759	-0.3156	-0.4397	0.125	-0.1254	-0.4408	-0.2112	0.0596	0.0213	-0.1005	0.0632	-0.115	0.091	0.3511	0.545	0.0663	0.3417	0.0931	0.3132	0.5422	0.3702	0.6272	0.6141
CDON	-0.8563	-0.5687	-0.366	-0.1049	-0.249	-0.0551	-0.0565	-0.0031	-0.2966	0.0751	-0.0001	0.27	0.1256	0.4757	0.2168	0.2102	-0.0755	-0.1777	-0.0654	-0.0882	0.0386	0.0678	0.2073	0.2528	0.0059	0.287	-0.049	-0.2372	-0.3923	0.0311	-0.0777	-0.0832	0.1948	-0.0227	0.0001	0.2669	0.0054	0.2218	0.3646	0.2968	0.4188	-0.4228	-0.257	0.009	0.1473	0.2039	0.3555	0.0156	-0.1034
CDSN	1.0248	0.5599	0.9183	0.4138	0.7666	0.8683	0.7774	0.8227	0.8143	0.3668	0.6025	0.4867	0.2725	0.3914	0.2665	0.2501	0.098	0.2991	0.2069	0.2086	0.1519	0.205	0.6587	0.0698	-0.1096	0.0541	0.3985	0.4105	0.2061	0.5696	0.7286	0.4934	0.3546	-0.1827	-0.1827	-0.0676	-0.0128	0.3109	0.5004	0.9302	0.8542	0.1392	0.631	0.6661	0.7973	0.1755	0.3622	1.0171	1.2541
CEACAM1	0.1466	0.1552	0.1209	-0.0204	-0.0956	0.2048	0.0706	0.3201	0.0221	-0.0774	0.202	0.115	0.1906	0.5772	0.1337	0.0621	0.306	0.2439	0.5858	0.3126	0.176	0.1743	0.0139	0.2551	0.1833	0.5961	0.2022	0.175	-0.0025	0.14	-0.0195	-0.2206	-0.0655	0.2948	0.3222	0.3405	0.2757	0.2498	0.2864	0.0971	0.2573	-0.1934	-0.1306	-0.0502	-0.0157	0.1378	0.1447	0.0479	0.07
CEACAM21	-0.92345	-0.91465	-0.47815	-0.25615	-0.66475	1.04395	0.86215	0.91725	1.33205	-0.8337	-0.20915	-0.78865	-0.80285	-0.94345	-0.66665	-0.72495	-0.976	-0.8505	-0.9169	-1.1544	-1.1564	-0.76115	-0.74615	-0.15875	-0.91365	0.095	-1.09295	-1.20395	-1.47165	-0.76585	-0.34985	-0.38885	-0.12765	-0.886	-0.8084	-0.7178	-0.8934	2.27135	2.41685	1.83565	1.91005	0.3683	1.08325	0.21555	0.64415	-0.69475	-0.63035	-0.5666	-0.5269
CEACAM3	-0.2668	0.0524	0.4587	-0.0563	-0.2169	0.0037	0.891	-0.1951	0.2993	-0.0515	-0.0121	0.1735	0.1748	-0.7079	-0.0135	0.4788	0.6043	-0.0027	0.4723	0.0671	0.32	-0.3042	0.3174	-0.1208	0.6304	0.1857	1.081	0.6867	1.2067	-0.8804	0.5995	0.2797	-0.0066	-0.4281	0.071	-0.1597	0.4995	-0.0399	0.3844	-0.576	-0.2212	0.1948	0.205	0.0222	-0.3547	-0.1254	0.1416	-0.0961	-0.226
CEACAM5	-0.8165	-0.4122	0.2387	0.5718	0.222	-0.3403	-0.0528	-0.4455	-0.3281	0.3852	-0.4172	0.024	-0.4704	-0.7969	0.1227	-0.859	-0.1397	-0.51	-0.6581	-0.6022	-0.3944	-0.79	-1.1652	-0.7947	-0.4932	0.0093	-0.3372	-0.5919	-0.2172	-1.0092	-1.044	-0.5945	-1.1278	0.2354	0.0044	0.306	0.2002	-0.5091	-0.1932	-0.4764	-0.3761	0.1244	-0.9999	-0.8512	-0.3469	-0.6381	-0.4309	0.6066	0.5453
CEACAM8	1.7327	1.6953	1.5516	2.4809	1.471	2.2219	3.0476	2.4771	3.0652	1.3482	2.7932	3.0095	3.4605	2.4758	1.9573	2.8768	1.3755	1.8645	1.224	0.978	0.7982	2.7883	2.772	3.2261	3.3715	0.9222	1.7075	2.3039	0.8667	2.0179	2.2202	2.0523	2.9607	1.3004	2.9803	1.2087	1.4332	1.7469	2.883	1.8989	2.329	0.8397	2.4028	1.2329	1.3683	1.9028	1.7871	2.0484	1.4048
CEBPB	1.1227	1.6792	1.2244	1.3365	1.153	2.1177	2.087	2.1189	2.8751	0.9408	2.8978	2.7425	3.0018	2.1541	2.4513	1.9035	1.9683	1.9361	1.6936	1.7176	1.4569	2.7064	2.5247	3.5366	3.2865	0.7041	1.8131	1.9475	1.054	2.3322	2.8436	2.6417	3.0929	1.4794	3.4106	1.4661	1.9185	1.6482	2.6302	1.389	2.0933	0.8803	2.6903	1.1034	1.1024	2.1455	2.9852	2.5614	1.8374
CELA3A	1.78025	1.67075	1.95545	2.19555	1.78245	2.08135	1.91355	1.98365	1.89295	0.2344	1.44205	1.48715	1.58485	1.33195	0.98035	1.22035	0.3221	0.235	0.5181	0.5594	0.6434	0.28525	0.75835	0.51195	0.79125	0.7848	1.02145	0.93815	1.54755	1.45225	0.96915	1.03705	0.92405	2.8781	1.98	2.3106	2.4545	1.66675	1.50595	1.54825	1.39855	1.1028	1.89285	1.82075	1.78995	1.17375	0.95255	1.2133	0.6854
CEP164	-0.1471	0.3159	0.4134	-0.1469	0.1563	0.3804	0.1275	-0.2831	-0.0098	0.024	0.3254	0.4584	-0.2847	0.6431	0.2413	0.0253	0.538	0.2298	-0.7252	-0.7317	-0.399	0.0218	0.1795	-0.0906	0.1185	-0.4483	-0.2349	0.3285	0.5047	0.3501	-0.4687	-0.0421	-0.0215	-0.921	0.2705	-0.2691	0.2721	0.0332	0.0769	-0.1287	0.085	0.202	0.1685	-0.4249	0.5118	0.0384	-0.0207	-0.3262	0.2642
CEP85	0.7762	1.0949	0.8111	1.6502	1.4282	1.3783	1.7703	0.8192	1.884	0.1618	1.6531	1.9146	1.6426	1.0916	1.542	1.2035	1.0409	1.1524	1.0701	1.1678	0.5119	1.7467	1.593	2.0113	1.6124	0.218	0.8533	1.6132	1.7704	1.6364	1.4664	1.1942	1.9332	0.3865	1.9725	1.2915	1.353	0.7539	1.3111	1.1219	0.9977	0.0133	1.8732	0.9751	1.6643	1.382	1.7324	1.1668	1.1535
CERT	0.7047	0.0219	1.4165	1.6331	0.303	1.2456	2.0671	1.4386	2.5105	0.6749	1.8858	1.5133	1.7471	1.2954	2.2135	1.6707	1.6442	0.6573	0.6975	1.0386	0.9304	1.8957	2.1431	2.5818	2.4631	0.6772	0.6299	0.6148	0.8778	1.8991	1.2601	2.2472	1.8741	1.2678	2.0437	1.1499	1.2402	0.2677	1.857	1.421	2.0276	0.5181	3.0205	1.9508	2.3902	0.8389	1.344	2.345	1.5392
CES1	0.16945	-0.48825	-0.18535	-0.15545	-0.30835	0.22365	0.16595	0.67715	0.05855	0.8924	-1.08465	-0.49455	-0.52645	0.21725	0.57785	0.78885	0.6767	0.9351	0.1728	0.9038	0.5234	0.76835	0.73295	0.56995	0.02655	0.9704	0.06765	0.12345	-0.40515	-0.06885	0.23385	-0.61535	0.25945	-0.0977	-0.4173	-0.0002	-0.3107	0.28415	-0.26195	-0.33145	-0.03235	-1.3508	0.06535	0.80915	0.60415	0.10545	0.33515	0.0541	-0.0496
CES2	0.7063	0.6503	0.0727	-0.5166	-0.6165	-0.2437	-0.5511	-0.2653	-0.3654	-0.1669	-0.6537	-0.2746	-0.2105	0.1703	-0.0557	-0.2606	0.5022	-0.2513	-0.0238	-0.2943	-0.1512	-0.8076	-0.5016	-0.5903	-0.6513	-0.198	-0.6549	-0.4815	-0.8352	-0.6928	-0.727	-0.7608	-0.3619	-1.0289	-0.6436	-0.6271	-0.1929	0.9945	-0.5003	-0.4155	0.4314	0.845	-0.6765	-0.301	0.1616	-0.1703	0.1638	-0.6019	-0.0977
CES3	-0.3545	-0.9795	-1.1529	-1.2489	-0.9087	0.1206	-0.2163	0.1487	0.1375	-0.2959	-0.0888	0.2977	-0.3767	0.7291	0.6951	0.6939	0.7292	0.7531	1.018	0.8785	0.6641	-0.0118	0.3784	-0.1566	-0.2511	-0.8497	-1.2871	-0.5742	-0.8204	0.3838	0.2201	-0.0499	0.1973	-1.0052	-0.8098	-0.4786	-0.7089	-0.521	-0.7382	-0.4997	-0.1017	-1.0583	-0.8001	-0.4624	-0.6707	-0.5464	-0.2952	-0.6066	-1.0586
CETN2	2.409	2.7444	3.122	2.4284	2.4018	1.4226	1.2124	0.9435	1.4789	0.4152	0.1733	0.9403	1.2245	0.154	0.4853	0.6009	0.2498	0.1454	0.1039	0.1709	0.1688	-0.2043	1.2461	0.1723	1.4035	-0.0267	0.6121	0.2209	0.1948	1.0214	1.0268	0.5289	0.3324	-0.3637	0.3	-0.212	-0.3683	-0.2672	1.2629	0.0889	-0.0611	0.2664	2.9769	1.9906	1.9354	-0.4774	0.8344	0.0601	-0.736
CFC1	0.8586	0.1895	0.1916	0.9497	1.0431	0.1939	0.4423	0.714	0.5549	0.6981	1.0561	0.9439	1.0382	1.3511	0.7048	1.3733	0.1893	0.123	0.0201	0.6086	0.1663	0.837	1.1559	0.3822	0.7877	0.2803	0.5736	-0.0199	0.0281	1.2614	0.5928	1.4861	1.0377	0.0952	-0.0442	0.4722	0.2369	0.8575	0.9905	0.2975	0.4628	0.9874	1.0012	0.2654	0.4366	0.981	0.3385	0.917	1.0214
CGA	1.7724	2.1252	2.0254	2.1593	1.8928	2.4116	2.5185	2.586	2.4652	0.5472	1.8072	1.3715	-0.3371	1.2407	0.9959	0.7167	0.336	0.4023	0.6588	0.1272	0.191	0.731	0.5279	1.7012	-0.3016	3.4941	-0.4501	0.4668	0.1259	-0.1203	0.6265	0.1231	0.6031	1.3005	0.8629	1.1024	0.8756	-0.8078	-0.582	-0.5782	0.0912	0.2358	0.2033	0.5122	0.8283	0.488	-0.0125	2.7778	2.7266
CGREF1	0.744	0.8731	0.9484	0.4327	0.8993	0.3663	0.2057	0.3164	0.2665	0.3203	0.4675	0.5174	0.2316	0.0851	0.6169	0.596	0.2494	0.0944	0.0009	0.2613	-0.1271	0.1666	0.2071	0.0353	0.1543	0.7593	-0.686	-0.5595	-0.4409	0.6693	0.5522	0.7582	0.393	-0.5924	-0.7422	-0.6583	-0.4818	0.4139	1.017	0.8765	0.6365	0.4877	0.2725	0.4667	0.1536	0.5139	0.3664	0.7689	0.4057
CHAC2	0.9856	0.9482	0.5354	1.4382	1.0788	0.2523	0.7894	-0.0359	0.9857	-0.1387	0.9656	0.7455	1.1186	1.3693	0.821	0.9741	0.7144	0.8486	1.4005	0.9745	0.7749	0.6291	1.4675	0.963	1.3809	0.4572	1.3119	1.2705	0.8579	0.955	1.1696	1.305	1.1054	0.644	0.638	0.7036	0.1145	0.5904	1.1732	0.8298	1.2525	0.8072	1.9365	0.9285	0.7315	0.5198	0.569	0.766	0.8196
CHEK2	0.0021	-0.4611	0.2046	0.0543	0.3293	-0.0137	0.6795	-0.2995	-0.1237	0.2581	-0.1354	-0.0595	-0.1135	-0.2245	-0.0668	-0.0389	-0.1151	-0.0525	-0.2015	-0.0996	-0.076	-0.1684	-0.0661	0.5915	0.1879	-0.5559	-0.6373	-0.6347	0.0759	-0.3971	0.1493	-0.1928	0.1723	-0.8703	0.2475	-0.0121	-0.1243	-0.0589	0.3847	0.0927	0.1024	-0.6857	-0.1513	-0.1136	0.4311	0.069	-0.0945	-0.4472	0.0434
CHGB	1.17685	1.13655	1.38155	0.74065	1.05875	0.75115	0.84015	0.60915	0.87025	0.6803	0.07425	0.42025	-0.62855	0.32045	0.63875	0.40875	0.1869	0.1765	0.297	-0.1037	0.3215	0.20015	0.45695	0.79015	0.44805	0.1411	0.26345	0.42415	0.41575	1.01375	0.28585	0.32405	0.00405	0.4863	0.1584	0.5797	0.0975	0.66395	0.18915	-0.10045	0.61225	0.5315	0.79345	0.91785	1.28435	1.48675	1.48715	1.4219	0.9291
CHI3L1	3.54135	4.33365	2.99365	4.68535	3.82595	0.54375	1.20435	1.20075	0.86645	0.9366	0.41445	0.58675	0.51625	0.79635	0.47705	0.29025	0.3117	0.6068	0.5682	1.2263	0.2397	0.88435	1.46875	0.99505	1.13285	0.1566	0.17575	0.38565	0.30175	0.88775	0.86985	0.73735	1.38545	0.5013	1.3465	1.0089	0.6078	0.29155	0.85745	0.59715	0.88015	0.3596	1.42825	0.39185	0.78495	0.48635	0.47235	0.9766	1.1199
CHIT1	2.28135	2.47385	2.49495	2.17145	2.02285	-0.27105	-0.05665	0.01245	-0.09685	0.0293	-0.05075	-0.22015	0.12735	0.05705	-0.39885	-0.26635	0.6698	0.7747	0.8307	0.7437	0.7139	-0.01645	0.15555	0.26745	0.29685	-1.119	-1.57315	-1.66355	-1.91545	-0.10765	-0.44825	-0.51995	0.21135	-0.2865	0.1541	-0.2844	0.0202	-1.34785	-0.96345	-1.03155	-1.35605	-3.949	0.21935	-0.45265	-0.29975	-1.14365	-1.14845	1.1662	1.1406
CHL1	0.38025	0.19505	0.30205	1.18505	0.20285	0.58595	0.60705	0.83035	0.73905	0.1596	-0.19635	0.50895	0.11995	0.30195	0.34255	0.10975	0.1904	0.0746	0.2973	0.0735	0.1041	-0.07585	-0.30495	-0.00775	-0.01785	0.0597	-0.02065	0.02325	0.18675	0.26275	0.18705	0.27535	0.34435	0.4529	0.4895	0.5314	0.5277	0.13795	0.13945	0.06525	0.20755	0.4652	0.14845	0.02355	0.26735	0.46095	0.45645	0.5957	0.6121
CHMP1A	1.4036	1.7585	1.624	1.3185	0.9451	1.7272	1.6144	1.7524	1.8127	0.7661	1.7049	2.2707	2.1447	2.3037	2.68	1.8678	1.1908	1.6377	1.8516	1.6106	1.3538	2.815	2.8471	2.8563	2.4925	1.2372	0.898	1.6766	0.2844	3.0418	2.5932	2.6661	2.7926	1.1446	2.1917	1.3198	1.4393	1.6179	2.31	1.5458	2.2074	1.3085	2.365	1.5399	1.3408	1.7983	1.9548	1.9869	1.9927
CHRDL1	0.774	0.7753	0.8323	0.6023	0.6913	-0.0732	0.1035	0.3303	-0.0611	-0.0684	-0.2526	-0.0762	-0.2151	-0.0095	-0.3354	-0.3147	-0.4132	-0.4898	-0.0483	-0.3984	-0.358	-0.0453	-0.1503	-0.2047	-0.4745	0.238	-0.7657	-0.8387	-0.9085	-0.0567	-0.1246	-0.0715	-0.0183	-0.5981	-0.5096	-0.3302	-0.3254	-1.0001	-0.9877	-0.6023	-0.854	0.0208	-0.5743	-0.3666	-0.3987	-0.3945	-0.2342	0.7405	0.7358
CHRDL2	-0.4902	-0.1571	-0.3066	0.1889	-0.0662	-0.7316	-0.5176	-0.4098	-0.699	0.2363	1.6194	1.4402	0.8264	1.4771	1.3067	1.6285	0.2383	-0.1356	0.1375	0.1789	0.0123	0.479	0.7263	0.7339	0.6534	-0.3578	0.2606	0.0919	0.1673	0.6664	0.5486	0.5337	0.3599	0.4071	0.779	0.3573	0.2288	0.0208	0.0184	0.0253	0.1958	0.2285	-0.0878	0.2617	0.0896	1.3214	1.1093	-0.0583	-0.6033
CIAPIN1	1.7785	3.0403	1.5848	1.8522	1.6661	1.474	1.6206	1.6753	1.7878	0.7047	1.1826	1.5993	3.0959	2.6911	1.9121	1.9925	1.5959	2.6709	2.8619	2.3885	1.4619	2.2147	3.41	2.212	2.5947	1.7953	0.8036	2.4249	0.5873	2.8349	3.3149	2.538	1.8587	1.0061	1.6958	1.2624	0.7999	1.027	3.1638	2.1256	2.6447	1.2363	3.8511	1.6171	1.7669	1.9298	1.6789	1.9888	2.0645
CKAP4	1.2395	1.1713	1.0746	0.7887	0.9033	0.8041	0.9495	1.025	1.1466	0.6309	1.1287	1.3323	0.9421	0.9106	0.678	0.8554	0.5419	0.3577	0.4658	0.6492	0.3243	0.7858	0.7621	1.0118	0.7135	0.3613	0.1346	0.0263	-0.2217	0.8088	0.7505	0.6185	1.3564	0.4804	0.7273	0.3475	0.6219	0.7314	0.8993	0.6272	0.5706	0.3044	0.8195	0.4618	0.4811	0.789	0.6042	1.0572	0.9733
CKMT1A_CKMT1B	-1.2229	-1.2631	-2.8504	-1.6639	-2.2975	-1.44	-2.496	-1.5894	-0.8617	-2.1628	-1.3881	-2.0109	-0.8538	-0.7966	-3.0491	-0.6507	-2.026	-2.2116	-1.6683	-2.2022	-2.4252	-0.6666	0.0633	-0.5359	-0.5132	-0.5924	-1.9907	-1.4618	-2.6251	0.2165	-0.0645	-0.1196	-0.0498	-1.5588	-0.2799	-1.3362	-1.5733	-3.2483	-2.4053	-2.5111	-1.8377	-1.6084	-0.5753	1.1825	-1.7848	-0.9735	-2.6308	-0.8222	-0.5934
CLC	0.572	0.9012	1.0869	0.6735	0.6104	1.0072	0.7937	0.9252	0.8695	0.6022	1.5395	2.285	1.526	1.7178	1.0099	-0.0477	1.0052	1.0323	1.6955	0.839	0.1314	2.5772	3.0311	2.1755	2.2251	-0.3635	-0.7021	-0.0237	-1.2911	0.4307	0.9494	0.9439	1.2438	0.1241	1.4665	0.5671	1.7385	0.0414	0.8792	0.4968	0.407	1.1749	1.172	1.268	0.9272	0.2512	0.5381	1.3114	1.168
CLEC10A	-0.2519	-0.5458	-0.2772	-0.3221	-0.5115	-0.0284	-0.0905	0.0852	0.0094	-0.3296	0.3941	0.7854	0.4403	0.997	0.9348	0.6097	-0.1687	0.1371	0.2818	0.1291	0.0779	0.1599	0.0717	0.0351	-0.0887	-0.1693	-0.8159	-0.4603	-0.8921	-0.227	-0.4782	-0.4742	-0.3489	-1.8341	-1.6657	-1.6653	-1.5256	-0.3673	-0.2207	-0.3062	-0.3553	-0.0937	-1.1889	-1.2168	-1.0668	-0.2702	-0.3803	-0.4869	-0.3184
CLEC11A	0.94095	0.93915	-0.20045	0.03675	0.80605	1.72935	1.65655	1.99125	1.19665	1.4057	-0.72785	-0.68605	1.10395	1.55735	-0.66115	1.13885	0.9735	1.2969	1.4104	1.179	1.3388	0.42485	1.31025	1.58875	1.49595	0.5992	0.89955	1.00525	0.49975	1.21165	1.08425	1.09685	1.28405	1.1663	1.1906	1.2034	1.2454	0.60275	0.39735	0.78585	0.75065	0.9175	1.59595	1.38155	1.21055	1.00575	0.98025	0.9889	0.719
CLEC14A	0.31145	0.24655	0.30115	0.50415	0.24215	0.72215	0.72595	0.55535	0.32785	0.6108	-0.13205	0.16725	-0.19915	0.28205	0.05525	-0.09895	0.2747	0.4891	0.1544	0.3309	0.4321	-0.08345	-0.09625	-0.03535	-0.06055	0.1661	-0.47525	-0.17625	-1.09815	0.43455	0.48225	0.15215	0.30115	0.399	0.4191	0.338	0.3082	-0.09335	0.39825	0.36305	0.00125	0.4071	0.17375	0.25175	0.22825	0.30045	0.27375	0.8912	0.6723
CLEC1A	0.9016	1.0066	1.1042	0.7741	0.7875	1.284	1.0646	1.0151	1.0448	1.1722	1.2968	1.0735	1.1132	0.7853	0.8495	1.3672	0.8413	1.2977	1.0484	0.9316	0.5265	0.7425	0.7731	1.3502	0.8072	0.8278	1.0112	0.9003	0.1806	1.5518	1.1854	0.8763	1.0112	1.5789	1.3753	1.5376	1.3237	1.315	1.4425	1.1424	1.1586	1.2574	1.2524	1.0825	0.9454	0.6751	1.0734	1.1904	1.1887
CLEC1B	2.96305	2.79405	2.21685	2.57615	2.67185	2.96375	3.38225	3.31625	3.52025	2.7297	2.93145	3.26785	4.10675	3.85725	3.07405	3.90125	2.5878	3.706	3.9284	3.704	3.3804	3.39105	3.95595	3.36575	3.60065	3.3682	2.72015	3.19315	2.37785	4.11395	4.27705	4.05935	3.72395	2.5478	2.9573	3.0571	2.8471	2.38975	3.06715	2.85695	2.82135	3.0702	4.57845	3.17175	3.43995	3.27615	3.11855	2.8154	2.7163
CLEC4A	-0.31115	-0.26125	-0.12385	-0.03985	-0.13665	0.18565	0.33215	0.59655	0.67925	0.3412	0.07015	0.20495	0.43035	0.68395	0.20685	0.07235	-0.2076	-0.1204	0.4061	-0.3701	-0.1651	0.63685	0.45695	0.90185	0.55415	0.3899	-0.26045	-0.27145	-0.20675	0.10075	0.21465	0.17965	0.69745	-0.059	0.3571	0.0846	0.1051	0.21475	0.31155	0.03425	0.43785	0.1305	-0.19805	-0.61405	-0.07475	0.73345	0.49345	0.231	0.1035
CLEC4C	0.48495	0.27915	0.36975	0.73615	0.44245	1.24815	1.16525	1.15925	1.01885	0.4693	-0.19885	-0.06345	-0.03395	0.04055	0.12135	-0.19355	0.361	0.4911	0.6573	0.1974	0.2633	0.74245	0.53015	0.72275	0.28565	-0.0398	0.32765	0.05515	0.20945	0.49925	0.52435	0.95915	0.91975	0.9505	1.498	1.0436	1.2248	-0.52955	-0.64955	-0.53295	-0.75625	1.0242	-0.29185	-0.70195	-0.03425	0.29205	0.20935	1.1749	0.908
CLEC4D	1.0313	0.6902	0.7531	1.2996	0.273	2.4054	2.5136	2.6341	2.8354	1.1011	2.2456	1.9466	2.6416	2.6844	2.2185	1.961	1.0322	1.5574	1.3091	0.6686	0.8898	2.6896	2.4109	3.2113	3.4309	1.175	1.2622	1.3316	0.8248	2.3895	2.1485	2.4611	3.1743	0.9064	2.5558	0.9281	1.0936	1.5623	2.401	1.6383	1.936	0.4929	2.7718	1.8715	2.0934	0.9947	1.0695	2.0604	1.5716
CLEC4G	0.1091	-0.1543	0.2485	0.066	-0.2211	-0.2561	-0.1354	-0.2049	-0.1015	0.4076	0.6324	0.737	0.5458	0.9499	0.8393	0.7476	0.0202	0.0442	0.2214	-0.0479	-0.1762	0.5859	0.2828	0.4363	0.4498	0.1086	0.4096	0.1321	0.1798	0.8672	0.4768	0.8422	0.9468	0.2096	-0.1284	-0.1092	-0.1818	-0.0007	-0.0179	0.0482	0.222	0.3862	0.2262	0.1491	0.433	0.1934	0.2341	-0.0368	-0.0977
CLEC5A	0.4562	0.5865	0.5646	0.496	0.6529	0.3701	0.7246	0.58	0.6619	-0.0306	0.1658	0.7649	0.3813	0.4883	0.5912	0.6461	0.1278	0.2272	0.6617	0.1377	0.0848	0.8841	0.8284	1.3069	1.2134	0.4222	0.0097	0.1993	-0.14	0.6556	0.4299	0.537	1.1733	-0.2717	0.2756	-0.2562	0.1861	0.1823	0.4353	0.514	0.4236	-0.1506	0.6656	0.0716	0.3427	0.5427	0.3615	0.6644	0.2307
CLEC6A	0.399	0.4483	0.6358	0.8706	0.0662	0.7052	0.8217	0.5128	1.3396	0.7298	1.027	1.0993	1.1857	0.5423	0.8081	0.8561	0.8273	1.1221	0.1492	0.4671	0.682	1.5944	1.5985	2.1943	2.4557	-0.0757	0.7573	0.4865	0.447	0.956	0.6593	0.7223	1.4979	0.2957	1.0238	0.4425	0.1711	0.5076	1.0449	0.3751	0.5203	-0.3584	1.0307	0.6822	0.8519	0.9239	0.8636	0.6307	0.2656
CLEC7A	0.34525	0.21225	0.41055	0.03565	0.18135	0.12225	0.23245	0.23795	0.34465	-0.278	0.48625	0.19135	0.05575	0.12665	0.25925	0.21245	-0.3353	-0.533	-0.4862	-0.5118	-0.5389	0.16795	0.31105	0.26625	0.04325	0.091	-0.56995	-0.44095	-0.71985	0.30105	0.18885	-0.06185	0.06965	-0.0605	-0.0832	-0.1248	0.0797	-0.43035	-0.22475	-0.09375	-0.24815	-0.2724	-0.25375	-0.30265	-0.08595	0.01945	0.10985	0.3756	0.4479
CLIP2	1.2505	2.0363	2.2307	1.8568	1.6789	2.0708	2.2836	2.3368	1.7656	1.83	2.0043	2.6924	2.9998	3.5619	3.0569	3.237	2.31	3.0102	3.9313	3.3835	2.9351	1.966	3.071	2.6724	2.1863	3.4692	2.8072	3.4471	3.2441	3.3092	2.6373	2.8241	3.0055	1.9354	3.0404	2.8129	1.321	2.6385	2.648	2.4897	2.1204	2.8022	3.6748	2.5856	3.1809	2.5947	2.4205	2.1338	2.51
CLMP	0.81915	0.90245	0.96745	0.91585	1.01395	0.98905	0.89355	0.95425	0.89055	0.4724	0.60055	0.57995	0.58915	0.61305	0.42545	0.44685	0.0793	0.2117	0.1946	0.163	0.0753	0.64585	0.80635	0.66665	0.47915	0.1576	0.09785	0.02515	-0.14835	0.49685	0.40355	0.42205	0.49385	0.0319	0.1916	0.0933	0.2519	0.09435	0.04805	0.22135	0.12825	-0.1118	0.44395	0.63285	0.63135	0.44085	0.63985	0.7586	0.815
CLPP	1.6523	1.5352	1.1112	0.9469	0.9736	0.4948	0.9103	1.0645	1.3046	0.1158	0.715	1.4498	1.1914	1.5848	0.7078	1.6705	1.1676	2.2915	2.6839	2.2905	1.5246	1.5751	1.9145	1.6573	1.0465	2.1287	0.8627	1.5982	0.4691	2.9579	2.3449	2.5231	2.9017	0.8526	1.191	1.3101	1.0027	0.8653	1.5239	0.8323	1.2001	0.9599	0.8839	0.5597	0.7395	1.2022	0.7344	0.8612	1.0744
CLPS	1.5141	1.4369	1.4034	1.6585	1.334	2.1414	1.752	2.1137	1.5824	1.5544	1.8988	1.7309	1.645	1.7789	1.3411	1.7208	0.7083	0.8552	0.9873	0.7674	0.8874	0.0358	0.2966	0.1891	0.5871	1.5752	1.0899	1.3977	1.463	2.216	1.5711	1.4012	1.5063	3.4712	2.6227	2.8581	3.0662	1.2781	1.4061	1.4414	1.1333	0.6705	2.1612	2.1165	2.1302	1.843	1.6434	3.2975	2.7652
CLSPN	0.1048	0.3415	0.433	0.4686	0.4899	0.4761	0.3435	0.4849	-0.2114	0.2192	0.4234	0.3713	-0.3437	0.2064	0.4562	-0.0322	0.2223	0.4821	-0.2554	-0.2884	0.2133	-0.2366	0.6045	0.1129	0.1372	-0.3145	-0.0502	-0.1723	0.3514	0.8262	0.2688	0.3017	0.0425	-0.1603	-0.1862	0.3131	0.288	0.5137	0.503	-0.4751	0.0891	0.0372	0.6046	0.3569	0.3234	-0.2378	0.1035	0.6153	0.2671
CLSTN1	0.3305	1.1769	1.3726	0.6167	0.9534	0.5321	0.0183	0.2652	0.5974	0.1991	0.9651	1.5189	0.6428	0.6589	0.5058	0.6521	0.4209	0.4015	-0.2448	-0.3073	-0.0285	-0.0236	0.5253	0.2066	0.6598	0.0836	0.2403	-0.8289	0.309	0.3145	-0.0198	0.6847	0.4307	-0.1352	0.4381	0.0659	0.643	0.274	0.1808	-0.3962	0.2782	0.1673	0.3138	0.5457	0.1718	0.1826	0.3949	0.5648	0.4799
CLSTN2	0.2703	0.2323	0.355	0.4711	0.2935	0.3307	0.4471	0.4294	0.3489	0.2091	0.0776	0.0877	-0.4185	0.1613	-0.1534	-0.1585	0.5348	-0.01	0.7072	0.1398	0.3019	0.4445	0.6095	0.486	0.24	0.747	-0.2741	0.1185	0.0109	-0.1985	0.157	-0.1595	0.088	-0.4055	-0.3876	-0.1455	-0.0404	-0.1476	0.0397	0.2896	0.1866	0.3248	-0.0866	0.0215	0.2491	0.5066	0.4895	0.8433	0.8037
CLTA	0.7604	0.1966	0.7572	0.6225	0.3307	0.7789	0.739	-0.0029	0.2757	0.5922	0.9769	0.8164	0.3858	0.4395	0.2612	0.7042	0.4853	0.4932	0.3891	-0.024	-0.0817	0.357	0.6678	0.6031	0.7514	-0.0349	0.084	0.6165	0.379	0.5466	0.8752	0.5046	0.5303	0.1301	0.1204	0.0452	0.3693	0.2679	1.0104	0.6302	0.2893	0.543	1.0082	0.4307	0.3052	0.2063	0.4327	0.4001	0.8032
CLUL1	1.4442	1.5271	1.5825	1.5642	1.6218	1.0163	1.1237	1.2345	0.9241	0.6272	0.4389	0.8565	0.5865	0.9883	0.7942	0.9536	0.1961	0.5591	0.5641	0.419	0.2174	0.723	0.5446	0.4618	0.371	1.2696	-0.1368	-0.3346	-0.4408	0.1896	0.0816	-0.0762	0.0165	0.9709	1.2007	1.1483	0.9514	0.7657	0.7399	0.8321	0.9402	0.4945	0.386	0.2595	0.3006	1.5652	1.4288	1.5063	1.3205
CNDP1	0.1651	-0.0353	-0.0999	0.7926	0.1654	0.711	0.5395	0.946	0.6631	-0.3114	0.422	0.4734	0.5787	0.7437	0.4605	0.3637	0.2265	0.2008	0.4027	-0.0084	-0.1052	0.5851	0.1998	0.3283	0.5968	-0.0736	0.5404	0.5639	0.4992	0.6889	0.4036	0.6275	0.7257	-0.3057	0.2161	-0.1972	-0.5173	0.4314	0.5279	0.5093	0.7538	-0.5306	-0.178	-0.4156	-0.1736	-0.2482	-0.3445	0.0277	-0.1194
CNPY2	0.2892	-0.0886	0.4468	0.6235	0.1528	0.4469	0.4477	0.1275	0.1159	0.3098	0.2624	-0.7018	0.4442	-0.374	-0.0543	0.3807	0.1954	0.2295	-0.474	-0.0685	0.3915	0.2935	0.0289	0.7147	-0.2146	0.432	0.5841	-0.0751	0.4288	0.4829	0.8077	-0.1367	0.6298	0.5247	0.4983	0.2203	0.3993	0.6588	0.5904	0.4976	0.3957	1.653	0.5602	0.131	-0.1973	0.3065	0.1943	0.3166	0.214
CNPY4	1.0406	0.9348	0.6715	0.6588	0.6657	1.1584	1.0348	1.207	0.845	0.9172	0.4706	0.6525	0.7906	1.2227	1.038	0.8102	0.6953	1.0669	1.3521	1.3347	0.7521	1.1065	1.1184	1.1029	1.2072	0.9384	0.6516	1.0372	0.8189	1.1655	1.1864	0.8806	1.4793	0.8277	0.9246	0.669	1.009	0.7134	0.6425	0.6591	1.1495	0.6199	1.2672	1.0565	0.9485	0.9223	0.8992	0.7496	0.5552
CNST	0.6087	0.2516	1.5968	1.0441	0.3706	1.0262	0.5221	0.6552	0.3315	-0.0778	0.8935	1.1758	0.3484	0.9868	2.9654	1.0534	0.318	0.588	1.0136	0.7399	0.4913	1.1452	1.1636	0.7313	0.3773	0.7462	0.6991	0.0203	0.5283	2.5491	0.1454	0.4169	1.1962	0.7733	0.9152	0.7904	0.471	0.2375	0.5976	0.9217	0.729	0.2104	0.6811	0.454	0.4002	0.4942	1.1235	0.5646	1.3639
CNTN1	0.20385	0.22875	0.50615	0.59205	0.44415	-0.02095	0.03545	0.00955	-0.11735	-0.2141	-0.12025	0.20005	0.18475	0.21135	0.04155	0.13185	0.0669	0.1505	0.2833	0.2061	0.5481	-0.03755	-0.02265	0.05605	-0.18345	0.3822	0.29825	0.24035	0.03995	0.55105	0.33195	0.38295	0.48985	0.0771	0.1412	0.1323	0.2401	0.10685	0.10755	0.23785	0.26975	0.3574	0.12695	0.66325	0.60115	0.84215	0.76035	0.8463	0.8341
CNTN2	0.57545	0.38855	0.59725	0.46245	0.51755	0.34305	0.37645	0.38655	0.21715	0.2343	-0.36405	-0.20975	-0.27985	0.00135	-0.12735	-0.20215	0.7117	0.5945	0.6321	0.2502	0.6862	0.06775	0.24215	0.45105	-0.02445	0.2948	1.69605	1.74145	1.49705	0.56015	0.11305	0.26825	0.08615	0.6594	0.2955	0.6264	0.3665	0.77345	0.29515	0.44595	0.43505	0.0214	0.51355	0.19395	0.58525	0.76405	1.05385	1.4348	1.4525
CNTN3	0.02625	0.11415	-0.07905	-0.06955	-0.04765	-0.03185	-0.17555	-0.15855	-0.32835	0.0722	-0.25005	0.10255	0.12365	0.30885	0.30845	0.11885	0.1677	0.1588	0.2322	0.3746	0.2232	-0.22695	-0.32145	-0.20245	-0.10195	-0.6357	-0.01595	0.22305	-0.16105	0.09555	-0.02475	-0.16885	0.02485	0.0493	-0.1061	0.0346	0.0454	0.43115	0.20365	0.35715	0.50495	-0.3561	0.08005	-0.12595	0.05555	-0.08045	-0.30025	0.3312	0.152
CNTN4	-0.2484	0.3349	0.5038	0.3946	0.3745	0.3979	0.2936	0.4061	0.2083	0.2362	-0.0724	0.5573	0.2324	0.2702	0.3362	0.2393	-0.1786	0.202	-0.1169	0.0321	0.0589	-0.253	-0.0615	-0.1901	-0.1862	0.595	-0.0665	-0.1292	-0.3203	0.3538	0.1771	0.3002	0.7143	0.363	0.4814	0.4457	0.4915	0.113	0.1804	0.0684	0.1227	0.0736	-0.0834	-0.0187	0.0847	0.626	0.5462	0.3735	0.3829
CNTN5	-0.03515	-0.07915	-0.00625	0.20125	0.21635	-0.19505	-0.32355	-0.24235	-0.43695	0.4729	-0.92425	-0.37315	-0.44215	-0.52055	-0.30755	-0.34035	0.0817	0.1711	0.1658	0.0792	0.3081	-0.33255	-0.21155	-0.25835	-0.30325	0.5454	-0.10255	0.00295	-0.19385	-0.00945	-0.14335	-0.01705	0.10875	-0.0272	0.1654	0.0721	0.1677	0.35495	0.29975	0.36985	0.35325	0.3868	-0.71075	-0.37775	-0.07585	0.03435	0.11765	0.7765	0.7171
CNTNAP2	1.1008	0.7425	1.2514	1.1035	1.1943	1.3472	1.4915	1.3529	1.4779	0.9269	0.8866	1.0008	0.9318	1.1848	1.001	1.178	0.201	0.8679	0.8045	0.2272	0.6267	0.3523	-0.0197	0.9732	0.6589	0.5226	1.2907	1.3669	1.0224	1.8571	1.3725	1.2913	1.3573	1.0668	0.0085	1.1602	0.4347	1.1279	-0.1441	-0.2221	0.2513	1.1326	1.1126	0.8178	1.3216	0.8951	1.087	1.1554	0.6226
COL18A1	1.07465	0.91645	0.83685	0.74665	0.83005	0.71745	0.90145	0.93715	0.78635	0.5582	0.25805	0.17315	0.30835	0.31915	-0.03475	0.33675	0.5672	0.337	0.5674	0.7201	0.8192	0.31785	0.35295	0.39115	0.27305	0.3759	-0.06985	0.07595	-0.27745	0.55495	0.39295	0.36815	0.52585	0.1173	0.0902	-0.0039	0.2278	0.51095	0.51385	0.69745	0.46325	0.3233	0.51265	0.59995	0.69615	0.77175	0.64155	0.9266	0.9579
COL1A1	0.3123	0.1279	0.1791	0.2789	0.3519	0.5034	0.5795	0.5738	0.5139	0.0788	0.164	-0.293	-0.0102	-0.0452	-0.1859	-0.1539	0.2812	0.1124	0.0901	0.3945	0.4426	0.2249	0.3128	0.0401	0.1774	0.3777	-0.0753	-0.0737	-0.1334	0.1997	0.1113	0.0321	-0.0405	0.0465	0.1807	0.1608	0.251	-0.2957	-0.0516	-0.1189	-0.134	0.2092	0.4406	0.5965	0.5586	0.3462	0.4717	0.5248	0.5285
COL4A1	-0.4645	0.0157	-0.4203	-0.11	-0.3052	-0.4512	-0.4464	-0.3055	-0.2241	-0.5575	-0.6347	-1.4496	-0.1393	-0.8341	-1.7691	0.8634	0.0192	0.2052	0.2968	-0.2058	-0.4706	-0.4631	-0.6701	-0.1388	-0.8723	0.3645	0.5045	-0.0156	-0.0062	-0.601	-0.6528	-0.482	-1.0061	1.4148	1.6619	1.2495	1.1492	-0.8575	-0.2422	-0.2745	0.3085	0.4173	-0.3244	1.7412	-0.4655	0.5693	0.2428	1.0836	0.9878
COL6A3	0.69325	0.60475	0.92885	0.76015	0.86195	1.15215	1.10365	1.15725	0.84025	0.9693	1.16655	0.94475	0.88385	0.98515	0.71935	0.97955	0.5881	0.1739	0.1178	0.8702	0.7109	0.75795	1.00255	0.61685	0.25645	0.5758	-0.06275	-0.23645	-0.58385	0.68485	0.57935	0.55975	0.53465	0.279	0.3691	0.2622	0.4388	0.17055	0.23285	0.43915	0.30335	0.3892	0.15985	0.54465	0.49145	0.80285	0.86125	1.2165	1.1824
COL9A1	0.87605	0.95775	1.14845	1.10445	1.00975	0.56515	0.50555	0.52265	0.80285	-0.0147	-0.58265	-0.55915	-0.80675	-0.11565	-0.72165	-0.33505	-0.1241	0.0204	0.2828	-0.2417	0.0578	-0.09205	-0.28215	-0.41685	-0.71885	-0.4592	-0.76205	-0.72505	-0.89515	-0.31855	-0.26805	-0.10685	-0.21135	0.3501	0.1112	0.3815	0.4566	0.37495	0.59005	1.06565	1.09505	0.1897	-0.30315	-0.25335	0.11565	0.22105	0.04875	-0.0541	-0.1961
COLEC12	0.5358	0.8208	0.5813	0.4525	0.613	0.3858	0.4824	0.7964	0.3426	0.6561	0.4827	0.4043	0.4477	0.6663	0.5703	0.5362	-0.0887	-0.2792	0.1644	-0.2003	-0.1819	0.2179	0.5581	0.4244	0.1814	0.2609	-0.2747	-0.2382	-0.5727	0.4086	0.424	0.2539	0.1813	-0.155	-0.2441	-0.1296	-0.1797	0.0987	0.2386	0.3613	0.3435	-0.251	0.1333	0.3694	0.3911	0.1154	0.1895	0.6572	0.5227
COMP	0.8613	1.0093	0.7554	1.9863	0.9381	-0.1922	0.1022	-0.1177	0.082	0.6966	0.0397	0.3781	0.0319	0.8054	0.2795	0.1754	0.7604	0.4485	0.707	0.6726	0.7568	0.0841	0.2859	-0.095	-0.2124	0.1977	-0.1587	-0.0206	0.0155	0.0781	0.2866	0.302	0.2266	-0.0653	0.1858	0.1497	0.0994	0.2821	0.7865	0.3256	0.5164	0.1638	-0.1849	0.1908	0.3096	0.4133	0.5265	0.285	0.1058
COMT	0.708	1.1751	0.7741	0.8563	0.568	0.5998	0.6521	0.576	1.1554	-0.1236	0.7679	1.2345	1.7147	0.7835	1.003	1.0961	0.1314	0.9899	0.9474	0.6054	-0.0333	1.4205	2.2778	2.036	1.9376	0.6777	0.4772	1.2557	0.2719	1.1258	0.8811	0.8062	1.4625	-1.0132	-0.0243	-0.6078	-0.854	1.0275	2.1719	1.1267	1.8195	0.2523	2.9306	0.7614	1.1708	0.8765	1.1827	0.9572	0.8489
COPE	0.1418	-0.7362	-0.1924	0.0106	-0.2717	-0.0573	-0.0901	0.0363	0.0003	0.2297	-0.2704	0.17	0.2439	0.0229	0.2288	-0.3171	1.0055	1.038	0.5494	0.4557	0.729	0.2164	-0.2433	0.392	0.3271	-0.6231	-0.1658	-0.0849	-0.0144	0.1148	-0.1065	0.4644	0.0105	-0.3512	0.126	-0.7555	-0.4486	0.1711	-0.0331	0.4094	0.268	0.2145	0.6411	-0.5696	-0.1767	-0.2357	-0.0591	-0.3937	0.0963
CORO1A	3.16325	4.33565	1.93625	2.87975	2.81815	2.29705	2.54135	2.60485	2.92105	1.6282	2.01255	2.40585	4.26775	3.36405	1.72425	3.24195	2.5777	4.0922	4.2286	3.8698	3.3208	3.24585	4.91515	3.75635	4.18155	3.3751	1.90385	3.70935	1.18765	4.41825	4.50785	3.91345	3.81325	1.7092	2.8702	2.2054	1.5321	2.03125	4.30085	3.14845	3.69925	1.9264	6.02405	3.05695	3.34445	3.22415	2.88615	2.112	2.6965
COX5B	0.0777	-0.0799	0.0754	0.3466	0.3869	-0.9263	-0.1388	0.1478	-0.0242	-0.2458	-0.3273	0.8353	0.1189	0.8054	0.2442	0.2663	0.354	1.0274	1.0869	0.8915	0.5933	0.5583	0.5326	0.5963	0.1739	1.2274	-0.5528	-0.5042	0.1046	0.3666	0.1846	-0.3736	0.5926	-0.7255	0.338	0.0677	-0.3322	0.0972	-0.113	0.3183	0.5112	-0.1942	0.0472	-0.8578	0.4348	1.5141	2.0071	0.4527	0.7211
CPA1	2.4945	2.0679	2.6167	3.1967	2.4297	1.7219	1.3988	1.5515	1.5724	0.1488	1.1096	0.8369	0.8997	0.7092	0.7029	1.2469	0.0957	0.0609	-0.0019	0.264	0.0866	0.6303	0.6727	0.4424	0.6329	0.3497	0.2563	0.4545	0.4817	1.1027	0.5064	0.6379	0.6946	1.5522	1.0977	0.9931	1.0646	2.3636	2.2874	2.3958	1.8218	0.4897	1.3791	1.3527	1.643	-0.1165	-0.2446	0.5419	0.4724
CPA2	0.55015	0.62655	1.00775	1.70365	0.97305	0.75975	0.33815	0.85585	0.75725	-0.2109	-0.75115	-0.67825	-1.03315	-1.03465	-0.19435	-0.19565	0.4328	-0.3346	0.607	0.1042	0.0655	-0.63495	-0.33985	0.07305	0.41195	-0.466	-0.69985	-0.48635	-0.43465	-0.16685	-0.40895	0.56825	0.10065	0.8745	0.2742	0.2354	0.4031	1.59645	1.48365	0.94245	1.08485	0.8913	0.50455	0.57465	1.05705	1.36155	1.69605	0.3818	-0.0265
CPB1	2.0344	1.7566	2.1873	2.9335	1.9616	1.3987	1.1478	1.4269	1.1914	0.0146	0.7961	0.4728	0.3686	0.5295	0.2927	0.6653	0.0773	0.0088	0.1519	0.0507	0.0469	0.631	0.7102	0.456	0.5417	0.1071	-0.4334	-0.2329	0.0287	0.8683	0.4198	0.3805	0.6643	1.62	0.917	1.1403	1.2832	1.8633	1.8776	1.9614	1.5157	0.3852	1.1619	1.2764	1.441	-0.369	-0.4617	0.8868	0.6823
CPE	0.1677	0.0343	0.1175	0.0409	-0.0399	0.6983	0.5926	0.7556	0.7106	0.1717	0.0583	-0.0493	0.0984	0.019	-0.0457	-0.0176	0.3105	0.2637	0.5366	0.0948	-0.0047	0.5985	0.4783	0.4508	0.5752	-0.0895	0.1054	0.1926	-0.0516	0.3183	-0.1239	-0.1567	-0.116	-0.0794	-0.2311	0.0468	-0.1007	-0.4722	0.189	0.5292	0.2789	0.5943	-0.1276	-0.1063	0.1306	0.3364	0.6558	0.2919	0.0985
CPM	0.2369	0.0171	0.2818	0.3838	0.1822	0.215	0.0563	0.2211	0.0641	-0.0298	-0.017	0.6056	0.7587	0.4511	0.593	0.5809	-0.3257	-0.0158	-0.463	0.0406	-0.193	0.6268	0.5113	0.2955	0.3301	0.0522	0.0738	0.0655	-0.5231	0.0686	0.0113	-0.0001	-0.0801	-0.2048	-0.0973	-0.1335	-0.3228	0.5411	0.7977	0.1375	0.5148	-0.0954	0.3615	0.2655	0.448	0.537	0.6082	0.5723	0.5809
CPPED1	0.43125	0.42305	0.61135	0.89105	0.68535	0.88095	0.86775	0.91815	1.26265	-0.2272	1.24725	1.50255	1.35215	0.75695	1.35325	0.99575	0.6954	0.6495	0.8327	0.8576	0.6023	1.26165	1.37865	1.54505	1.43535	0.1111	0.54795	0.88015	0.21385	1.62785	1.93485	1.61835	2.23605	-0.0022	1.0162	-0.1228	0.4353	1.06835	1.57525	1.18995	0.84745	0.457	1.46355	0.40455	0.51275	1.08085	1.37395	1.7015	1.011
CPVL	0.1207	-0.5899	0.3159	0.0239	0.2596	-0.7601	-0.5542	-0.2325	-1.0543	-1.0687	0.6948	0.6038	0.7869	0.3365	0.3989	1.0126	-0.9724	-0.7211	-1.2008	-0.8161	-1.0335	-0.833	-1.3186	-0.8393	-0.6126	-0.0251	-0.0776	-0.2177	-0.3074	0.7364	0.3055	0.5223	0.6287	-0.7244	-0.2951	-0.5661	-0.5299	0.1205	0.0041	0.0031	0.1655	0.3188	-0.0676	0.0116	0.2073	0.8117	0.937	-0.4987	-0.6516
CPXM1	4.35245	3.60315	3.82135	3.78625	3.77685	3.55685	3.63635	3.91635	3.78475	3.5362	4.12425	4.19425	4.16215	4.53195	4.00555	4.19825	3.423	3.6261	4.197	3.9349	3.8169	3.55545	3.58975	3.85305	3.68655	3.9395	3.67675	3.49005	3.21625	3.85945	3.37505	3.27455	3.68885	2.8764	3.0248	3.1076	3.1876	3.73805	3.71425	3.76025	3.79295	2.9449	3.40335	3.14215	3.30825	3.50405	3.64275	3.2189	2.837
CR2	-0.64275	-1.09215	-0.80815	-0.08615	-0.87155	-0.08055	-0.35665	-0.20685	-0.19535	-0.3401	0.08425	0.73375	0.18895	0.29255	0.31525	0.27535	-0.1989	-0.4015	-0.2435	-0.5558	-0.4348	0.55045	0.36775	0.51695	0.45295	0.1848	0.41755	0.50345	0.63735	0.23785	0.12155	0.14865	0.32085	0.3481	0.1055	0.3159	0.3742	0.07815	0.16585	0.26895	-0.05065	-1.0364	0.22195	-0.02595	0.21305	0.01765	0.01565	0.6979	0.7402
CRACR2A	3.8085	5.0067	2.6097	3.7434	3.24	2.794	3.3695	3.0072	3.4497	1.696	2.9101	3.158	5.3971	4.4708	3.146	4.1317	3.2325	4.7063	4.7055	4.1085	3.2258	3.7525	5.034	3.8697	4.4028	3.5516	1.536	3.746	1.9142	4.3982	4.7642	4.3095	3.4978	2.217	3.3585	2.8632	2.1692	2.4575	4.8834	3.6244	4.3509	2.0237	6.122	3.2611	3.8408	3.5386	3.1447	2.8376	3.1804
CRADD	2.1183	3.2946	1.7431	2.3261	1.6187	1.631	1.6572	1.6373	1.9249	0.9124	1.5297	2.0391	3.2214	2.931	2.8444	2.1701	1.9782	3.1846	3.3312	2.8544	2.1093	2.5702	3.6901	2.564	2.6407	2.2734	0.992	2.3736	0.4273	3.0117	3.3621	2.8976	2.3447	1.2277	1.8925	1.189	1.2524	0.9918	3.2957	2.3679	2.7709	2.1036	3.9468	1.9491	2.2204	2.1423	1.9786	2.405	2.5119
CREG1	0.3926	0.4087	0.3039	0.2241	0.3595	0.2764	0.2909	0.4579	0.3944	0.342	0.6952	0.8468	1.0957	1.205	0.6203	0.9557	0.4247	0.6961	1.3636	0.7053	0.3749	0.5919	0.7484	0.9685	0.8592	0.0551	0.3578	0.4405	-0.1309	0.7157	0.8156	0.6542	1.1164	-1.2529	-0.812	-1.1976	-1.2786	0.1496	3.2535	0.0478	0.4097	0.3786	0.794	0.5974	0.653	1.0933	1.2873	0.5782	0.3081
CRELD2	0.6777	0.6465	0.7509	0.7285	0.5932	0.0388	0.1565	0.6697	0.2264	0.949	0.1165	0.2704	0.3147	0.8289	0.6753	0.5462	0.8793	0.7208	0.944	0.5576	0.6809	0.6368	0.9562	0.7123	0.5062	0.4463	-0.9353	-0.9619	-1.1867	2.0291	2.0684	1.6434	1.8377	0.6825	0.763	0.9606	0.6943	0.0616	0.3856	0.2347	0.2149	0.4941	0.4892	0.1976	0.2227	0.942	1.0974	1.0965	1.1576
CRH	-0.534	-0.5958	-0.9458	-0.4983	-0.4852	1.0112	1.341	1.3008	0.7646	1.5312	-0.5086	-0.2596	-0.4829	-0.5614	-0.5389	-0.3816	-0.0961	-0.6252	0.0723	-0.0615	0.267	1.8555	1.6126	1.6158	1.5856	-2.3489	-0.0739	0.2808	0.7697	-0.6098	-1.1224	-1.2905	-0.8542	1.0894	1.5807	0.9355	2.0767	1.5136	1.562	1.0304	0.7577	0.7436	0.4891	0.6863	1.2893	-0.9519	-0.7538	1.3084	1.417
CRHBP	0.4048	0.3835	0.3973	0.1015	0.27	0.0609	0.2699	0.2497	0.1785	0.0079	0.36	0.4019	0.6311	0.6933	0.5464	0.2619	0.1026	0.0355	0.4898	-0.0247	0.156	0.1997	0.123	0.1681	0.245	0.0303	-0.0695	0.004	-0.1264	0.3088	0.475	0.3035	0.2851	-0.058	0.0265	0.1295	0.1232	-0.0174	-0.0732	0.0588	0.1442	-0.1755	-0.0724	-0.1254	-0.0092	0.0081	0.0698	0.6654	0.6982
CRHR1	1.0081	1.3795	0.3294	1.2684	1.0368	0.5972	0.7401	0.1139	0.399	0.1194	-1.035	0.6999	0.3582	-0.3152	0.399	0.5865	-0.5195	0.3658	0.1045	-0.0938	-0.2561	0.7347	0.0666	0.4131	0.1403	-0.4048	-0.0469	-0.0561	0.4667	0.1753	0.1302	0.1715	-0.3556	-0.7682	0.1421	-0.4278	0.255	1.3532	1.2242	0.7433	1.0049	0.1288	0.157	-0.5322	0.1081	-0.1429	0.7672	-0.1699	-0.0114
CRIM1	0.8782	0.6597	0.6638	0.7314	0.4688	0.3592	0.4651	0.591	0.468	0.5809	0.1883	0.0427	0.1456	0.3648	0.2112	0.1557	0.4025	0.247	0.7035	0.3171	0.3914	0.3332	0.3405	0.343	0.3882	0.3129	0.1881	0.1835	0.0388	0.537	0.4418	0.2559	0.5137	0.2661	0.1713	0.3492	0.4251	0.0584	0.1421	0.3338	0.2659	0.3173	0.4274	0.2716	0.5925	0.3498	0.5518	0.9459	0.8759
CRIP2	1.4442	1.1278	1.301	1.5356	1.503	0.8878	0.5829	1.0308	0.8002	1.1422	0.9742	1.2354	0.606	0.9208	1.3249	0.9845	1.1813	1.2539	1.3844	1.4056	1.2811	0.9825	0.8651	0.6904	0.3122	0.7857	0.8685	0.9807	0.764	1.0636	0.9793	1.0632	1.2646	0.9806	0.944	0.9618	1.3691	0.3357	0.2107	0.7437	0.4761	1.2003	0.6174	1.0313	0.9846	1.2691	1.3659	1.5924	1.4998
CRISP2	0.12495	-0.18235	-0.20555	-0.06805	-0.26655	-0.31555	-0.54915	-0.41625	-0.53075	-0.5295	-0.96675	-0.87135	-0.92225	-0.57715	-1.01185	-0.98225	0.3146	0.1824	0.3076	0.1547	0.2093	-0.11995	-0.13195	0.05745	-0.12505	-1.5847	-1.01355	-0.84365	-1.20775	-0.21335	-0.32625	-0.40805	-0.37825	0.608	0.6721	0.6266	0.5623	-0.93105	-0.90285	-0.88035	-0.85035	0.036	0.97655	0.75165	0.93245	-1.97595	-1.68415	0.0601	0.1443
CRKL	2.3355	3.8228	1.8801	2.3068	2.0753	1.513	2.0485	1.9007	2.0685	1.2355	1.2289	1.899	4.1416	3.5638	2.2806	2.7061	2.1231	3.5963	4.0327	3.2558	2.3909	2.6527	4.4076	2.8492	3.5244	2.8036	0.9749	2.9666	0.8526	3.8019	4.0127	3.1409	2.4253	1.3989	2.2021	1.8486	0.9547	1.4592	4.1899	2.7169	3.4114	1.738	5.0107	1.9939	2.3967	2.6378	2.2218	1.999	2.2291
CRLF1	-0.4512	-0.3478	-0.4804	-0.1587	-0.284	-0.289	-0.073	-0.1436	-0.2548	0.0563	-0.0002	-0.0867	-0.0155	0.324	-0.1598	-0.2253	0.1298	-0.1489	0.1937	-0.159	0.0074	-0.0782	0.2811	0.1845	0.2087	0.0555	0.2071	-0.0262	-0.3543	0.1106	0.1231	0.1822	-0.1029	-0.0035	-0.0374	0.0991	-0.2669	-0.1769	-0.1855	-0.309	-0.1049	-0.3312	-0.1495	-0.1337	0.0081	-0.0671	0.0836	0.0914	-0.0335
CRNN	0.7731	0.6278	0.649	0.9893	0.7634	0.5814	0.2188	0.3713	0.2112	0.0116	0.0816	0.4108	0.0137	0.8428	0.7625	0.0735	0.0797	-0.0668	-0.0512	0.6733	-0.4541	0.7152	1.1078	0.7289	0.8236	-0.0369	1.092	0.7283	0.4546	0.8366	0.4596	0.5778	0.4735	0.0889	0.6443	0.9862	0.6222	0.8357	0.9178	0.9008	1.0365	0.7903	0.7996	0.7366	0.7809	0.1336	0.1413	-0.8534	-0.8922
CRTAC1	0.6733	0.6137	0.8842	0.9873	0.9688	0.0313	0.3087	0.1612	0.1709	0.3951	-0.4755	-0.1905	-0.2782	-0.3168	-0.3807	-0.2948	0.1139	0.4084	0.2305	0.3109	0.4541	-0.2124	-0.1034	-0.2614	-0.3056	0.374	-0.1833	-0.2411	-0.2646	-0.8421	-0.9637	-0.812	-0.5547	0.0345	0.0735	0.1864	0.2607	-0.2383	0.0229	-0.0546	-0.355	0.3978	-0.991	-0.4843	-0.5589	0.099	0.0617	0.6779	0.7057
CRTAM	0.8383	0.8772	0.6482	0.5787	0.1419	1.0985	0.9453	1.0924	0.8244	0.9354	0.7808	1.062	0.4678	1.1074	1.2112	0.9728	0.2653	0.3516	0.5904	0.3563	0.2262	0.2123	0.0337	0.1374	-0.2702	0.3304	0.1922	0.5383	0.3862	0.8401	0.6822	0.7244	0.8035	0.1863	-0.114	0.1358	0.0946	-0.3522	-0.0686	0.0973	-0.1703	0.017	1.2615	1.3108	1.0952	0.0481	0.0668	0.4623	0.597
CRX	-1.0704	-1.2613	-0.8277	-1.3321	-1.2245	-0.9155	-0.6614	-1.2271	-0.7116	-0.4984	-0.3326	-0.1893	-0.4656	-1.0944	-0.8312	-0.3552	-1.2553	-0.7385	-1.8281	-1.1556	-1.0386	-0.8361	-0.8206	-0.9714	-0.9035	-1.7942	0.2937	-0.2908	-1.0416	0.6531	1.159	2.8367	2.7513	-0.3376	-0.3612	-0.1802	-0.2302	-1.4666	-1.4321	-0.9297	-1.7336	-1.2571	-0.5734	-1.0196	-1.2147	-0.511	0.0707	0.3359	-0.2209
CSF1	0.3668	0.2045	0.2964	0.4193	0.2149	-0.0109	0.2039	0.1949	0.1392	0.2617	0.6668	0.3482	0.4753	0.542	0.4729	0.4264	-0.0298	-0.1598	0.0445	-0.2891	-0.1311	-0.0773	0.2012	0.0533	0.065	-0.0507	-0.0603	-0.0275	-0.2631	0.224	0.3404	0.2286	0.117	-0.0304	0.1654	-0.0163	-0.0581	-0.2199	-0.0905	-0.1118	-0.3053	0.0644	0.0647	0.1612	0.1837	0.5428	0.5986	0.3936	0.384
CSF2RA	0.0814	-0.035	-0.0016	-0.1531	-0.1575	0.6964	1.1141	1.2355	0.8244	0.7119	0.0091	0.1655	-0.1048	0.233	0.2037	-0.0226	-1.2947	-0.9441	-1.0932	-1.0892	-1.232	-0.3026	-0.1636	0.2456	-0.1279	0.4228	-0.1755	0.2686	-0.0173	0.0481	-0.3364	-0.2297	0.2339	0.7168	0.9276	0.9234	0.8926	0.0518	0.2417	0.2155	0.2314	0.62	0.6572	0.6494	0.7836	0.3623	0.1814	0.5297	0.466
CSF3	0.6472	0.5953	0.1962	0.6691	0.2324	0.2865	0.334	-0.4325	0.2399	-0.3921	1.1954	0.7647	1.0703	0.7552	0.7851	0.7144	-0.5489	-0.1068	-1.0394	-0.3615	-0.2158	0.5458	0.7889	1.4261	1.5173	-0.4466	0.7893	0.2548	0.0891	5.1585	6.0221	3.1778	0.7593	-0.1047	1.1014	-0.744	-0.3069	0.4157	-0.2787	0.2966	0.5635	0.2008	0.1003	0.3935	-0.3036	0.1689	0.3099	0.1938	-0.5168
CST3	1.39635	0.89855	1.06845	1.65065	0.91625	0.86775	0.85455	1.06705	1.06835	0.7741	0.56765	0.53205	0.57025	0.66675	0.64005	0.47425	0.3702	0.0946	0.2748	0.3301	0.233	0.51025	0.45455	0.33375	0.35075	0.5944	0.04655	0.30205	0.25835	0.35845	0.36495	0.13105	0.40685	0.5655	0.4534	0.4693	0.4934	0.13415	0.43095	0.43685	0.11535	0.2962	0.46325	0.41935	0.60585	0.57795	0.72315	1.1562	1.0304
CST5	0.0455	0.3113	0.5297	0.2002	0.1433	-0.0327	-0.1144	-0.0283	0.0744	0.2514	-0.8492	-0.6204	-0.7068	-0.1672	-0.5771	-0.5539	-0.394	-0.2988	-0.0311	-0.3667	-0.1693	-0.8543	-0.9404	-0.8829	-1.1779	0.0722	-0.3184	0.0465	-0.2777	-0.3115	-0.5028	-0.8134	-0.5599	-0.5992	-0.1722	-0.2617	-0.3367	-1.0894	-0.9654	-1.2388	-0.9853	0.9463	-0.0995	0.0911	0.3914	0.7053	0.5197	0.5235	0.5011
CST6	1.1423	0.5331	0.8857	0.384	0.7045	0.6504	0.7774	0.9272	0.8212	1.0199	0.6784	0.5022	0.637	0.6659	0.8256	0.8837	-0.2628	-0.2395	-0.3368	-0.1524	-0.15	0.3835	0.6626	0.3409	0.1431	0.2564	0.746	0.9094	0.3343	0.5664	0.3549	0.478	0.6234	1.1769	1.06	1.0187	1.3605	0.4796	1.1122	1.049	0.6637	0.9946	1.0347	1.3229	1.4477	1.3523	1.3673	1.0396	1.0756
CST7	2.4416	1.7458	1.7861	2.4676	1.72	4.351	4.3929	4.6855	4.6894	2.5732	2.0454	1.7491	2.1603	2.1371	2.109	2.044	0.8113	0.6443	1.0035	0.8301	0.7401	3.163	3.3296	4.0819	4.421	0.4442	1.5282	1.6003	1.3819	1.8727	2.1828	2.5817	2.8178	1.6901	2.5908	1.7547	1.8724	4.9853	5.1182	5.0023	4.9865	1.9965	1.7535	1.4201	1.6101	1.9594	1.8868	1.9566	1.7961
CSTB	1.12405	0.97695	1.13015	1.08575	1.09985	1.31345	1.37175	1.35015	1.47355	0.323	0.90025	0.81165	0.75175	0.40825	0.37905	0.63155	0.1242	0.0634	-0.0986	0.6844	0.4701	1.02915	1.54775	0.96395	0.92395	0.1193	0.30055	0.42295	-0.05555	1.49135	1.57565	1.37965	1.45215	0.053	0.1204	-0.1087	0.2347	0.31595	0.63015	0.46735	0.29315	0.6581	1.68735	0.84525	1.01295	0.85345	1.02265	1.7244	1.5863
CTF1	-0.0847	0.0796	0.4614	-0.4215	-0.2075	-0.1599	-0.6197	-0.1871	-0.9077	-0.5231	0.8538	0.4243	0.2969	0.1098	-0.1929	0.5999	0.3736	0.3674	0.1618	-0.0552	-0.2737	-0.3528	0.2179	0.7397	0.4313	2.3266	0.7957	-0.1092	0.3152	0.5504	-0.1884	-0.0502	0.0786	-1.1746	-0.533	-0.2445	-0.5731	-0.1162	0.1771	-0.7235	-0.3022	0.2673	0.5913	-0.2189	-1.0786	-0.5851	0.1409	0.085	-0.7945
CTRB1	2.3923	2.3576	2.5446	2.8822	2.2838	1.5911	1.0966	1.5866	1.3073	0.7321	1.1199	1.2012	0.8468	1.3168	1.0997	1.0731	0.14	0.1892	0.1365	-0.0249	0.1211	0.5253	0.5245	0.5656	0.8002	1.0542	0.2032	0.4318	0.5031	1.7018	0.9863	0.8821	0.9597	2.0337	1.5058	1.5873	1.6211	1.9009	1.8275	2.0691	1.8394	0.4878	1.6017	1.4572	1.7558	0.1398	0.0968	1.358	0.9466
CTRC	0.9155	0.8957	1.1599	1.4771	1.1153	1.3179	1.0281	1.1332	1.3703	-0.7296	0.4101	0.8349	0.8537	0.4795	0.5137	0.6609	-0.1289	-0.2829	0.1668	-0.359	-0.0667	0.0431	0.2172	0.3414	0.4168	-0.2976	0.5793	0.4251	0.8097	0.8911	0.5113	0.6009	0.569	2.4007	1.845	2.1819	2.2778	0.9303	0.6759	1.0178	0.6521	0.3367	0.9685	1.0125	0.9027	0.4379	0.0487	0.428	0.1886
CTSB	0.8061	1.2718	0.7975	1.2138	1.9333	-0.2596	0.3146	-0.0285	-0.0609	0.6492	-0.1822	-0.643	-0.1521	-0.3762	-0.6335	-0.0856	0.91	0.7862	0.5858	0.1184	0.6571	-0.5754	-0.1172	-0.511	-0.2321	0.4374	0.1987	0.5511	0.3874	0.3246	0.4714	0.3377	0.2943	0.8533	-0.3361	-0.359	-0.0495	-0.2761	0.4572	-0.1185	-0.2247	0.7375	0.4237	0.6286	0.7969	1.7514	1.6756	0.6625	0.8234
CTSC	0.9765	1.1178	1.0092	1.0669	0.8539	1.7348	1.4152	1.7085	1.6789	1.2176	1.6605	2.2848	1.6351	1.7857	1.832	1.3857	0.9097	1.4036	1.3404	0.9196	0.9272	1.7989	1.9894	2.1132	1.7763	1.8613	0.9398	1.4222	0.3484	1.4268	2.1841	1.8933	2.0624	1.0547	2.4711	1.5783	1.6162	1.0384	1.4432	1.5246	1.5619	2.7656	1.7933	1.024	1.6658	2.1579	1.9944	1.2257	1.1319
CTSD	0.05335	0.29225	0.05615	0.15015	0.05465	0.06585	0.13845	0.15815	0.05505	0.239	0.29635	0.33105	0.34595	0.76685	0.35605	0.46735	0.3253	0.2424	0.5839	0.2641	0.0958	0.24045	0.33245	0.22945	0.25625	-0.1854	-0.01335	0.03355	0.03035	-0.00965	-0.02345	0.01345	-0.01235	0.1185	0.0645	0.0406	0.0241	-0.02765	0.24985	0.07755	0.49045	0.0118	0.05995	-0.18825	0.06845	0.11725	0.11785	0.0643	0.0363
CTSF	0.8108	0.9868	0.2953	0.6906	0.6906	-0.1794	-0.636	0.0624	-0.3514	-1.0274	-1.1742	-0.9242	-0.9949	-0.7576	-1.1142	-0.9736	-0.6586	-0.4312	0.0301	-0.092	-0.4351	-0.5308	-0.5065	-0.2006	-0.5925	-0.0879	0.1972	0.2835	-0.0276	-1.0279	-1.3096	-1.1847	-0.9219	-0.3413	-0.3638	-0.5088	-0.4596	-0.7335	-0.7248	-0.8679	-0.0461	0.1923	0.1491	-0.0668	-0.0742	0.1835	0.3723	0.7142	0.7051
CTSH	0.5167	0.3229	0.1608	0.1502	-0.343	0.5176	0.8937	0.4757	1.1815	1.4005	1.0129	1.055	1.2825	0.9079	0.9016	1.0811	0.1327	0.5361	0.6427	0.4344	0.1805	0.3235	0.6556	1.6414	1.4684	0.2238	1.6814	1.0157	1.3368	0.6054	0.7134	0.4429	0.9408	-0.3777	0.493	0.3128	0.1037	0.1855	0.883	0.1059	0.6526	1.1373	0.941	0.3976	0.44	-0.6371	-0.3717	1.503	1.5249
CTSL	0.7511	0.9514	0.8845	0.7387	0.8292	0.2064	0.0808	0.2508	-0.2192	0.2377	0.0239	0.3911	-0.1323	0.1541	0.0928	0.2894	0.2668	0.3522	0.5686	0.3754	0.3117	0.2411	0.373	0.1604	0.091	0.3636	0.3106	-0.0099	-0.0559	0.0031	0.0694	-0.1134	-0.3351	0.3557	0.3264	0.1328	0.4784	-0.0599	0.1486	0.3544	0.0188	0.2495	0.2478	0.2269	0.3505	0.3353	0.3237	1.3775	0.9857
CTSO	0.6956	-0.037	0.1357	0.2836	0.131	0.3512	0.5111	0.5359	0.6267	0.2485	0.4952	0.1979	0.016	-0.0611	-0.0412	0.3618	0.0681	0.2543	0.2263	0.3069	0.2428	0.8067	0.7642	1.0946	0.855	-0.3784	0.144	0.4271	-0.0717	0.563	0.3942	0.2062	0.2841	0.0274	-0.0531	-0.1752	-0.1356	0.2499	0.2246	0.2351	0.182	0.2339	0.4225	0.6867	0.6924	0.6199	0.7457	0.4929	0.5169
CTSS	0.348	0.0603	0.5046	0.5141	0.4641	-0.1174	0.0704	0.1941	0.0617	0.1526	0.0445	0.1255	0.1297	-0.1491	0.0621	0.1831	-0.1152	-0.1577	-0.271	-0.1542	-0.3478	0.5144	0.4367	0.5149	0.7242	0.0768	0.0707	0.3418	0.0039	0.2192	0.2975	0.3335	0.4314	-0.0931	0.2484	-0.112	-0.0538	-0.139	0.0366	-0.1053	-0.2516	0.0514	0.134	-0.0951	0.1507	0.1669	0.1142	0.2802	-0.0303
CTSV	-0.2834	-0.2367	-0.3653	-0.0312	-0.1314	0.6185	0.5787	0.7219	0.6919	-0.2737	0.5403	0.0248	0.4897	0.0034	-0.2235	0.0845	0.182	0.4527	0.4865	0.2353	0.3295	0.6111	0.9646	1.201	1.1262	-0.4632	0.4951	0.6296	0.5226	0.3499	0.1751	0.3411	0.4922	0.1904	0.1433	0.0911	0.2545	0.952	0.3687	1.0476	0.6839	-0.0679	0.0049	0.1317	0.2919	0.1887	0.3684	0.008	0.0995
CTSZ	0.7992	0.6274	0.3158	0.8093	0.2964	0.0893	0.0215	0.3664	0.1653	-0.0605	0.13	0.0682	0.0675	0.3653	0.1093	-0.0194	-0.0857	-0.0258	0.528	0.1436	-0.1471	-0.1	-0.1554	0.072	-0.003	-0.0922	-0.376	-0.2834	-0.3882	-0.2641	-0.1557	-0.1374	-0.334	-0.093	-0.3032	-0.4046	-0.4277	-0.3059	-0.2638	-0.3606	0.0125	0.1451	0.0743	0.1248	0.3273	0.1561	0.3788	0.3507	0.2152
CX3CL1	1.9853	1.5568	1.6726	1.4902	1.5303	1.1139	1.1802	1.1746	1.0072	1.2852	0.9184	1.0889	0.7113	1.2367	1.4346	1.3723	0.8077	0.6153	0.545	0.5469	0.5749	1.2957	1.1147	1.2306	0.8888	0.8995	1.0638	1.1832	0.6766	1.2728	1.1205	1.0876	1.0736	1.1892	0.9897	1.1499	1.2913	1.4006	1.3995	1.4391	1.1306	1.116	0.7434	0.9235	1.1614	1.495	1.1191	1.7	1.4931
CXADR	0.88585	0.79005	0.78185	0.30125	0.28445	0.74665	0.66055	0.57315	0.44475	0.6063	1.10515	1.01995	0.67585	1.02955	1.26545	0.76805	1.0152	1.3696	1.1744	1.5251	0.7169	0.90385	0.65065	0.55575	0.61005	2.4869	0.20035	-0.24525	0.04895	0.69525	0.42195	0.46935	0.41075	1.1483	1.0319	0.9246	0.7094	1.20785	0.67845	0.79505	0.61535	0.4985	0.63825	0.59255	0.66095	0.78115	0.71215	2.3217	2.2169
CXCL1	3.9494	3.4405	3.7978	3.9327	3.7615	3.4938	4.1647	3.7626	3.9118	3.1121	3.1061	3.5596	3.4695	3.5504	3.1909	3.3607	2.7722	3.0136	3.2239	3.085	2.8867	3.111	3.2204	3.4029	3.2185	3.3873	3.2478	3.4176	2.9952	3.519	3.6522	3.6382	4.3103	4.5763	4.5996	4.8235	4.5609	3.0194	3.3582	3.2181	2.9691	2.41	3.2216	3.2241	3.5252	3.5039	3.3218	3.9164	3.6481
CXCL10	2.0118	1.209	1.3718	1.2391	1.0608	1.4068	1.5161	1.5584	0.9064	1.1406	0.5303	0.3435	0.7679	0.7163	1.4824	0.3977	2.079	1.787	2.4022	1.969	1.8704	0.9421	0.9302	0.6028	0.836	0.3838	0.9171	0.8285	0.4075	1.5727	1.232	1.182	1.1386	0.3733	0.909	0.8494	0.7795	-0.0791	-0.1311	0.1688	0.0479	-0.0331	0.5167	0.0478	0.2602	0.609	0.9102	0.404	0.4587
CXCL11	3.30045	2.65735	2.71875	2.65125	2.77255	3.11675	3.31235	3.14445	3.30305	3.4387	2.14365	2.29315	2.30035	2.25985	2.92195	2.10135	2.4608	2.2532	2.539	2.3551	2.7372	2.90625	2.73985	2.71485	2.72675	2.1381	2.97665	3.22435	2.21365	3.19665	3.08445	3.23135	3.37235	2.2905	3.0993	3.0897	2.975	2.09245	1.87545	2.33995	1.82025	1.6239	3.12205	2.36545	2.46345	2.22045	1.94075	2.1076	2.0255
CXCL12	2.2836	2.0134	1.9396	2.6681	1.8977	1.852	2.1292	1.82	2.0054	2.0564	1.1642	1.5351	1.4955	1.1949	1.2272	1.5654	1.713	2.2059	1.8607	2.1524	2.0892	1.7809	1.6727	1.8693	1.8476	1.6799	2.238	2.5696	1.9303	2.2864	1.8971	2.1637	2.2199	1.5805	1.8314	2.1177	1.8439	1.513	2.1738	1.9787	1.6563	2.2196	2.1416	1.896	2.3225	2.1875	1.9512	1.8289	1.8979
CXCL13	2.22195	1.93575	1.88815	1.62545	1.65205	2.41955	2.29895	2.25815	1.98855	1.6277	2.39455	2.29365	2.32055	2.18295	2.03705	2.45745	2.049	1.7172	1.7603	1.6019	1.7852	2.03705	2.00485	2.32295	2.63655	1.735	2.59885	2.05505	1.86175	2.66255	1.79605	2.80775	1.79985	2.0198	1.9128	1.9232	1.9768	1.47495	1.13925	1.33435	1.14725	1.591	2.04205	1.83445	1.78365	2.14305	2.05745	2.6849	2.5203
CXCL14	-0.9883	-0.5732	-0.9909	-1.2002	-1.9302	-0.7692	-0.7965	-1.424	-1.0352	-1.3256	2.1204	2.3412	2.2276	2.2604	2.1378	2.0443	-0.0079	0.1024	-0.1673	0.1765	0.0186	-0.6867	-0.2517	-0.1338	-0.0766	-0.0625	-0.3876	-0.7899	-0.9444	-0.421	-0.0484	-0.6965	-0.8559	-1.11	-1.2005	-1.127	-1.003	-1.5834	-1.397	-1.4234	-1.3242	-0.7706	-1.0609	-1.6426	-1.8543	-1.9807	-1.4905	-0.4685	0.0171
CXCL16	0.5872	0.4652	0.7574	0.7534	0.7638	0.3402	0.4461	0.4529	0.4435	0.645	1.0251	0.8095	0.9606	0.8276	0.7579	0.9135	0.1734	0.1263	-0.0085	0.196	0.3396	0.5161	0.5538	0.6033	0.5709	0.4083	0.2298	0.2107	-0.0307	0.9027	0.6934	0.7937	0.8479	0.7337	0.6077	0.6999	0.845	0.6392	0.6538	0.722	0.3807	0.4062	0.3434	0.5814	0.6378	0.675	0.6324	0.5968	0.6403
CXCL17	2.21855	2.01575	2.21395	1.90665	1.93335	0.23215	0.45375	0.51145	0.31965	0.0995	-0.57365	-0.71295	-0.77605	-0.78505	-0.67875	-0.44255	0.1306	0.0039	0.1389	-0.1011	0.2892	-0.52025	-0.59425	-0.56125	-0.61205	-0.0718	0.41145	0.45525	0.27125	-0.43235	-0.93095	-0.68155	-0.56155	-0.5996	-0.7407	-0.449	-0.3529	-0.34955	-0.52715	-0.43265	-0.31245	0.3238	1.92985	1.84005	1.94595	-0.05095	-0.21445	1.5844	1.627
CXCL3	3.9797	3.0118	3.4537	3.73	3.3563	3.1358	3.8744	3.7534	3.8708	3.8204	3.2317	3.3315	3.2719	3.5304	3.0977	3.4454	2.5937	3.307	3.494	3.3849	3.4775	3.6116	3.728	3.7104	3.5852	3.5006	2.97	3.0657	2.6343	4.3028	4.2976	4.3602	4.5024	4.1802	4.1975	4.453	4.4257	3.5194	3.698	3.4539	3.3555	2.9999	3.5201	3.1242	3.4432	3.4963	3.3454	4.0588	3.8312
CXCL5	6.0099	5.9286	6.0754	6.2447	6.199	5.8974	6.5176	6.4383	6.4964	5.046	5.5398	6.0776	5.6281	5.8697	5.8473	6.0602	4.8287	5.5308	5.8218	5.7363	5.5982	6.8398	6.8148	6.9208	6.6727	5.0171	5.5678	5.3433	5.3622	6.054	6.5283	6.5797	6.7068	5.5902	5.6692	6.016	6.166	4.0557	4.3356	4.3483	4.175	4.2763	4.6405	4.5693	4.7915	5.3595	5.1834	5.16	4.4602
CXCL6	3.6802	3.2248	3.6608	3.7047	3.5095	4.0649	4.3485	4.2158	4.3076	2.9355	2.9892	3.2394	3.2052	3.4464	2.998	3.2646	2.8225	2.8781	3.2406	3.1229	3.0457	3.8039	3.6011	3.7906	3.8749	3.4942	3.419	3.5721	3.2349	3.9681	4.0821	3.9291	4.1859	3.341	3.3915	3.654	3.6406	2.7341	3.1109	2.9993	2.734	2.1137	3.9094	3.7849	3.8939	2.2589	2.2744	3.6789	3.5818
CXCL8	2.65096	1.86434	2.58206	1.91649	2.14771	2.18579	2.59679	2.29444	2.28909	1.34675	1.04396	2.02824	2.40954	1.78091	1.96361	1.4091	1.72018	1.85652	2.1481	1.81593	1.5072	1.91701	2.80856	1.78294	1.41814	1.26727	1.99264	1.93679	1.81609	1.98179	2.28541	1.90354	2.27619	2.57728	2.2679	2.8986	3.1953	1.37029	1.21329	1.30684	1.11539	1.3827	4.15159	1.57476	1.92536	1.45499	1.17034	1.96365	1.54218
CXCL9	1.0928	1.5287	1.8199	1.2073	1.4904	0.2676	-0.1292	0.094	-0.1653	0.8614	-0.6141	-0.7347	-0.8112	-0.8565	0.299	-1.2681	-0.5745	-0.7583	0.1986	-0.3976	-0.6149	-0.2113	-0.6122	-0.4681	0.0967	-0.9389	-0.5098	-0.2006	-0.1919	-0.3601	-0.4832	-0.4565	0.1115	-0.2825	-0.408	-0.1104	-0.0474	-0.9571	-0.9808	-0.8918	-0.8875	-0.631	-0.8196	-1.0093	-0.5851	0.0813	-0.2326	0.1052	0.5247
DAB2	0.7777	1.6787	1.1512	0.8094	1.0038	0.8059	1.0039	0.8599	1.0186	0.4056	0.305	0.4386	1.6285	1.326	1.1575	0.9371	0.8616	1.6663	1.5278	1.2357	0.9735	1.3282	2.2254	1.0622	1.6003	1.0699	0.4375	1.1347	0.7904	1.7938	2.0265	1.5561	1.0994	0.6398	0.8749	0.6405	0.4994	0.7306	1.567	1.1627	1.3644	0.6635	2.2953	0.8175	1.1135	0.6655	0.6816	0.8235	1.2913
DAG1	1.0378	1.5446	0.5795	1.178	0.9169	0.5243	0.8664	1.1237	1.027	0.7147	0.5471	0.6777	1.9754	1.8734	0.9609	1.2205	1.0868	1.5773	2.0155	1.4844	1.1319	1.2552	1.6161	1.2371	1.5245	1.1814	0.2486	0.9503	0.0968	1.6172	1.7249	1.3682	1.1442	0.84	1.1004	1.0598	0.7063	0.7263	1.9581	1.6761	1.8562	0.7194	2.0675	1.2312	1.4144	1.1539	1.0448	0.7377	0.8284
DAPP1	0.45375	0.75085	-0.25195	0.25025	-0.11145	0.03495	0.21855	0.02735	-0.12245	1.3172	0.10425	-0.06705	0.51695	0.05805	0.05345	-0.22755	-0.1373	0.2906	0.3251	-0.1377	-0.2776	-0.24755	0.56035	0.75515	0.12775	-0.1192	-0.10075	0.12135	0.38135	-0.01205	0.19085	0.38785	0.29545	0.0167	-0.194	0.0016	-0.0903	0.19045	0.43395	0.08255	0.00915	-0.2106	0.94265	-0.59245	0.08985	-0.39225	-0.24965	-0.0938	-0.419
DARS	1.0196	2.4223	1.1684	1.6804	1.1589	1.5888	1.6787	1.6638	2.0793	0.6756	1.3603	2.1441	2.4188	2.4829	2.5461	2.0751	1.4059	2.2716	2.4463	2.0865	1.7185	2.1454	3.1283	2.5489	2.4357	1.7097	0.4223	1.6419	0.796	2.3101	2.4916	2.3983	2.1619	0.9824	1.7652	1.1301	1.3876	1.4449	2.2772	2.1455	2.1881	1.264	3.1934	1.1328	1.4572	1.6195	1.6105	1.7392	1.8483
DBI	1.31505	2.22095	1.33875	1.31105	1.28165	1.56965	1.26795	1.62055	1.60275	0.8158	1.05925	1.23815	2.35355	2.16925	1.42825	1.34245	0.873	1.7025	1.7298	1.3756	0.8844	1.51195	2.17415	1.36425	1.66205	0.6377	0.19615	1.15445	-0.49835	1.82375	1.93605	1.34205	1.41945	0.4387	0.8567	0.3929	0.5719	0.10355	1.40525	0.94185	1.26455	0.5667	2.88165	0.84635	1.09375	1.14075	1.29435	1.8329	1.817
DBNL	2.8927	4.4289	2.2341	2.8063	2.4852	2.0665	2.5302	2.725	3.0775	1.1195	2.2208	2.6324	4.4926	4.0683	2.6581	3.1697	2.7769	4.2325	4.7549	3.9418	3.1015	3.3323	4.6491	3.5245	3.8007	3.3305	1.6948	3.7201	1.6156	4.257	4.6461	3.9597	3.6238	2.2473	3.4676	2.9322	2.002	1.6482	4.4041	3.5491	4.0672	2.0515	5.1164	2.4281	2.8458	2.9078	2.7705	2.7201	3.0659
DCBLD2	1.27395	1.46575	1.16545	1.06465	1.10355	0.29555	0.12945	0.76475	-0.06765	0.4707	-0.03845	-0.20045	-0.65615	0.58935	-0.24425	-0.11515	0.2339	0.2599	0.4594	0.4587	0.2913	0.00385	0.09575	0.04055	0.17955	0.3186	0.31535	0.38895	0.09245	0.68315	0.60145	0.11235	0.31745	0.0748	0.6178	0.37	0.0701	-0.02375	0.35115	0.31935	0.09105	0.1149	0.70985	0.38045	0.34795	1.18955	1.09145	1.5672	1.3925
DCN	2.2783	2.2539	2.1605	2.1356	2.0632	0.1033	0.2269	-0.1686	-0.0135	0.3642	-0.1377	-0.1743	-0.1896	-0.1748	-0.2421	0.1372	0.1282	0.2866	0.1208	0.3076	0.0641	-0.2088	0.015	0.0632	0.029	0.2366	0.1739	0.0899	-0.1228	0.0886	0.1045	0.1423	0.1373	-0.0896	-0.0074	0.0793	-0.0516	-0.1068	0.3448	0.2936	0.2987	0.5192	0.1761	-0.0141	-0.2337	0.0842	0.2808	0.4364	0.491
DCTN1	2.25125	2.49365	2.39555	2.49375	2.06805	2.51845	2.55905	2.32395	2.93065	1.1048	3.13925	3.35765	3.17665	3.03915	3.66925	2.77515	2.473	2.8019	2.9243	2.7668	2.2995	3.25875	3.67455	3.51015	3.38905	1.9397	2.01675	2.28095	1.71785	3.37665	3.53905	3.39455	3.86875	2.4217	3.5614	2.3596	2.5918	2.09355	2.84815	2.32615	2.35415	2.9108	3.89725	2.63495	2.91895	2.71445	3.33325	3.3674	3.0473
DCTN2	-0.5987	-0.2328	-0.6698	-0.6457	-0.765	-0.3033	-0.4922	-1.1467	-1.1149	-0.8604	-0.8599	-0.0841	-0.5136	0.073	-0.2524	-1.2649	-0.8023	-0.5181	-0.3605	-0.7854	-1.0272	-0.6463	0.2878	-0.3767	-0.3101	-0.4637	-0.5805	-0.633	-0.9912	-0.4467	-0.0482	-0.9786	-0.2569	-0.6926	-0.8899	-0.953	-1.0506	-0.7541	-1.3682	-0.5982	-0.2326	-1.1728	0.1819	-0.6782	-1.5768	0.1209	-0.8207	-0.2981	-0.1137
DCTN6	0.1562	-0.107	-0.135	-0.5197	-0.1974	-0.3271	0.0253	-0.5807	-1.2517	-0.1549	-0.7146	-0.6325	-0.0922	-0.418	-0.0221	-0.7529	-0.5595	-0.9343	-1.3811	-0.8146	-1.0382	-0.664	-0.6152	-0.1384	-0.6228	-1.1717	-1.0396	-1.0149	-1.3671	-0.1445	-0.1381	0.4926	-0.2601	-1.2071	-0.3237	-0.8069	-0.603	-1.2016	-0.2295	-0.4416	-0.5481	-0.2014	-0.047	-0.5183	-0.4943	-0.8099	-0.5975	-0.5034	-0.7837
DCTPP1	0.418	0.4024	0.3486	0.3886	0.3404	0.539	0.3925	0.3349	-0.1352	0.6177	0.1165	0.7721	0.1896	0.3901	0.6111	0.0682	0.568	0.6594	0.72	0.4753	0.2536	0.0408	0.5728	0.2351	0.1423	0.3402	-0.093	-0.3867	-0.4105	0.5288	0.4042	0.3111	0.32	0.1175	0.2914	0.0762	0.0354	0.11	-0.091	0.1025	0.0849	0.4421	-0.0648	0.0339	0.098	0.6518	0.4419	0.8071	0.6267
DCXR	0.14785	-0.58795	-0.35715	-0.60815	-0.91775	-0.64925	-0.75155	-0.22575	-0.38705	0.5337	-0.08055	-0.48715	-0.35265	-0.71485	-0.65725	-0.57595	0.1337	0.2163	-0.4648	0.2953	-0.4448	0.31345	0.25795	0.19925	0.04435	0.9602	0.72335	0.86735	-0.58505	-0.37595	-0.75655	-0.60795	-0.52005	0.4276	0.174	0.1585	0.5614	-0.43575	-1.64995	-1.66875	-0.74785	-0.0834	-0.62765	0.00795	0.36035	-0.73045	0.07385	-0.3963	-1.0509
DDAH1	0.7046	0.8785	0.3379	0.3006	0.4048	0.2561	0.1659	0.4685	0.4594	0.0318	0.1442	-0.0747	-0.0451	0.367	0.373	0.0189	0.0113	0.1389	0.8439	0.6128	-0.1267	0.4172	0.0411	0.1738	0.157	0.2405	0.001	0.401	-0.387	0.5847	0.539	0.1808	0.9147	-0.0267	-0.0341	-0.7622	0.0754	0.188	0.1765	0.6657	0.1291	-0.1983	0.7674	0.0429	0.3768	-0.0026	0.3206	0.9294	1.0064
DDC	0.3288	0.3532	0.5791	0.6787	0.3073	0.6141	-0.2527	0.0907	-0.6891	0.1524	-1.1706	-0.3921	-0.9856	-0.9995	-0.7547	-0.9964	0.4252	0.6779	0.7802	0.4271	0.1728	-0.0942	-0.2201	-0.05	-0.2654	1.4471	0.074	-0.0607	-0.5879	0.1428	-0.2044	-0.0321	-0.2864	1.0009	1.0607	1.129	1.1775	-0.0098	0.1285	0.4151	0.4589	0.1801	-0.738	-0.5343	-0.3491	0.0267	-0.1222	1.8187	1.258
DDR1	0.0957	0.254	0.395	0.6551	0.4661	0.1915	0.3791	0.2805	0.0755	-0.1369	-0.1511	0.1594	-0.2313	-0.0251	0.0657	0.0871	-0.1579	-0.1247	-0.3935	-0.1744	-0.0976	-0.1544	-0.1496	-0.2558	-0.3301	-0.0709	-0.1065	-0.1831	-0.3605	0.2952	0.2383	0.2196	0.1503	0.1105	0.1996	0.1657	0.1691	0.0574	0.1669	0.1752	0.2158	-0.0134	0.1831	0.1315	0.1752	0.2976	0.3316	0.3882	0.1789
DDX58	2.6368	0.4622	0.7058	1.329	0.7611	1.351	1.5739	1.0629	2.1892	0.2764	2.0495	2.3019	1.8622	1.0368	1.5855	1.6886	1.5825	1.3727	1.057	1.5444	1.2507	2.4009	2.3933	2.5916	2.366	0.2823	1.112	1.4284	0.8846	3.6398	2.3031	2.2261	2.7838	0.678	1.877	0.8288	0.9686	1.3379	1.4281	0.8539	0.7694	0.9061	4.621	0.6492	0.9653	1.7291	1.8074	1.6436	1.1223
DECR1	1.26705	0.82335	0.31555	0.19815	0.47075	0.43255	1.08165	0.60785	0.97995	-0.0329	0.56295	1.54955	1.38585	1.74255	0.24805	1.85185	0.5255	1.5312	2.2918	1.428	0.4955	1.73045	1.52865	1.45205	1.26585	1.4615	-0.18975	0.35825	-0.17815	1.84165	0.88645	1.15865	1.98535	0.4951	1.0959	0.8145	0.205	0.44515	1.48065	0.54765	1.14145	-0.2086	1.32925	-0.05935	0.71855	1.02865	0.50725	0.1158	-0.1121
DEFA1_DEFA1B	0.58275	-0.08035	0.25335	0.81475	0.04645	0.55295	0.88735	0.85885	1.27605	-0.0691	0.40735	1.30495	0.43805	0.51255	0.25935	-0.04985	0.6697	0.3173	0.602	0.0041	0.1641	0.96315	0.61465	1.54715	1.44135	-0.34	0.01245	0.06915	-0.00645	0.75615	0.34615	0.60805	1.94655	-0.029	0.6437	-0.0288	0.1232	0.12215	0.55575	0.07765	0.29995	-0.0424	0.81245	-0.03045	0.26035	0.36755	0.33565	0.726	0.2681
DEFB4A_DEFB4B	4.4924	4.2204	3.9419	3.9267	3.9942	1.3774	1.1239	1.1948	0.8767	3.0645	3.3257	2.3004	1.2148	1.6361	1.8872	2.8853	2.1173	2.5487	2.4234	1.9094	2.325	1.9934	2.4304	1.3527	1.3317	3.0772	-1.5196	-1.2681	-0.966	2.787	1.4655	1.6523	1.0996	1.4693	2.007	1.6185	2.5023	2.1196	2.3332	2.2909	2.4966	0.9858	2.4482	1.995	2.2961	0.6736	0.4665	0.1728	0.9646
DFFA	1.05905	0.98205	0.90095	1.15765	0.72985	1.55755	1.25825	1.34405	1.74285	0.2068	1.29325	2.01975	1.38365	1.13975	1.60885	1.02145	1.1707	0.9814	1.2068	1.192	0.7059	1.70325	2.03335	2.00985	1.85405	0.4672	1.00335	1.16625	0.38855	1.85135	1.81775	1.63215	2.35555	0.4469	1.3301	0.5874	1.0371	0.87755	1.22745	0.66585	0.90515	0.5001	1.85465	0.86905	0.85215	1.41485	1.56665	1.6715	1.4027
DGKZ	-0.4075	0.4399	0.4813	0.5593	0.8904	0.6884	0.6873	0.6247	0.4663	1.0491	0.7734	1.1003	0.8983	0.0791	0.1486	0.8328	0.5871	0.4408	-0.0017	0.7682	0.2525	0.372	0.8512	0.1204	0.7113	0.1235	0.9277	0.6543	-0.0545	0.4865	1.0814	-0.3984	0.9299	0.8446	0.8786	0.5743	0.3394	0.5666	0.5021	0.4441	0.2477	-0.067	0.5695	0.6156	0.736	0.747	1.0946	0.5867	0.2382
DIABLO	1.0154	0.8388	0.4275	0.4736	0.2471	0.4474	0.6605	0.3251	0.2528	0.0011	1.4093	2.0559	1.8128	2.2424	1.6241	2.3963	0.1039	1.54	1.6759	0.6652	0.0803	1.0093	0.9206	1.2265	0.9914	1.115	0.6455	0.756	0.1394	0.9282	0.7714	1.0935	1.2024	0.2962	1.0113	0.0939	0.3108	-0.0365	1.0651	0.0081	0.6651	-0.0191	0.8141	-0.1312	1.0656	1.4018	0.5186	0.6547	0.7397
DKK1	3.90785	3.11745	3.38135	3.57235	3.45745	4.17175	4.29565	4.31415	4.41565	3.5345	3.81995	3.99665	3.82435	3.91625	3.88955	4.00925	3.2684	3.6977	3.6893	3.7193	3.7847	4.14165	4.14275	4.19685	4.11605	3.5968	3.88435	3.78475	3.44015	4.37105	4.05295	4.25495	4.21555	3.5555	3.7857	3.8032	3.95	3.70395	3.53575	3.69075	3.46945	3.9323	4.22185	3.98645	3.95705	4.05555	4.04375	3.5708	3.4138
DKK3	2.03155	1.75395	1.83735	1.44735	1.57645	0.27805	0.45115	0.55415	0.15285	0.8506	0.74275	0.24665	0.46455	0.59295	0.17255	0.31485	0.484	0.4664	0.8736	0.3612	0.6552	0.39595	0.55465	0.34965	0.38095	0.5846	0.21145	0.40155	0.15905	0.72155	0.52495	0.13615	0.37745	0.4699	0.4473	0.4207	0.5536	0.15285	0.13095	0.48345	0.27305	0.7162	0.46935	0.39285	0.56235	1.10825	1.11885	1.3653	1.3829
DKK4	1.8425	1.8312	1.8617	1.6963	1.5769	1.9572	1.8737	2.2215	2.0394	1.5677	1.3629	1.7414	1.0744	1.8355	1.7985	1.1985	0.9477	1.1679	1.5094	1.2594	1.2914	1.6092	1.7328	1.3159	1.0384	2.0048	0.8661	0.7727	0.6608	1.1676	0.9199	1.0656	0.7572	0.4253	0.5522	1.0443	1.4663	0.4567	0.9704	0.9242	0.9839	1.5076	1.1162	1.103	1.1642	1.7743	1.4234	1.9395	1.8027
DKKL1	1.7843	1.4773	1.5291	1.6661	1.5873	0.1417	-0.007	0.1866	0.0013	-0.7185	-0.1921	-0.273	-0.4648	0.0185	-0.147	-0.3067	-1.1948	-1.2023	-0.8855	-0.8084	-1.2649	0.0198	-0.01	-0.1924	-0.3778	0.2034	0.0567	0.1922	-0.0339	0.6898	0.6304	0.5018	0.7523	-0.8453	-0.8107	-0.9696	-0.8358	-0.1612	-0.1572	-0.4609	0.018	-0.8439	0.1847	0.2491	0.4189	1.2921	1.2082	1.2085	0.9847
DLK1	-0.10135	0.01485	0.17455	0.28295	0.43135	0.36535	0.59935	0.54305	0.19175	-0.2531	-0.50565	-0.31225	-0.27895	-0.11385	-0.32595	0.01705	-0.5545	-0.4475	-0.6155	-0.6948	-0.5133	0.11775	0.26665	-0.09795	-0.31505	-0.0652	-1.19765	-1.39365	-1.49595	0.59135	0.57955	0.50195	0.50665	-1.2131	-1.1951	-1.2309	-1.0294	-0.36425	-0.16915	-0.26285	-0.50505	0.3416	-0.70305	0.09815	0.05645	0.96795	0.68745	-1.2117	-1.1109
DLL1	0.13215	0.19905	0.33055	0.24335	0.12035	0.36575	0.43995	0.58795	0.51145	0.2558	0.25525	0.16175	0.10775	0.36125	0.29465	0.18005	0.1456	-0.0825	0.1502	-0.0515	-0.1179	0.23355	0.20445	0.38455	0.23445	-0.0671	-0.16005	0.06895	-0.38815	0.57205	0.48355	0.28225	0.28435	0.5635	0.5255	0.4339	0.3613	-0.02915	0.36655	0.07795	-0.07425	-0.1487	0.24885	0.40515	0.44725	0.29005	0.43745	0.9486	0.8936
DNAJA2	2.99245	4.36265	2.45685	2.91045	2.59515	2.69175	2.92255	2.86195	3.29945	1.2537	2.51635	3.00175	4.76605	3.85125	3.05925	3.53685	3.1247	4.3433	4.2635	4.1131	3.2203	3.89965	5.07175	3.82245	4.31355	3.1881	2.08525	4.01435	1.79045	4.57005	4.93335	4.18195	3.70005	2.0173	3.3403	2.3857	2.1466	2.38205	4.61915	3.44765	4.03125	2.3342	5.61585	3.04175	3.29815	3.42765	3.15385	2.8731	3.1911
DNAJB1	0.5998	0.8595	0.6548	1.0404	0.4003	1.7062	1.05	1.6492	1.7334	-0.1146	1.7215	2.3633	1.2232	1.7262	3.0899	1.7178	0.9974	1.1265	1.7872	1.7061	0.9384	1.8776	2.5082	2.5434	2.0507	0.671	0.6965	0.7706	0.2385	1.5562	1.962	1.8607	2.5051	0.9839	1.6985	0.765	0.9297	0.9091	1.3171	1.3588	0.928	1.7613	2.2431	1.2013	1.6894	0.8391	1.3891	2.5511	1.9104
DNAJB8	0.5931	1.5297	0.7511	0.7352	0.7848	0.1217	0.0815	0.4308	0.2044	0.6231	0.8824	0.3809	1.4143	1.0766	0.6629	1.1731	1.1852	1.4377	1.5913	1.3475	0.918	0.5792	1.4842	0.8611	1.0239	1.9826	0.6159	0.9311	0.4874	1.2615	1.4031	0.8301	1.0248	0.1566	0.4557	0.4317	0.2154	0.0406	1.4926	0.6203	1.0423	0.2639	1.828	0.2035	0.2981	0.377	0.3553	0.2227	0.7779
DNER	0.0256	-0.0818	0.033	0.0887	0.0765	-0.398	-0.4163	-0.2276	-0.4553	0.2267	-0.5455	-0.2069	-0.111	0.1699	-0.3041	-0.218	-0.198	-0.1263	0.2575	-0.1346	0.1618	0.1091	0.0381	0.1405	0.009	-0.0966	0.5798	0.5904	0.4813	0.0247	-0.0602	-0.0187	0.1053	0.1944	0.2837	0.3126	0.285	0.2444	0.0989	0.1847	0.3299	0.2236	0.1154	0.0742	0.2435	0.3267	0.3582	-0.1776	-0.0765
DNMBP	1.8775	2.8207	1.554	1.5927	1.4989	1.3302	1.5395	1.8225	1.8289	0.8781	1.3565	1.7313	2.7916	2.6384	1.684	1.8737	1.4636	2.5977	2.7652	2.2667	1.6753	2.3184	2.9853	2.3144	2.4119	1.5085	0.7433	2.1368	0.5725	2.4381	2.4262	2.1481	2.0898	0.9285	1.7274	0.9531	0.897	1.0531	2.5918	1.8803	2.2276	0.9118	3.366	1.4241	1.6216	1.7769	1.4319	1.7003	1.8677
DNPH1	-0.6715	-0.601	-0.3013	-0.0526	-0.6461	0.4678	0.1797	0.2365	0.347	-0.445	0.3183	0.952	0.1149	0.5045	1.7951	0.8654	0.3331	0.0627	0.5713	0.447	-0.0402	0.7138	1.2007	0.9788	0.5088	-0.3244	-0.0957	-0.291	-0.8642	0.2526	1.2642	1.0191	0.535	0.4339	0.4932	0.2084	0.2531	0.1385	1.5498	0.6271	-0.1119	0.8057	0.1637	-0.0104	0.476	-0.0883	0.6915	1.6762	0.8005
DOK2	1.34	2.9283	0.9751	1.476	1.4796	0.8573	1.4282	1.429	1.4294	0.7329	0.5398	1.4253	3.098	2.7507	1.8614	2.1525	1.5048	3.168	3.3394	2.8944	1.5457	2.3218	3.7178	2.2064	2.8524	1.8542	0.9778	2.1413	0.0506	3.0221	3.2429	2.4528	1.6711	0.6819	1.2691	1.3711	0.96	0.7849	3.2933	2.3829	2.8293	1.0962	3.8544	1.456	1.3988	2.0076	1.1995	1.1722	1.841
DPEP1	0.3852	0.3252	0.2992	0.1869	-0.0788	-0.559	-0.5617	-0.3333	-0.462	-0.3677	0.0973	0.5978	0.2513	0.7146	0.5671	0.4482	-0.4653	-0.2215	-0.1291	-0.3672	-0.4701	-0.3273	-0.4387	-0.2468	-0.4996	-0.0505	-0.7739	-0.6092	-0.7532	-0.4674	-0.7104	-0.4882	-0.5781	0.16	0.1244	0.2078	0.2793	0.1364	0.1651	0.2471	0.4266	-0.3582	-1.1518	-1.1178	-1.2145	0.2421	0.0672	-0.057	0.0448
DPEP2	0.31	0.0383	0.248	-0.0226	-0.0598	0.2473	0.1426	-0.2352	0.0665	-0.0086	0.0534	0.12	0.0645	0.4627	0.2083	0.1425	-0.572	-0.075	0.0153	-0.0205	0.0485	0.2959	0.2233	0.3318	-0.0931	0.5268	0.1335	0.1485	0.2121	0.2309	0.1434	0.046	0.0316	0.2658	0.4667	0.1811	0.3226	0.2831	0.173	0.1077	0.1094	-0.4045	0.2442	-0.2137	-0.0769	0.2958	0.4057	0.4777	0.1813
DPP10	0.4028	0.2497	0.5115	0.5685	0.1668	0.3852	0.2205	0.0367	0.285	-0.0654	-0.1042	-0.0909	-0.1388	0.0821	0.2344	-0.3452	0.054	0.5861	0.7935	0.0925	0.4354	0.1868	-0.1301	0.3163	-0.0167	0.1479	0.7801	0.7665	0.7265	0.9441	0.4917	0.8309	0.6105	0.744	0.4786	0.4983	0.4292	0.6627	0.0554	0.1387	0.7278	0.2632	0.3147	-0.4366	0.458	0.6624	0.4554	0.8057	0.8296
DPP4	-0.0249	-0.3346	-0.1863	0.6429	-0.2359	-0.1276	-0.1658	-0.0765	-0.2258	0.158	-0.6261	-0.1655	-0.3952	-0.1946	-0.3018	-0.481	0.0373	-0.0761	0.0482	-0.0231	0.0809	-0.062	-0.0792	0.0223	-0.0906	0.1764	-0.4289	-0.4039	-0.321	-0.9336	-1.0843	-0.9976	-0.9124	-0.0456	-0.0068	0.0456	0.1066	0.0023	0.1029	0.1116	0.0682	-0.2069	-0.4883	-0.3553	-0.1295	-0.0534	-0.0234	-0.2669	-0.2177
DPP6	0.9395	0.7425	1.0232	0.1423	0.7019	0.6954	0.2675	0.4788	0.6737	0.777	-0.068	0.1145	-0.1716	0.6333	0.394	0.1801	0.4449	0.8576	1.322	1.0087	0.9193	0.5346	0.1695	0.6219	0.6465	0.4159	0.7685	0.8106	0.6128	1.0447	0.5384	0.5987	0.7641	0.9608	0.6674	1.03	0.7188	1.1168	0.4407	0.4018	1.0419	0.9948	0.2956	0.0972	0.4793	1.5556	1.7806	0.983	0.757
DPP7	2.035	2.1472	1.6698	1.9044	1.7861	2.2841	2.9145	2.8547	2.6911	0.7428	1.3294	2.0017	1.8722	2.065	1.6565	2.1008	2.4028	3.2635	3.678	3.106	2.6829	2.3856	2.6588	2.6807	2.3733	1.9496	1.6807	1.9719	1.197	2.4734	2.544	2.6774	2.5571	1.8056	2.088	2.3517	2.0782	0.844	1.8977	1.1882	1.482	2.2901	3.1501	2.1195	2.5918	2.7448	2.1964	1.0162	0.9118
DPT	0.9558	0.5922	0.8749	0.7512	0.8446	0.3186	0.5135	0.5873	0.3594	0.1174	-0.6737	-0.4844	-0.3443	-0.3979	-0.6699	-0.4768	0.168	0.0548	0.1229	0.1676	0.2426	-0.2336	-0.1753	-0.4478	-0.3078	-0.1598	-0.5076	-0.4035	-0.8179	-0.0573	-0.0686	-0.2209	-0.1218	-0.3301	-0.5118	-0.3074	-0.1309	-0.0707	0.0213	0.2325	-0.0431	0.3567	0.0507	0.4107	0.3235	0.0696	-0.0412	0.5765	0.5662
DPY30	0.0686	-0.6494	-0.653	-0.308	-0.7098	-0.1769	0.2215	-0.039	0.1201	-1.1427	0.1009	0.4937	-0.0973	-0.295	-0.5006	-0.4273	-0.6559	-0.935	-0.663	-0.6041	-1.0848	0.3685	0.5067	0.6148	0.4014	-0.9845	-0.9323	-0.7634	-1.4132	0.6789	0.2306	-0.1073	0.9137	-0.8563	-0.215	-1.2349	-0.7391	-0.4398	-0.2296	-1.0545	-0.9168	-1.3236	0.1739	-0.7856	-0.8044	-0.0681	-0.0395	0.3336	-0.3104
DRAXIN	1.2125	1.1523	0.9479	0.6905	0.8271	0.9414	1.0119	1.104	0.7168	1.4564	0.7371	0.9495	0.1188	0.668	0.5938	0.5298	0.5556	0.4335	0.7262	0.4015	0.4033	1.1684	1.0167	0.9998	0.5245	0.7146	0.5489	0.7683	0.4037	1.22	0.9916	1.1938	0.7414	0.7668	0.6727	0.6033	0.5231	-0.0199	-0.0328	-0.0083	-0.37	0.3314	0.5395	1.2153	1.3062	0.9572	0.8678	1.4951	1.3749
DRG2	0.3987	0.8602	0.4838	0.8686	0.4307	0.5794	0.456	0.623	0.7026	0.2626	0.3355	0.6126	0.6114	0.8976	0.5729	0.7426	-0.0439	0.9651	0.8936	0.9467	0.6439	1.0652	1.5608	0.757	0.8766	0.7535	0.6047	0.9099	-0.6364	1.0335	0.8683	0.7542	1.11	0.527	0.6612	0.3436	0.4862	0.1282	0.8115	0.7465	1.0163	0.5619	1.7424	0.4618	0.8649	0.9391	0.233	0.842	0.655
DSC2	0.7007	1.0827	1.0418	1.2165	0.7912	0.4855	0.4146	0.5754	0.6569	0.6311	0.3182	0.7947	0.3769	0.9996	0.9821	0.5823	0.1263	0.2901	0.3608	0.36	0.3487	0.6098	0.5447	0.7723	0.587	0.5641	-0.0103	-0.0966	-0.2137	0.7991	0.7359	0.7997	0.7314	0.6375	0.3263	0.5467	0.4261	0.0768	0.7312	0.5578	0.6345	0.7847	0.6537	0.4791	0.8607	0.3966	0.4069	1.2509	1.1462
DSG2	0.527	0.8393	0.5847	0.7712	0.5301	0.5906	0.5902	0.7499	0.5424	0.4814	0.042	0.3891	0.2027	0.6657	0.4597	0.2409	0.4472	0.5375	0.577	0.4743	0.4338	0.1452	0.1014	0.2845	0.2722	0.696	0.3915	0.3855	0.2075	0.6508	0.6255	0.438	0.5121	0.949	0.7975	1.033	0.9201	0.3746	0.7716	0.632	0.6759	0.7128	0.6491	0.675	0.7749	0.6366	0.5756	1.2475	1.2175
DSG3	0.27065	0.20495	0.47865	0.62425	0.61855	0.47875	0.40375	0.31455	0.37795	0.3395	0.46215	0.61035	0.35685	0.26055	0.42755	0.33535	0.1141	0.2074	-0.2484	0.0211	0.1934	0.86175	1.10875	0.78245	0.71465	0.1981	-0.15965	-0.11675	-0.30725	0.43455	0.22235	0.40125	0.24185	0.6271	0.8239	0.725	0.7386	0.14475	0.21265	0.27135	-0.08005	0.5292	0.53605	0.51825	0.71795	0.43635	0.56975	0.2371	0.2788
DSG4	0.6929	0.3876	0.3809	0.3751	0.4246	0.8582	0.9503	0.973	0.9545	0.0212	0.6067	0.7662	0.5273	0.6407	0.841	0.8207	-0.6303	-0.3711	-0.4142	-0.0826	-0.3848	0.7974	0.6412	0.4945	0.4119	0.7232	0.6446	0.6333	0.4027	0.1046	-0.133	-0.1351	0.1361	1.3543	1.3414	1.217	1.5027	0.9468	0.8844	1.3305	1.3817	0.6574	0.5548	0.4014	0.8148	1.153	1.1235	0.8188	0.9692
DTX3	1.0466	0.9681	0.8126	0.954	0.8501	0.3993	0.4313	0.6152	0.3692	0.4286	0.0569	0.6372	-0.1602	0.5807	0.3421	0.1316	0.3448	0.4852	0.8417	0.5016	0.3823	0.0661	-0.049	-0.0451	-0.2912	0.0555	0.0603	0.1329	-0.1522	0.4699	0.3577	0.2867	0.2977	0.2105	-0.0538	-0.0355	0.2403	0.0787	0.2102	0.2398	0.5505	0.2071	0.426	0.3351	0.4516	0.4143	0.416	0.8184	0.9
DUOX2	0.4865	0.6569	0.5053	-0.2145	0.2016	-0.5065	-0.552	-0.6957	-1.1598	-0.284	-0.459	-0.5248	-1.6816	-0.5912	-0.6137	-0.9672	-0.8042	-0.6702	-0.7778	-1.1738	-0.6784	-0.2525	-0.7093	-0.9327	-0.7164	-0.8252	-0.4323	-0.7858	-1.5718	-0.5536	-0.538	-0.1832	-0.3959	-1.1062	-0.6331	-0.6247	-0.5482	-0.0909	-0.0997	0.0944	0.0544	-0.7329	-0.7107	-0.4881	-1.2733	-1.0522	-1.2822	-1.1476	-0.8044
DUSP3	2.7363	2.1888	2.6481	2.4893	2.609	0.741	0.2342	0.4876	0.0145	-0.5039	0.8132	0.639	0.1914	0.6777	0.3621	0.2215	2.0076	1.367	2.6091	1.5028	0.855	0.5376	1.1084	0.1619	1.423	-0.1188	0.267	0.7163	0.4147	1.1993	0.7881	0.6026	0.6671	0.1187	0.3998	0.3569	-0.3906	0.4571	0.8948	0.6137	0.402	0.1178	1.6932	0.9176	0.4099	0.7728	0.978	2.8092	2.5624
EBAG9	1.1558	1.1836	1.4227	1.0066	0.5837	1.1751	1.064	1.0636	1.2561	0.4087	0.7666	1.7553	1.224	1.448	2.0048	1.2458	1.1235	1.4309	1.521	1.5384	0.9553	1.8619	2.0648	1.9189	1.5847	2.1257	0.866	0.7265	0.4651	2.1632	1.8762	1.7125	2.011	0.9112	1.5339	0.7775	1.0065	0.8278	1.1421	1.1795	1.0937	0.7886	1.7991	1.011	1.2954	1.3601	1.0505	1.4547	1.6868
EBI3_IL27	0.8122	0.6134	0.7326	0.5145	0.5674	-0.0548	-0.1287	0.0171	0.0459	-0.1771	0.0518	0.1255	0.1388	0.06	0.1996	0.0873	0.2351	0.1496	0.0337	0.1291	0.1269	-0.1105	0.0845	0.2085	0.2414	0.4648	-0.1395	0.0004	0.023	0.1582	0.0111	0.0828	0.1958	0.2207	0.3884	0.3158	0.1849	-0.3054	-0.1669	-0.1662	-0.2456	0.7373	0.2765	0.3124	0.2666	0.4219	0.5662	1.0127	0.8845
ECE1	0.4489	-0.3756	0.3581	0.0971	0.0402	0.2975	0.4815	0.0411	0.3957	0.143	-0.0101	0.1138	0.4205	-0.1996	0.1544	0.4808	0.3233	0.3415	-0.0071	-0.2758	0.2933	0.3567	0.3214	-0.0118	0.524	0.183	-0.2264	0.1867	0.3348	0.5453	-0.9146	0.3279	-0.3879	-0.0176	0.4301	0.2779	-0.0127	0.286	0.3452	0.4782	0.0246	0.0247	0.0137	0.4388	-0.0081	0.3205	0.1859	0.2477	0.6585
EDA2R	1.1982	1.1066	1.3978	1.0765	1.1608	0.7905	0.8592	0.713	0.7166	0.6756	0.0974	-0.0115	0.2213	0.0399	-0.1613	0.078	0.7868	0.6288	0.5625	0.7213	0.658	-0.0723	0.1636	-0.0807	-0.3101	0.3795	-0.4284	-0.3693	-0.5613	-0.0114	0.0197	-0.3033	-0.1247	0.0039	-0.1795	-0.1455	0.0641	-0.44	-0.4638	-0.3871	-0.7389	0.842	-0.1682	-0.0534	-0.0868	-0.7919	-0.5664	1.4063	1.3997
EDAR	1.44595	1.81415	1.36795	1.92505	1.42545	1.05555	1.27515	1.37215	1.13225	1.5654	2.56595	2.19355	3.57675	3.50315	2.56475	2.90445	1.5644	2.5636	2.4454	2.105	1.5393	1.50945	1.71525	1.47685	1.41705	1.8881	2.30875	3.40515	2.07305	3.82665	3.95695	3.72955	3.55505	1.5016	1.6368	1.6821	1.1236	0.07795	0.80635	0.98095	0.52075	0.4526	3.25025	2.19615	2.43895	2.10995	1.70665	0.9871	1.1799
EDIL3	2.5352	2.2679	2.4537	2.4569	2.3268	1.5549	1.6267	1.817	1.7525	2.6206	2.0949	1.7574	2.0399	1.9304	1.268	2.3289	1.9996	1.9847	2.1193	2.3232	1.8458	1.8405	1.6325	1.8763	1.8124	1.757	3.0066	2.3993	2.5376	1.9722	2.0109	2.407	2.1608	2.4559	2.31	2.7224	2.7404	1.8959	2.1971	1.5507	1.9255	2.9089	3.1369	2.1598	2.2532	2.858	2.9932	2.4158	2.1843
EFEMP1	0.4192	0.4307	0.3599	1.5833	0.2513	-0.0698	0.215	0.1741	0.278	0.1074	-0.2648	-0.1979	-0.3417	0.0872	-0.2651	-0.4285	0.0112	-0.4252	-0.31	-0.2869	-0.3863	-0.3812	-0.2673	-0.5049	-0.3943	-0.4183	-0.8971	-0.7321	-0.6983	-0.3558	-0.1992	-0.2849	-0.3565	-0.5413	-0.2848	-0.3077	-0.4039	-0.8841	-0.374	-0.6184	-0.4983	-0.3236	-0.3399	-0.5385	-0.2439	-0.1445	-0.2935	0.3891	0.153
EFNA1	0.7995	0.8416	1.1118	0.5422	0.6101	0.6426	0.2351	0.5605	0.6945	0.356	0.7733	0.824	0.802	0.8215	0.8076	0.5757	0.4478	0.6772	0.3402	0.3021	0.429	0.621	0.3436	0.4475	0.5983	0.3205	0.3109	0.4072	-0.0545	0.9578	0.645	0.3973	0.474	0.449	0.4172	0.254	0.0902	0.4176	0.6055	0.7231	0.3451	0.6728	0.2517	0.4457	0.2638	0.5231	0.6344	1.0604	1.0513
EFNA4	1.2246	0.6919	0.9575	0.5618	0.6331	0.9923	0.721	1.0552	0.8003	0.691	0.8483	0.9295	0.8301	1.0213	1.0728	1.0281	0.2424	0.3677	0.3173	0.1768	0.2939	0.9516	0.8378	0.8421	0.6279	0.3319	0.4611	0.5647	0.1748	1.0557	0.84	0.8157	0.7311	0.257	0.338	0.227	0.3755	0.2927	0.1708	0.3536	0.3092	0.4155	0.555	0.6281	0.6477	0.8514	0.6363	1.0178	1.0796
EGF	5.3981	5.4711	4.543	5.4172	4.9756	4.2436	5.082	4.8083	4.9722	4.5548	4.4555	4.6619	5.9471	5.7141	4.6639	5.5846	4.4358	5.6018	5.6903	5.4735	4.774	5.8625	6.2975	5.9621	6.1607	5.1374	3.7728	5.5535	3.4025	6.3499	6.3448	6.1105	5.8634	4.3426	5.0103	4.8307	3.8981	4.2084	5.7409	5.4743	5.5742	4.6094	6.0954	5.2164	5.294	5.1168	4.7075	4.0742	4.8532
EGFL7	1.9148	1.1962	1.1296	1.5107	0.9741	2.1253	2.3951	2.2829	2.7575	1.8844	1.3798	1.7973	1.6455	1.4933	1.5611	1.5907	1.2469	1.7266	1.3747	1.4647	1.3878	1.5778	1.4061	1.7079	1.423	1.6308	2.0101	1.8351	1.6027	1.8657	1.7932	2.085	2.0931	1.9019	2.2711	2.4708	2.4662	1.3368	1.5125	1.3281	1.3338	2.0701	2.6001	2.3376	2.5386	2.3188	2.3618	3.0624	2.9304
EGFR	-0.1008	-0.5103	-0.0648	0.0543	-0.0056	0.2532	0.359	0.412	0.2932	0.2042	0.0506	0.1166	0.3737	0.1197	0.0849	0.2337	0.2827	0.366	0.2333	0.232	0.3514	0.2708	0.298	0.1852	0.4207	0.2923	0.329	0.3496	0.0991	0.6723	0.3615	0.3982	0.523	0.2534	0.3556	0.2882	0.3723	0.4066	0.3862	0.3993	0.2262	0.1372	0.1028	0.3614	0.3358	0.5682	0.4855	0.1649	0.2015
EGLN1	1.5157	1.2568	0.9504	1.9902	1.2081	2.659	2.4964	2.6471	3.4842	0.5211	3.4899	3.3679	3.304	3.1672	3.1482	2.6794	2.0388	2.1645	2.6549	2.1727	1.973	3.9791	3.9418	4.7708	4.3478	0.2378	1.6731	1.6397	1.1162	3.3341	2.8463	3.1268	4.6807	1.6119	3.2077	1.2107	2.0409	2.412	2.7793	2.1897	2.3293	1.1919	3.5482	1.5891	1.6279	2.6678	3.0145	3.009	2.2178
EIF4B	0.6889	0.4523	-0.047	0.4049	0.0849	0.3436	0.3353	0.3897	0.8841	-0.0051	0.4593	1.5355	1.2488	1.0687	1.8435	1.1387	0.5475	0.8903	1.3146	1.1729	0.1771	1.3643	1.7799	1.7337	1.343	0.0671	-0.2707	-0.4775	-0.6343	1.5877	1.1741	0.8874	1.551	0.2203	1.0743	0.333	-0.196	-0.0132	0.781	1.0763	0.283	1.3888	1.5566	0.0836	0.7507	-0.1525	0.3508	0.7149	1.2371
EIF4EBP1	0.728	0.8427	0.8116	1.1496	0.997	1.1171	0.8504	1.2199	0.8657	0.3626	1.0897	1.7351	0.4525	0.9123	2.8381	1.3055	0.9608	0.9449	1.2625	1.165	0.4436	1.6489	1.7456	1.6693	1.2678	0.2113	0.3261	0.3734	-0.4814	0.9498	2.0013	1.8735	1.0054	0.652	0.8576	0.4995	0.5728	0.5215	0.9369	1.232	0.3525	1.6621	1.0117	0.7119	1.107	0.8934	1.4751	2.5	1.8051
EIF4G1	2.04715	2.36275	2.09185	2.10855	1.58045	1.53625	1.66375	1.73495	1.93805	1.2202	1.91225	2.39435	2.76075	2.63035	2.35345	2.46245	1.077	2.1391	2.6294	2.2973	1.8641	2.67695	3.51345	2.51705	2.69805	2.6147	1.15965	2.15255	0.79245	3.24475	2.94235	2.46275	2.66815	1.3771	2.1645	2.0585	1.3432	1.85025	2.39745	2.04815	2.04645	1.5286	3.88965	1.86215	2.32065	2.31115	2.34745	2.1733	2.2707
EIF5A	-0.0081	0.1815	-0.1318	-0.4362	-0.5274	0.4221	0.3993	0.281	0.0822	0.1685	-0.0124	-0.0209	-0.2376	-0.7349	-0.2612	0.393	-0.1641	-0.2009	-0.1458	-0.0074	-0.1556	-0.0603	-0.3527	-0.1106	-0.067	0.0246	-0.3698	-0.0846	0.1777	0.3776	0.3164	-0.1131	0.2785	0.1093	-0.2765	-0.0878	-0.5505	-0.2249	-0.0768	-0.0745	-0.1126	0.212	0.3572	-0.1364	-0.6197	-0.4056	-0.1952	0.4302	-0.4179
ELOA	1.4356	0.5563	0.3757	0.5282	0.3681	1.6068	1.6388	1.6264	1.8597	0.233	2.259	3.1814	1.8435	1.5764	1.3902	1.5398	0.9712	1.0461	1.7618	1.538	0.4546	2.0589	2.0578	2.4522	2.168	0.0456	0.5688	1.1447	0.406	2.3058	1.7633	1.7879	2.9698	0.3142	1.9424	0.2878	1.2768	1.3044	1.4439	0.9348	1.3276	0.367	2.369	0.761	1.001	1.6469	1.3782	1.5574	0.6616
ENAH	0.8555	0.7907	0.8496	1.4718	1.1996	0.6619	0.5827	0.5615	0.5607	1.0753	0.6453	1.0503	0.4912	0.6341	1.138	0.4694	0.9512	0.8167	0.6839	0.723	0.7423	0.4529	1.0327	1.0699	1.0524	-0.0239	0.9721	0.4287	0.5949	0.9795	1.147	0.735	0.7937	1.3068	0.8504	1.1425	0.7174	0.5186	0.817	0.1696	0.9288	0.8235	0.6188	0.6355	0.6792	0.27	1.4578	1.1221	0.8722
ENG	0.25355	0.14675	0.22695	0.23245	0.18855	0.29835	0.33795	0.48985	0.18745	0.3873	-0.05485	0.07345	0.06695	0.09375	-0.03105	0.24465	0.3284	0.4046	0.466	0.3823	0.5405	0.18875	0.37385	0.24615	0.13265	0.4633	0.25985	0.26865	0.19815	0.36615	0.17195	0.14765	0.38825	0.6129	0.5864	0.63	0.6677	0.56345	0.68435	0.64765	0.57855	0.4449	0.32415	0.51165	0.51105	0.66805	0.61985	0.347	0.4049
ENO1	0.19945	0.30975	0.06445	0.72975	0.22125	1.39775	1.14085	1.27965	1.72545	0.246	1.03645	1.59125	1.59035	1.17735	1.35785	1.03295	0.6103	0.6426	0.8853	0.7912	0.6436	1.48545	1.70145	1.84535	1.55385	0.3691	0.31555	0.31685	-0.09765	1.34545	1.58475	1.06525	1.97895	0.3014	1.2661	0.2161	0.2619	0.79605	2.71395	0.27905	0.80145	0.3846	1.59435	0.91925	0.84655	0.81905	1.13565	1.2038	0.8047
ENO2	-0.1747	-0.3439	0.0339	0.3455	-0.2258	0.394	0.0864	-0.0828	0.1967	0.1906	-0.6453	-0.0828	-0.1641	-0.1799	0.4236	0.0267	0.0153	0.2552	0.1913	0.0977	0.2531	0.1452	0.6548	0.1938	0.2208	0.3231	-0.0269	0.2733	0.0087	0.6826	1.727	1.173	0.7317	0.1729	0.144	-0.1379	0.0301	0.4729	0.6217	0.5693	0.1321	-0.2115	-0.0312	-0.0744	-0.1455	-0.0601	0.2769	0.4614	0.2229
ENPP2	0.46255	0.48435	0.54415	0.58485	0.37935	0.86235	0.75455	1.01935	0.72145	0.4656	0.61645	0.40665	0.48385	0.34925	0.24035	0.51385	0.1991	0.2552	0.2812	0.1237	0.3957	0.79235	1.10745	0.77425	0.82905	0.5651	0.72255	0.75595	0.77135	0.94175	0.71705	0.63425	0.70985	0.0765	0.036	0.1399	0.3311	-0.08095	0.24265	0.23795	0.06315	0.2382	-0.25785	0.10915	0.23815	0.90605	1.05705	0.6713	0.7167
ENPP5	-0.5911	-0.53	-0.2935	-0.197	-0.3804	-0.0635	-0.1033	-0.1199	-0.1301	0.7131	-0.8491	-0.3643	-0.4025	-0.3776	-0.5401	-0.4168	-0.268	-0.0281	-0.1301	-0.2647	-0.086	-0.3553	-0.1991	-0.3763	-0.2199	0.0952	-0.0688	-0.0394	-0.1954	0.2244	0.1586	0.1382	0.4025	0.4462	0.5811	0.4775	0.5363	-3.6455	-3.7656	-3.9908	-3.8477	-0.8223	-0.2336	-0.0906	0.0671	0.8693	0.8921	-0.243	-0.1575
ENPP7	-0.4521	-0.6038	-0.5361	-0.3823	-0.8388	0.1887	-0.0839	0.3798	0.0208	-0.9104	0.1485	0.291	0.4171	0.2466	0.1681	0.3143	0.2768	0.6624	0.2817	0.677	0.1959	2.1647	1.8169	1.738	1.787	-0.7138	0.9562	0.901	0.221	-1.2557	-1.359	-0.9017	-0.9478	-0.2666	0.6033	0.3657	-0.4784	1.4257	1.1229	0.6867	1.1517	-0.5296	-0.875	-0.1782	0.0844	2.3156	2.4897	0.36	0.2893
ENTPD2	0.9331	0.8616	1.1008	1.4626	1.3976	0.3037	0.1807	0.3043	0.4963	1.2861	0.4203	0.7842	0.2202	0.232	0.1567	0.4673	1.767	1.866	1.4988	1.7696	1.4144	1.0375	1.0028	0.8404	0.6777	1.2204	1.2426	1.0779	1.153	0.9489	0.8331	0.9128	1.1984	1.3021	1.575	1.1955	1.3881	0.9719	0.9182	0.4753	0.9857	1.1801	1.2887	1.0937	1.5859	1.7161	1.5978	1.2169	0.9168
ENTPD5	0.7496	0.4688	0.8455	0.6346	0.7174	0.4359	0.6193	0.2798	0.3203	0.5094	0.9075	0.7903	0.7231	0.1701	0.3591	0.9307	0.5558	0.6356	0.3659	0.5449	0.3945	0.4704	0.5413	0.6994	0.6847	0.6281	0.6025	0.5284	0.4043	0.559	0.4178	0.2234	0.6531	0.0357	0.1998	0.4075	0.2414	0.148	0.6954	0.4211	0.2142	0.5069	0.8813	0.6047	0.688	0.2998	0.5828	0.4651	0.3054
ENTPD6	1.0045	0.56	0.7907	0.8313	0.909	0.8954	1.0348	0.8773	1.0526	0.6099	0.6174	0.6789	0.581	0.0526	0.2185	0.6251	0.6536	0.9347	0.515	0.8147	0.7428	0.7693	0.8321	0.9671	0.9055	0.3525	0.7811	0.5449	0.4156	0.9791	0.7749	0.8624	0.8072	0.1324	0.3588	0.4286	0.3271	0.7088	1.0947	0.7389	0.8279	0.5774	0.0277	0.0163	-0.1274	0.9506	0.9319	1.0095	1.0007
EPCAM	-0.9001	-0.9258	-0.5671	-0.3078	-0.4291	1.4773	0.8257	1.3608	0.4791	0.2281	0.5726	1.1651	1.274	0.1229	1.2721	0.3076	0.7342	0.7006	0.9456	1.2901	0.8285	1.1045	-0.0134	0.3105	1.1408	1.4133	-0.2319	-0.4976	-1.0208	0.9584	0.1069	0.8477	0.3357	2.4559	2.452	2.2169	1.3934	2.2532	0.9062	1.6069	1.2172	-0.1429	-1.5291	-1.0265	-0.8918	1.2074	1.3468	3.5258	3.3541
EPHA1	0.3896	0.6867	0.3906	0.243	0.2253	0.0218	0.0606	0.3179	-0.2281	0.251	0.6618	0.5248	0.2728	0.6798	0.0207	-0.2278	-0.1138	-0.3862	-0.0441	-0.4908	-0.0742	-0.2216	-0.0631	-0.2501	-0.5528	-0.0069	-0.9027	-0.8514	-0.7721	0.6542	0.4604	0.3733	0.0494	-0.1586	0.243	0.3445	-0.072	-0.3807	-0.291	0.0272	-0.2697	-0.4487	0.1915	0.2182	0.2944	0.2565	0.3037	-0.9268	-1.0472
EPHA10	-1.2201	-0.7668	-0.6479	-1.3587	-0.6884	-1.9705	-0.8038	-2.0882	-1.7739	-1.1449	-0.9977	-0.9366	-2.0312	-0.898	-1.288	-0.9406	-1.5012	-1.8678	-2.2356	-1.7483	-1.9128	-1.2505	-1.7443	-1.5179	-1.5721	-1.706	-2.6114	-1.7451	-0.7932	2.8597	2.1676	2.5033	2.4048	-1.2186	-1.051	-1.6134	-1.4246	-0.8051	-1.2618	-1.5098	-1.7653	-2.2764	-1.9216	-1.7002	-1.5552	-1.4003	-1.8833	-1.7994	-1.6682
EPHA2	1.007	0.7315	0.8249	0.6886	0.4817	0.5829	0.5043	0.6041	0.3553	0.4204	0.402	0.245	0.1656	0.3766	0.431	0.3405	0.2987	0.3928	0.478	0.318	0.3075	0.461	0.6767	0.0303	0.3569	0.4161	-0.1794	-0.1003	-0.4932	0.4716	0.3495	0.1857	0.1558	0.2359	0.2203	0.0203	0.1908	-0.0995	0.187	0.1972	0.3527	0.36	0.3915	0.2652	0.3839	0.552	0.5401	1.2416	1.1492
EPHB4	0.887	0.6257	0.7513	0.6451	0.6046	0.4522	0.5695	0.5055	0.216	0.6085	0.6296	0.49	0.6339	0.7961	0.4483	0.672	0.2428	0.2601	0.39	0.0936	0.2682	0.4361	0.6442	0.402	0.4609	0.2555	-0.0997	-0.1253	-0.1131	0.7118	0.6242	0.5011	0.3552	0.4946	0.5552	0.2878	0.374	0.2484	0.4296	0.446	0.2584	0.4439	0.4084	0.5039	0.5594	0.5285	0.3945	0.904	0.9548
EPHB6	1.2154	1.2374	0.9616	0.8895	0.7288	0.6572	0.5741	0.8719	0.5911	0.4153	0.6497	0.7024	0.3328	1.0396	0.942	0.6027	0.0898	0.2252	0.3013	0.0761	0.1153	0.7047	0.6286	0.5583	0.3425	0.4403	0.3173	0.4776	0.2483	0.905	0.578	0.5674	0.4273	0.5586	0.4962	0.4632	0.512	0.3424	0.5246	0.6778	0.5203	0.3693	0.5146	0.5729	0.5919	1.0475	0.858	1.002	1.0733
EPHX2	-0.1915	0.3737	-0.0225	0.093	0.2424	-0.0683	0.4584	-0.2503	0.072	0.1826	-0.0013	-0.1392	-0.0095	0.1065	0.0192	0.338	1.1869	1.0378	0.7478	0.7584	0.6573	-0.1671	0.153	-0.3131	0.0541	0.1796	0.0405	0.3424	0.5095	-0.0934	0.0034	-0.7739	0.1446	-0.1363	0.4692	0.3689	0.1654	-0.2224	0.38	0.1201	0.4014	-0.3181	-0.08	-0.0679	-0.0357	-0.3131	0.0773	0.9634	0.9701
EPO	-0.30265	-0.50805	-0.41815	0.12655	-0.44935	-0.30745	0.14325	0.37705	-0.25355	-1.2004	-0.80515	-1.06055	-1.12585	-0.35175	-1.49055	-0.93185	-0.0418	-0.2003	-0.4438	-0.5398	-0.6216	-0.93905	-0.70955	-1.07055	-0.81055	-0.901	-0.56355	-0.63855	-0.82295	-0.99325	-0.82455	-0.42515	-0.95045	-0.1933	-1.2976	-1.301	-1.5808	-1.69355	-1.59135	-0.74545	-1.27155	-1.0604	-1.20285	-0.91025	-0.75445	-0.30185	-0.79585	1.9999	1.4595
EPS8L2	0.38195	0.29905	0.36795	0.41845	0.45725	0.22425	0.06295	-0.09025	0.04005	0.2569	-0.05115	0.15355	0.11925	0.20965	0.25645	-0.05825	0.0383	-0.0363	0.0602	0.0615	-0.0551	0.06735	0.44355	-0.01525	-0.06535	0.6983	-0.17875	-0.26225	-0.69275	0.47225	0.20505	0.39475	0.46555	0.2448	0.0636	0.1834	0.0682	0.08055	-0.02875	-0.04555	0.08365	0.3505	-0.33905	0.07915	0.20855	0.20045	0.45615	0.5987	0.5506
ERBB2	-0.28105	0.02085	-0.06265	-0.05195	-0.22755	-0.06585	-0.21185	0.10835	-0.30515	0.1388	-0.37775	0.01255	-0.04285	0.39365	0.12775	0.02135	-0.5377	-0.4506	-0.1908	-0.5575	-0.5581	0.02495	0.02085	0.29735	-0.01955	-0.2082	-0.07375	0.02265	-0.29605	-0.08875	-0.06645	-0.30635	-0.01945	-0.0354	0.1091	0.0321	0.0123	0.34135	0.27435	0.19715	0.41735	-0.2954	-0.16295	-0.10605	0.16315	0.27495	0.34555	0.1417	-0.0408
ERBB3	0.4437	0.3367	0.1368	0.2496	0.1625	0.3107	0.3538	0.5922	0.3392	0.091	-0.0525	0.1977	0.3239	0.4983	0.3273	0.2553	0.0824	0.0681	0.4353	0.1464	0.0237	0.2144	0.1589	0.2363	0.165	0.3258	0.3821	0.385	0.2099	0.3609	0.1881	0.2317	0.2823	0.157	0.0677	0.128	0.0486	0.5518	0.4676	0.4656	0.6315	-0.3467	0.1393	0.1004	0.3057	0.1706	0.0719	0.0774	0.0791
ERBB4	0.08055	0.14635	0.14275	0.10465	-0.02245	-0.10205	-0.03415	0.02185	-0.02335	0.0342	-0.48305	-0.31855	-0.34705	0.23935	-0.14205	-0.18795	0.1285	0.0564	0.5292	0.0194	-0.1114	-0.10035	-0.03755	-0.01615	-0.07455	-0.0928	0.30395	0.29245	0.21075	0.08995	0.02655	-0.06565	0.09095	0.3013	0.3539	0.2868	0.2425	0.23695	0.09965	0.15435	0.12935	-0.2994	-0.13445	-0.09475	0.00245	0.37375	0.45705	0.2488	0.1327
ERBIN	1.5186	1.8598	1.4292	1.5411	1.032	0.9304	1.6017	1.2489	1.5052	0.5343	0.9486	1.366	1.8431	2.24	1.7239	1.2512	0.8576	1.9757	2.5414	1.8773	1.1112	1.6205	2.9199	1.9407	2.0648	1.5586	1.0987	1.9278	0.8083	2.8589	2.4448	2.2902	2.1942	1.0353	1.6393	1.3596	1.0852	1.0352	2.1119	1.1336	2.1574	0.8204	3.1889	0.9863	1.4722	1.2964	1.1103	1.5213	1.9712
EREG	3.678	3.1338	1.7655	2.5464	2.4796	3.6202	3.4091	4.1026	3.5688	3.0133	4.4041	4.2086	5.9196	6.259	4.0723	5.1625	1.9404	3.668	4.0688	3.1135	2.2807	4.0776	4.7701	4.0393	3.9914	3.0363	1.8215	3.081	0.8163	4.479	4.5683	3.9952	3.0951	1.5951	2.7112	2.9273	2.6124	1.5504	3.6122	2.6551	3.4927	2.4429	5.8456	3.596	3.6412	3.6476	2.0297	2.0272	2.2277
ERP44	0.4265	-0.0753	0.1373	-0.0339	0.1119	0.381	0.3583	0.4169	0.3366	0.077	-0.0767	0.1203	-0.1967	0.4256	0.2874	0.1942	0.2246	0.4761	0.7189	0.702	0.4115	0.5243	0.4187	0.5112	0.4406	-0.0012	-0.1839	0.0842	-0.3909	0.4403	0.2305	0.1993	0.4408	-0.1337	-0.096	-0.1771	-0.1008	-0.2114	-0.0327	0.063	0.2667	-0.0779	0.1265	0.1175	0.3073	0.0442	0.079	0.1975	0.1957
ESAM	1.5449	1.08	1.2263	1.3445	1.1264	0.6911	0.959	1.1053	0.8487	1.2984	1.2565	1.2581	1.4883	1.5901	1.2493	1.541	1.2765	1.5436	1.5784	1.5031	1.4227	1.3547	1.5297	1.3528	1.38	1.1611	0.9743	1.1447	0.5792	1.676	1.4809	1.4383	1.54	1.055	1.1366	1.0551	1.3597	1.0054	1.2948	1.1045	1.1364	1.3968	1.7151	1.5023	1.7077	1.3899	1.2082	1.3327	1.2798
ESM1	1.7951	1.7702	1.7408	1.5775	1.6166	1.1559	1.4722	1.5076	1.3545	0.8261	0.1242	0.2497	-0.2273	0.3013	0.2024	0.0034	1.1386	0.9676	1.6019	1.0143	1.0949	0.9517	1.1046	1.0009	1.0115	1.725	0.7524	0.6856	0.859	0.6008	0.5359	0.5121	0.7424	0.8218	0.8651	0.7841	1.0076	0.6715	1.1355	1.5055	0.9006	1.3053	1.2264	1.2608	1.4529	1.4715	1.5518	1.6687	1.4984
EZR	0.2444	0.4706	0.3815	0.7225	0.2602	0.483	0.2534	0.355	0.2278	0.0097	0.1059	0.5332	0.1678	0.4455	0.3855	0.2934	0.178	0.0316	0.1157	0.1919	0.1974	-0.0263	0.2374	0.2518	-0.006	-0.0287	-0.2913	-0.3639	-0.6606	-0.1177	-0.0474	0.0041	0.2941	-0.516	-0.199	-0.3974	-0.472	0.2917	0.2912	0.2111	0.2697	0.0032	0.2733	0.2222	0.0486	0.1761	0.2895	0.5294	0.3304
F11R	0.953	1.1173	0.855	1.0113	0.9286	0.8489	0.8485	1.0186	0.8984	0.6105	0.7404	1.0319	1.2492	1.5825	0.7948	1.5696	0.6626	1.5968	1.693	1.5804	1.0746	1.049	1.1455	1.0724	1.1744	1.5547	0.1848	0.8475	0.1248	1.2751	1.0803	0.9431	1.2329	0.5667	0.8715	0.9563	0.5422	0.6121	0.8614	1.2119	0.8684	0.8756	1.4936	0.8974	1.3266	1.2775	1.0816	1.203	0.9067
F2R	-2.0947	-2.5981	-1.914	-2.2701	-2.3294	-2.2864	-1.9445	-2.3481	-2.2087	-2.6369	-1.9357	-1.9032	-2.0573	-1.7918	-2.3009	-1.7707	-2.8981	-2.5308	-1.9487	-2.4288	-2.6439	-2.7182	-2.5387	-2.3572	-2.059	-2.3438	-2.4375	-2.6562	-2.6982	-2.1637	-2.2983	-2.3262	-2.4198	-2.7038	-2.7194	-2.4649	-2.8397	-2.508	-2.6525	-2.111	-2.4698	-2.4602	-2.087	-2.619	-1.9847	-2.2187	-2.7941	-2.4783	-2.2448
F3	0.5388	0.1686	0.6029	0.4091	0.4756	0.4058	0.523	0.3629	0.4428	0.4502	-0.1445	0.073	-0.2556	-0.1731	0.2112	-0.1068	0.0621	-0.0143	0.3154	0.1466	0.1487	0.1169	-0.0243	0.1325	0.0506	0.2663	-0.106	-0.2485	-0.4023	0.0149	-0.2988	-0.019	0.093	0.3876	0.3222	0.3581	0.365	0.8466	0.3688	0.5779	0.3546	0.4834	0.0075	0.3451	0.363	-0.2181	0.3198	1.14	1.1069
F7	0.7031	0.1787	0.5249	1.1469	0.3439	0.6505	0.6039	0.8465	0.8499	0.3521	0.2638	0.3572	0.3171	0.569	0.3469	0.2602	0.0081	0.0772	0.0156	0.1489	-0.0649	0.559	0.4908	0.4544	0.6593	0.2429	0.1299	0.2871	0.0795	0.2508	0.0475	0.0861	0.4002	-0.3507	-0.0527	0.0936	-0.2677	0.3244	0.2177	0.4905	0.4789	-0.4171	0.41	0.5981	0.5711	0.7172	0.6883	0.5164	0.5606
F9	0.2086	0.1752	0.2382	0.5731	0.086	0.2743	0.3095	0.6619	0.4383	0.1371	0.2923	0.5014	0.1952	0.6222	0.449	0.4872	0.0158	0.1156	0.4738	0.3278	0.1466	0.2742	0.0719	0.3284	0.1396	-0.3907	-0.151	-0.0543	-0.0294	0.1187	-0.1917	0.0124	0.1687	-0.5379	0.0285	-0.0772	-0.1327	0.0547	0.0245	0.0233	0.2075	-0.5996	0.1311	-0.089	0.0417	0.2116	0.2385	0.1411	0.2251
FABP1	1.1483	1.4218	1.2831	-0.091	0.1538	1.0523	0.7451	0.4276	0.9619	-0.0734	0.8454	-0.0648	0.7175	-0.1223	0.5399	0.3721	-0.4444	-1.0166	-0.2713	-1.1769	-0.6015	-1.1304	-1.121	-1.653	-0.4605	0.1811	-0.9808	-0.3662	-3.2988	1.227	0.5184	-0.9395	-0.3285	-0.7636	-0.6835	-0.003	-0.0707	-0.0365	-1.8723	-1.054	-1.0026	1.2172	-1.1924	-0.3804	-0.2293	0.2627	0.8214	1.8457	2.1294
FABP2	0.3	0.287	0.4971	-0.4561	-0.3208	1.5911	0.8958	0.6725	0.8575	-0.5337	0.345	0.0652	0.1261	-0.2202	0.9131	0.6444	-0.5552	-0.7831	-0.0316	-1.0631	-0.6397	-0.8671	-0.5401	-0.8619	0.1615	-0.6246	-0.6812	-0.4391	-2.6173	1.9607	1.1181	-0.0817	-0.312	-0.2702	-0.3349	0.3962	0.2668	-0.2833	-1.2681	-0.908	-0.4352	1.4734	-0.6637	-0.6646	-0.6917	0.0448	-0.1863	1.9658	1.8521
FABP4	1.70635	1.23945	1.12875	1.10745	1.38315	1.96825	2.06065	2.37845	2.23705	1.1624	1.52275	1.07105	1.00935	1.02885	0.91125	0.60275	0.5042	0.3212	0.5622	1.5714	0.7333	1.61595	2.21795	1.24765	1.30795	0.1122	0.72135	0.40735	0.24285	1.64165	1.45555	1.19395	1.29395	-0.0304	-0.1483	-0.1953	-0.1281	0.07925	-0.12785	0.11145	-0.05425	0.1535	0.84545	0.96745	1.32585	1.11955	0.92795	1.5748	1.4687
FABP5	1.047	1.0928	1.0339	1.0187	1.0501	1.0212	1.0311	1.1698	1.1109	0.5282	1.3729	1.2102	1.484	1.3942	1.3757	1.0961	0.8345	0.7848	0.8354	1.2026	0.7273	1.4446	2.2172	1.3733	1.3933	0.4721	0.9035	0.9834	0.6338	1.7411	1.8592	1.3159	1.2594	1.5873	1.7107	1.4657	1.6473	0.0834	1.3716	0.6603	0.4783	0.1	2.2304	0.5529	0.8592	0.6918	0.9641	1.6017	1.3115
FABP6	0.8544	1.4516	1.1641	0.9263	0.7533	1.9953	1.1855	0.8864	0.6314	1.3359	1.5562	1.3905	2.1352	1.5498	0.3232	1.2147	1.8413	1.2022	0.9855	0.5055	-0.0312	0.4132	0.7888	0.741	0.6095	1.318	1.1433	1.4123	0.1989	2.1199	1.8577	1.1413	1.0306	1.2839	1.2563	1.3918	1.2581	1.1379	0.9733	1.422	1.2446	0.6267	0.5141	0.4373	0.491	1.1731	0.7423	1.4152	3.1341
FABP9	1.17095	0.87965	1.04085	0.99415	0.81985	0.55305	0.55175	0.26715	0.56755	0.3831	0.51975	0.34555	0.47985	0.44815	0.69105	0.68885	-0.4205	-0.0397	-0.2313	-0.4537	-0.2989	-0.11135	-0.15965	-0.00065	-0.23685	0.0872	-0.15045	-0.29455	-0.15235	-0.01145	-0.33555	-0.20345	0.23365	1.4546	0.7048	0.8504	1.2513	-0.10205	-0.34505	0.02075	-0.02395	1.151	0.33135	0.09245	0.42735	1.18325	1.11215	0.3582	0.6966
FADD	1.6953	2.1969	1.5975	1.66	1.35	2.0728	2.3464	2.1189	2.2527	0.7295	1.5348	2.6124	2.1712	2.556	2.579	1.896	1.8404	2.4711	2.6889	2.0358	1.6205	2.3072	3.0002	3.0326	2.5492	1.4177	1.4574	2.1218	1.1649	2.3839	2.3201	2.452	2.784	1.2784	2.4382	1.2923	1.5612	1.6638	2.3669	2.0099	2.2132	1.3031	3.3143	1.7416	1.6897	1.6449	1.9728	2.0815	1.805
FAM3B	0.1814	0.1912	0.3157	0.3832	0.2172	0.4094	0.4583	0.562	0.8146	0.0257	0.1838	0.3372	-0.0278	0.2219	0.3484	0.5199	0.0017	-0.1199	0.4233	0.5605	0.131	0.1431	0.4129	0.4016	0.7109	0.1476	0.409	0.4037	0.7718	0.7824	0.5497	1.0104	0.9851	0.7709	0.6377	0.5251	0.6391	0.0909	0.7326	0.6463	0.6442	0.5424	0.5451	0.5463	0.7971	0.621	0.8723	0.8219	0.5286
FAM3C	1.2049	1.115	1.3841	1.0185	1.3023	1.1269	1.022	1.0909	0.8731	0.8071	0.7899	0.9995	0.6666	0.9107	1.2391	1.0623	0.3663	0.5798	0.8283	0.5968	0.3922	0.4988	0.5307	0.4916	0.4341	0.6153	0.551	0.4434	0.4276	0.9109	0.6484	0.6108	0.4716	0.4955	0.3763	0.6821	0.7467	0.3028	0.4776	0.6599	0.6921	0.9362	0.8707	0.8954	0.9051	0.8954	0.7306	1.2843	1.096
FAP	-0.4071	-0.5687	-0.0737	0.1094	-0.0222	0.3066	0.4605	0.3157	0.1481	0.3989	-0.4288	0.0765	0.2205	0.1531	-0.0151	0.1935	-0.0025	0.2192	0.3104	0.1364	0.4353	0.2034	0.0915	0.0724	-0.0473	-0.1257	0.1115	0.01	-0.244	-0.1601	-0.332	-0.1375	0.0172	-0.3322	-0.0514	-0.1746	-0.0825	0.0208	0.2213	0.1443	0.3364	0.1473	-0.5878	0.1759	0.4017	0.2798	0.3712	-0.118	-0.1213
FAS	0.7872	0.7317	0.7853	0.5564	0.5995	0.3598	0.5753	0.7553	0.1897	0.5421	0.3096	0.1772	0.3164	0.4252	0.1553	0.1769	0.3308	0.2354	0.2384	0.0587	0.3826	0.4339	0.8076	0.3121	0.2474	0.5989	-0.1441	-0.0295	-0.0888	0.3482	0.3062	0.0801	0.2869	0.1925	0.2394	0.231	0.3099	-0.0737	0.2046	0.5069	0.1466	0.4097	0.1083	0.3469	0.429	0.5425	0.3119	0.5121	0.7615
FASLG	-0.1449	-0.556	-0.3108	-0.2049	-0.2223	-0.2044	-0.2815	-0.1935	-0.1201	-0.7357	0.2201	0.1376	-0.1138	0.0421	0.1961	0.1157	-0.3584	-0.4956	-0.5618	-0.6039	-0.6242	0.4984	0.5037	0.5908	0.4594	-0.2995	-0.2858	-0.2973	-0.3628	0.4284	0.3957	0.3049	0.4281	0.397	0.1891	0.1816	0.2908	-0.4271	-0.1941	-0.145	-0.356	-0.4207	0.0285	-0.1926	-0.0706	0.5118	0.5634	0.2656	0.3302
FBP1	0.2896	-1.9704	1.0516	0.3841	0.3843	0.4939	-0.0268	0.0651	-0.2112	0.7234	-1.2141	-1.8749	-0.4646	-1.0702	-1.8359	-0.9743	0.9415	0.7181	-0.0091	-0.5224	-0.5071	-0.9098	-0.9852	-0.2301	-0.4464	0.156	-1.0667	-0.5146	-1.6163	-0.6938	0.481	-0.5183	-2.5771	0.4231	0.1055	-1.6098	0.2916	-0.3081	-2.9358	0.2402	-0.6535	-0.7381	-0.5089	-3.4879	-3.2277	0.013	-2.3325	0.3404	-0.0312
FCAR	1.27525	1.16215	1.14935	1.61235	1.21045	1.07365	1.04505	1.02405	1.37475	0.8443	1.78915	1.71885	1.95085	2.08875	1.98435	1.55915	1.3369	1.5174	1.9494	1.242	1.3797	1.71845	1.40285	1.93095	1.80005	0.591	0.81695	0.82125	0.67015	0.99525	0.97715	1.40115	1.90285	1.1372	1.4842	0.8161	1.0074	0.29755	0.88355	0.57165	0.71985	0.588	1.51935	1.01805	1.31255	0.99865	0.62235	1.5122	1.2226
FCER2	0.45985	0.99785	0.68565	0.25385	0.51145	1.48035	1.18605	1.43105	1.26675	0.6185	1.10455	1.07605	0.97375	1.41215	1.13945	1.02615	0.206	0.2825	0.3424	0.2784	0.1619	0.80055	0.83865	0.78195	0.64625	0.2297	0.12895	0.16775	-0.14935	1.62545	1.50045	1.40005	1.51735	-0.196	-0.0717	-0.0554	-0.0444	-0.72255	-0.38305	0.08365	-0.31075	0.7133	0.47715	0.50295	0.54795	0.41235	0.50135	0.4645	0.3303
FCGR2A	0.24415	0.23375	0.00955	0.96615	0.01235	0.12635	0.09365	0.39125	0.28935	0.3109	0.23185	0.71215	0.33585	0.79925	0.57885	0.27405	0.2488	-0.0217	0.4695	0.061	0.0715	-0.06305	-0.04485	-0.14525	-0.01915	0.3048	-0.84755	-0.72785	-0.82395	-0.13565	-0.28805	-0.10065	-0.11425	0.2866	0.2812	0.3112	0.1029	-0.30095	-0.28995	-0.37435	-0.22875	-0.1433	-0.84355	-0.99315	-0.55135	-0.88885	-0.82425	-1.2936	-1.3164
FCGR2B	0.2058	0.5502	-0.2103	0.8178	1.0053	0.5416	-0.1243	-0.2602	0.1368	0.5996	-0.3863	0.0765	-0.1289	0.3202	-0.1752	0.1046	-0.5702	-0.4167	-0.5621	-0.4986	-0.7905	-0.6318	0.3984	0.6741	0.8038	0.1055	0.1528	0.1344	-0.8598	0.0551	0.4251	0.5366	0.2913	-0.1503	-0.0945	-0.0577	-0.1944	-0.4198	0.158	-0.7339	-0.7697	-0.1303	-0.6394	-0.781	-0.2753	-0.0258	-0.1576	-0.7244	-0.7271
FCGR3B	-0.09665	-0.24785	0.02155	0.56165	-0.27005	0.71405	0.66875	0.84555	0.86785	0.1828	0.25925	0.69435	0.32105	0.59855	0.43205	0.49465	0.3293	0.0975	0.0795	0.1429	0.0562	0.61515	0.46595	0.84965	0.97725	-0.4716	-0.03305	0.13325	0.36795	-0.23995	-0.44085	-0.21665	-0.12745	-0.0866	-0.2435	-0.1575	-0.2126	0.07115	0.28225	0.22845	0.24075	-0.0205	0.55475	0.27575	0.65705	-0.11165	0.02845	0.5958	0.6061
FCN2	-1.00885	-1.40145	-1.63325	-0.93175	-1.43215	0.12095	0.07445	0.35835	0.20255	-2.5877	-0.07375	0.27985	0.20975	0.07045	0.10305	-0.11615	0.1777	-0.1032	0.1605	0.0362	-0.1062	0.29025	0.14245	0.37625	0.42765	-0.1161	-0.02015	-0.11575	-0.25465	-0.09165	-0.33505	-0.00235	-0.06765	0.0475	0.0842	0.0311	-0.2027	-0.39295	-0.10235	-0.13315	-0.28785	-0.168	0.58455	0.32035	0.54655	-0.00435	-0.19535	0.4796	0.397
FCRL1	-0.0402	-0.1216	-0.0281	-0.4152	-0.2992	1.2348	1.2449	1.3407	1.0001	-0.0431	1.0051	1.7106	1.1258	1.3103	1.5131	1.3879	-0.4437	-0.3437	-0.1335	-0.4257	-0.5866	-0.2717	-0.177	0.0829	-0.249	0.3768	0.2534	0.1984	0.2914	1.1137	0.8508	0.8672	0.7915	0.2888	0.183	0.0853	0.2665	-0.3181	-0.272	-0.2601	-0.0541	0.3924	0.4921	0.4057	0.4226	0.2593	0.1341	0.5348	0.2765
FCRL2	-0.3919	-0.8209	-0.44	-0.4842	-0.6354	1.1593	1.1571	1.3717	1.0307	-0.3963	0.6206	0.4447	0.2546	0.2473	0.3013	0.3403	0.0294	-0.1928	-0.0029	-0.0815	-0.251	-0.4113	-0.427	-0.4155	-0.5823	0.3362	0.2255	0.1748	0.1242	-0.4178	-0.6665	-0.7126	-0.5902	-0.1615	-0.3219	-0.1363	-0.2125	-0.4039	-0.3119	-0.3595	-0.4315	-0.2725	-0.1828	-0.0006	-0.1151	-0.3177	-0.3139	0.2674	0.2966
FCRL3	-0.0565	0.3639	-0.1951	0.0258	-0.3834	0.0742	0.6039	0.5453	-0.0301	-0.6785	0.7321	0.8643	0.6046	0.9544	0.4997	0.7886	0.4819	-0.0016	0.533	0.4264	0.4188	-0.5276	-0.4773	-0.9508	-0.6402	0.1699	0.6456	0.8505	0.2814	-0.9198	-0.4851	-0.7266	-0.9297	-0.9386	-1.0405	-0.8937	-1.3312	-0.0546	0.0893	-0.2208	-0.4174	-0.0045	-0.2393	0.2682	0.1638	-0.2833	-0.0046	0.4353	0.3877
FCRL5	-0.20275	0.15205	-0.05175	0.09745	0.06665	1.42645	1.08735	1.32475	1.18465	1.005	0.05005	0.15035	0.02475	0.32125	0.21025	0.08635	1.0975	1.2278	1.0489	1.1392	1.144	0.26685	0.16235	0.53385	0.33775	-0.785	-0.35915	-0.45455	-0.34685	-0.83595	-1.01965	-0.97065	-0.79575	0.676	0.7929	0.8591	0.7829	0.10065	0.05245	0.28665	0.29335	0.0998	1.75765	1.62555	1.75715	-0.92725	-0.76625	0.0227	0.0201
FCRL6	1.09975	0.75475	0.71305	0.85965	0.55815	1.50035	1.00925	1.46865	1.25345	0.26	0.56425	0.55515	0.39005	1.03475	0.83925	0.74285	0.9409	1.2717	1.5144	0.8506	0.9601	-0.17685	-0.34605	-0.27135	-0.33505	0.62	0.20465	-0.10345	-0.10635	1.03425	0.62475	0.85255	0.74025	1.5367	1.1955	1.238	1.4083	-0.92145	-0.62255	-0.40185	-0.45235	1.0763	0.16955	-0.81725	-0.14185	1.13615	1.11095	-0.191	-0.1344
FCRLB	0.5699	-0.0585	0.788	0.1797	-0.255	-0.0273	0.3419	0.1543	0.1871	0.4735	0.3917	0.0724	-0.0808	-0.4908	-0.3339	-0.202	0.5894	0.4633	-0.067	0.4636	0.117	-0.2068	-0.1568	-0.201	-0.4769	0.1124	1.7238	1.6818	1.8478	-0.0448	0.1357	0.6239	0.2584	1.0592	1.2117	1.4396	1.2584	1.4122	1.3877	0.9995	1.0327	0.0841	0.3365	0.1528	0.265	0.154	0.1447	0.6305	0.688
FEN1	3.0589	2.4448	2.3122	3.2707	2.5668	4.1558	4.4299	4.4538	5.1219	1.7424	5.0127	5.0899	4.8239	4.011	3.758	3.8798	3.7971	3.6667	4.158	4.0946	3.535	5.0026	5.0958	5.7257	5.2441	1.4489	3.0633	3.8284	2.4312	5.1726	4.9874	5.0802	6.3887	2.9833	5.4768	2.924	3.855	4.1564	4.5354	3.8319	4.0355	2.8174	5.2047	3.4768	3.5027	4.333	4.1026	4.2332	3.344
FES	1.1615	1.0438	1.3119	1.3858	1.2202	1.2318	0.8814	0.1795	0.7187	0.2284	0.899	1.2716	0.904	1.1543	0.7192	0.653	1.1424	1.476	1.3881	1.1262	0.6967	0.8646	0.8844	1.2233	1.0299	0.3333	1.0389	1.3343	1.6403	1.6174	1.7826	1.1216	1.6974	0.2241	1.353	0.5262	0.5943	0.9142	1.0055	1.1609	0.8448	0.7048	1.6837	1.0015	1.0664	1.6347	1.5726	1.1127	0.6077
FETUB	0.4807	0.0869	0.3415	1.2172	0.2071	0.4121	0.3159	0.3435	0.7777	0.1526	0.5822	0.6624	0.527	0.6412	0.5935	0.4135	0.4379	0.3076	0.1017	0.2881	0.2162	0.5296	0.3563	0.4801	0.7851	-0.7654	0.4936	0.334	0.2732	1.2657	0.9613	1.1892	1.0495	0.6183	0.7617	0.5844	0.6776	0.1964	0.38	0.1714	0.2242	0.0893	0.6348	0.514	0.6973	0.3661	0.2299	0.8157	0.8109
FGF19	1.4961	-0.2947	0.4356	3.6378	2.4826	-2.0773	-1.3134	-1.3955	-0.5311	0.0516	-1.2444	-0.8017	-0.8824	-0.251	-0.4567	0.4433	0.8814	0.3416	0.8014	1.0908	1.1655	-0.6936	-1.0198	-1.5516	-0.2329	-0.0028	0.064	0.5887	-0.1805	-1.0845	-0.6237	0.7244	0.3475	0.511	-0.5645	-1.6128	-0.2541	0.1262	1.8582	2.1573	-0.5782	-0.7146	-1.6967	0.0307	0.0854	-1.0251	0.0273	-0.2668	-0.3678
FGF2	0.3476	0.3491	-0.0173	0.277	0.2672	0.3708	0.2394	0.3146	0.0797	-0.0207	-0.0051	0.3023	0.7162	0.7879	0.5754	0.5441	0.123	0.7385	1.1498	0.5293	0.2603	0.7398	1.0061	0.7456	0.5575	0.2393	0.1683	0.1907	0.115	0.2868	0.227	0.5809	0.2158	0.3299	0.0551	0.1527	0.0714	0.1033	0.6673	0.5096	0.7254	-0.1265	0.7859	-0.0303	0.4968	0.1845	0.2534	0.1814	0.4875
FGF21	4.87895	4.83185	4.90155	1.99345	3.71565	1.68285	2.75895	2.47145	2.97175	0.5579	4.97475	3.94595	2.94815	3.44515	3.98605	3.94725	1.4959	-0.1285	1.5373	0.4422	1.7707	1.38495	1.00495	1.04215	-0.73505	1.0686	0.72885	1.53905	1.14075	0.44835	2.74745	0.51675	1.13165	-0.551	0.4081	0.9965	-0.1424	0.94535	0.68135	1.17925	1.98705	0.449	2.26185	2.61985	2.90145	0.07865	0.31885	0.2063	1.3834
FGF23	-0.04355	-0.50865	0.15885	-0.30395	-0.57555	-1.30695	-0.83965	-0.81655	-1.02065	-1.9694	-1.02405	-1.29385	-0.88545	-0.67145	-1.04475	-1.09125	-1.4344	-1.5132	-1.5525	-1.5124	-1.5163	-0.66355	-0.20595	-0.74055	-0.92005	-1.1018	-1.63495	-1.24035	-1.48165	-0.81135	-0.96325	-1.06915	0.06925	-1.4113	-1.5093	-1.8793	-1.9234	-1.74235	-1.49035	-1.14405	-1.48215	-1.1104	-1.11305	-0.80445	-0.60875	0.06625	0.20935	-0.1574	0.783
FGF5	1.1867	1.3699	1.344	1.1847	0.8615	0.4625	0.4279	0.3125	0.823	0.2043	0.2587	0.0622	0.0106	0.167	0.3005	0.342	0.5232	0.5792	0.7457	0.5495	0.7578	-0.0028	-0.0504	0.166	-0.0195	-0.0638	0.7689	0.339	-0.0014	0.4262	-0.1355	0.2235	-0.3719	0.0473	0.1918	0.1395	-0.1692	-0.0953	-0.3047	-0.1478	0.381	0.5512	-0.2906	0.0175	-0.1162	0.4714	0.6217	1.494	1.3167
FGFBP1	0.1244	0.3209	0.2672	0.1078	0.2221	0.0355	-0.0273	-0.0238	-0.2299	-0.4387	-0.4547	-0.3599	-0.5376	0.0943	-0.5043	-0.4302	-0.1951	-0.5032	0.1532	-0.2148	-0.2969	0.1515	0.407	0.2012	-0.0106	-0.1701	-0.167	0.0994	-0.1076	-0.1352	-0.0193	-0.4007	-0.4777	-0.5121	-0.3223	-0.478	-0.1785	-0.1455	-0.0754	0.0813	0.1154	-0.5218	-0.3357	-0.1803	-0.0178	0.4111	0.3551	0.0974	-0.1443
FGFR1OP	1.3017	0.6577	1.3939	1.1434	0.8901	1.9831	2.3747	1.6102	2.8297	0.6815	2.2519	2.6104	2.1649	1.1443	1.9665	1.5572	1.21	0.6521	0.5263	0.2117	0.5388	1.3953	1.073	1.7135	1.8396	0.3322	1.7623	1.574	1.1319	1.7774	0.8664	1.4297	2.8363	0.6762	2.2019	0.5981	1.4137	1.5483	2.1643	1.6635	1.8587	0.6101	1.7169	0.7805	0.2468	1.7444	1.9053	2.5634	1.6894
FGFR2	0.3438	0.5164	0.3985	0.1986	0.4101	0.3372	0.4666	0.7518	0.2117	0.2654	0.2698	0.2638	0.3036	0.7703	0.5183	0.4771	0.0596	-0.0495	0.4654	0.1707	0.1095	-0.0419	0.0403	0.1203	0.0601	-0.0782	0.2157	0.2618	0.0529	0.4463	0.5084	0.2547	0.3687	0.2683	0.3984	0.2629	0.3275	0.3221	0.3579	0.2514	0.5712	-0.0575	0.3725	0.1542	0.2623	0.3732	0.3886	0.1568	0.2132
FGR	1.131	1.2021	1.3006	1.5992	0.9887	2.056	2.7947	2.446	3.1774	0.4254	2.4721	3.8438	2.2379	1.8744	2.0006	1.9007	1.8133	1.1233	0.8069	1.0562	0.768	3.0333	3.0063	3.484	3.1748	0.311	1.4462	1.5043	0.7984	2.6255	2.1473	2.5863	4.0313	1.0798	3.0504	1.2118	2.1306	2.1383	2.5661	1.5338	1.6039	0.7585	2.938	1.4594	1.5948	2.1246	2.1057	2.5173	1.4505
FHIT	0.6768	0.8561	0.1789	1.592	-0.0877	0.7397	0.2581	0.855	0.3719	-0.0625	0.0731	1.2512	0.8274	0.4866	1.1444	0.5695	1.2878	1.41	0.4174	0.7672	-0.654	0.6345	1.7203	2.0324	1.2109	0.267	0.3874	-0.1697	0.106	0.2813	1.3236	0.5217	1.1928	1.2424	1.7954	1.3744	1.2171	0.6689	1.8836	-0.0334	-0.4723	0.6789	2.7094	0.7111	1.2729	0.1776	0.5065	1.1376	0.5383
FIS1	1.4109	2.0365	1.6108	1.7671	1.6334	1.356	1.4616	1.5694	1.3423	1.5215	0.366	0.9264	1.6365	1.5302	0.9659	0.939	1.5534	1.6851	2.104	1.7648	1.5024	1.1571	1.685	1.0793	1.2918	1.9946	0.6893	1.0042	0.2654	1.3085	1.6014	1.1347	1.1455	1.7082	1.75	1.5265	1.5206	1.6467	1.9447	1.4117	1.6792	1.795	2.394	1.1614	1.5077	1.363	1.1916	1.4203	1.2478
FKBP1B	0.83575	2.50525	1.19235	1.22355	1.04805	1.16275	1.16135	0.99005	0.88845	0.232	0.48685	1.41305	3.26865	2.99465	1.58745	1.94375	1.2378	2.7992	2.8087	2.1577	1.5541	1.48875	3.11755	1.39745	1.63815	1.9968	0.46355	1.83715	0.72235	1.95155	2.84275	1.65455	1.14205	0.9008	1.3128	1.0652	0.8156	0.56475	2.10305	1.69085	1.94835	0.7539	3.39935	1.19755	1.08035	1.78995	1.15215	0.6788	1.2649
FKBP4	0.7948	0.8152	0.3469	0.4141	-0.0527	0.4982	0.1977	0.2816	0.5593	0.1592	0.5825	0.9952	0.8689	0.8011	1.3272	0.8087	0.2485	0.5437	0.5469	0.3716	-0.025	1.2402	1.5694	1.1521	1.0144	0.2511	-0.3959	0.3554	-0.7989	1.4786	1.62	1.2866	1.0819	0.0087	0.394	0.0087	0.0961	0.1518	0.9683	0.4735	0.6022	0.2111	1.1213	-0.3144	0.1113	0.4775	0.5233	0.921	0.8421
FKBP5	3.5361	4.3617	2.1161	2.5397	2.0914	2.1207	2.5233	2.6933	3.0216	0.9424	2.3156	2.6375	4.8718	4.4922	2.8447	3.5761	2.8832	4.3606	4.55	4.0202	2.9595	3.7495	5.1403	3.7445	4.241	2.3238	1.2073	3.574	0.7672	4.3725	4.6346	3.9212	3.1608	1.5382	2.7952	1.8998	1.6682	1.6225	4.2507	2.7731	3.6898	1.8905	5.7318	2.899	3.2152	3.2563	2.2449	2.0897	2.6434
FKBP7	0.3882	0.156	0.7425	0.7405	0.6617	0.4279	0.9412	0.2363	0.3293	0.1837	0.7377	0.9565	0.726	0.2876	0.6006	0.4364	0.154	0.7512	-0.0537	0.2726	0.0024	0.0712	-0.1977	0.4706	0.4657	0.169	0.1958	0.4896	0.0295	0.8546	0.4624	1.1708	1.0637	0.4003	0.7284	0.3322	0.296	-0.2897	0.3049	0.6842	0.6045	0.0892	0.8303	0.3929	0.0292	0.6144	0.5923	0.4402	1.0252
FLI1	0.7456	0.8827	1.0291	0.8973	1.1408	0.5136	0.9384	0.971	1.4697	0.6294	0.5875	1.9301	0.4934	0.4047	0.978	0.5417	0.8044	1.3804	0.9194	0.9355	0.7014	1.1062	1.3598	1.695	2.1458	0.39	0.8243	0.3416	0.2375	0.6799	0.6688	1.4355	1.9141	0.2591	1.0744	0.8246	0.8184	0.7697	1.2202	0.6335	0.4731	0.2207	1.2421	0.0963	1.5243	0.5919	0.7267	1.2069	1.3268
FLRT2	0.2571	0.674	0.5462	0.499	0.5608	0.765	0.5828	0.6848	0.7117	0.6239	0.4638	0.6934	0.3648	0.9531	0.8629	0.6863	0.4249	0.392	0.5515	0.6457	0.4989	0.3301	0.3755	0.3897	0.0908	0.4926	0.3499	0.5945	0.2003	0.7889	0.5443	0.6697	0.5948	0.1908	0.2763	0.4164	0.465	0.0791	0.2868	0.4207	0.2957	0.3316	0.366	0.5223	0.5034	1.0168	0.8962	0.6751	0.7579
FLT1	0.4713	0.3876	0.2828	0.2498	-0.0071	0.2716	0.2049	0.2215	0.4704	-0.0018	-0.0404	0.0177	-0.0734	0.4759	0.3391	-0.0299	-0.2136	-0.0802	0.1996	0.0406	-0.1514	0.0286	0.2407	0.3348	0.2704	0.1908	-0.2047	-0.0157	-0.5423	0.1664	0.0943	-0.076	0.1773	0.1218	-0.1833	0.027	0.037	-0.2368	-0.0322	0.0788	0.2195	0.162	0.4566	-0.1053	0.0832	0.191	0.2988	0.4547	0.3629
FLT3	0.7639	0.6443	0.6321	1.0103	-0.0469	1.401	1.1721	1.0487	1.1974	1.0976	0.7744	1.0044	0.845	0.3854	0.9048	0.7221	0.9554	0.8062	0.6888	0.6291	0.6854	0.8697	0.9957	1.1566	1.2151	1.0647	0.8374	0.9	1.3687	1.6577	1.3487	1.6478	1.5826	1.0573	0.9565	1.068	1.0555	1.4465	1.3559	0.8061	0.949	1.1179	1.4745	1.1857	1.3228	1.5109	1.3507	1.081	1.1779
FLT3LG	0.37715	-0.06025	0.42675	0.41725	0.49325	-0.03155	-0.34605	-0.25475	0.01515	-0.2421	0.37395	0.36045	-0.00125	0.01285	0.11975	0.20975	0.1495	0.0877	-0.2966	0.127	-0.0038	0.07595	0.14625	-0.16035	-0.20795	-0.3711	0.54465	0.50015	0.20305	0.48595	0.27385	0.21905	0.20355	0.0624	0.0982	0.0944	0.0238	-0.60125	-0.28185	-0.19635	-0.61815	-0.2562	-0.96895	-0.67855	-0.91935	0.14205	0.07945	0.5431	0.4919
FLT4	0.40715	0.28185	0.10645	-0.06405	-0.12005	-0.04985	-0.37975	0.08025	-0.14865	0.3331	0.67205	0.89205	0.74075	1.13545	0.84125	0.88975	0.591	0.4168	0.8319	0.4721	0.5877	0.33305	0.14695	0.54555	0.25815	0.3834	-0.02365	0.05715	-0.14275	1.01925	0.65785	0.63105	0.72045	0.5597	0.6229	0.5885	0.5674	0.63525	0.44255	0.81075	0.80895	-0.2594	0.81275	0.61985	0.63315	0.09835	-0.02285	0.4764	0.388
FMNL1	1.1323	0.7891	1.159	1.6801	0.6478	2.1709	2.0701	2.2925	2.8811	0.7958	2.4167	2.9929	2.6285	2.1942	1.6734	1.9379	2.7926	1.6797	1.7702	1.8315	1.4989	3.4911	3.4488	3.8296	3.8371	0.2955	1.5475	1.6248	0.9593	2.6101	2.2997	2.2357	2.9774	1.0894	2.9531	1.2393	1.4104	1.6405	2.0042	1.3251	1.6789	0.9957	3.2668	1.5856	1.3871	2.0231	2.3933	2.2951	1.3229
FMR1	-0.1096	-0.2505	0.0777	0.4105	0.4282	0.4832	0.1899	0.3577	0.5094	-0.0501	0.1746	0.3208	-0.0565	-0.168	0.3798	0.1782	0.3451	0.4656	-0.1791	0.3886	0.2384	0.1968	0.1763	0.2923	0.45	-0.3751	-0.1235	-0.2086	0.4532	0.1028	0.9729	0.5034	0.0095	0.3234	0.5268	0.0778	-0.0255	0.3409	0.0381	-0.7263	0.4472	0.1631	0.1375	0.853	0.4852	0.4612	-0.2321	0.0343	0.3351
FOLR1	0.4598	0.6611	0.5949	0.3562	0.4898	0.3671	0.1399	0.3447	0.0817	-0.155	0.1605	0.0472	0.0414	0.6987	-0.0063	-0.0164	-0.247	-0.4049	0.1036	-0.3009	-0.2549	0.1076	0.1406	0.1302	0.0326	0.5147	0.3311	0.2083	0.0622	0.327	0.1117	-0.1531	-0.0182	0.2673	0.4327	0.4264	0.5328	-0.2482	0.1897	0.2835	0.1579	0.3525	0.2432	0.2563	0.0859	0.3299	0.464	1.2264	0.9626
FOLR2	1.02895	0.45465	0.36245	0.54925	0.37415	0.26435	0.40855	0.43035	0.54815	0.0051	0.60685	0.36415	0.20425	0.43215	0.26045	0.28825	0.0485	-0.1353	-0.0348	0.0588	-0.0146	1.43375	0.16435	0.21905	0.06285	0.084	0.16375	0.17495	-0.01995	1.36565	1.04055	0.88305	0.73275	0.2669	0.0909	0.0559	0.1876	-0.36985	-0.07425	-0.08745	-0.07625	-0.1317	0.66445	0.00515	0.13175	0.80055	0.86825	0.41	0.2908
FOLR3	-2.97275	-3.30785	-3.40275	-3.51295	-3.65635	-3.52535	-3.51905	-3.27985	-3.29805	-3.8665	-3.22365	-3.47555	-3.61865	-3.11155	-3.65555	-3.43905	1.856	1.9434	2.0756	1.6952	1.6215	-3.67885	-3.65935	-3.62145	-3.78605	-3.8862	-3.77245	-3.79925	-4.08035	2.96715	2.94775	2.98645	3.49555	-3.6904	-3.6535	-3.6778	-3.6154	-4.39535	-4.00265	-4.23265	-4.47305	-4.1941	-3.33755	-3.83035	-3.85375	-3.12695	-2.97775	-3.3857	-3.5512
FOPNL	-0.4874	-0.2902	-0.9673	-1.2444	-0.7596	0.0489	0.1853	-0.4501	1.0418	-0.7619	0.7262	0.4898	0.3045	0.1426	0.3292	0.7725	0.5172	0.0559	-0.0941	-0.1482	0.0093	0.032	0.6068	0.1645	0.3183	-0.3403	0.2854	0.292	-0.5704	0.5811	0.3414	0.647	0.5837	-0.7199	0.3373	-0.3762	0.2122	-0.0457	0.4927	-0.186	0.0303	-0.2618	0.3078	-1.3658	0.0088	0.1373	-0.3227	-0.032	-0.4963
FOSB	-0.0261	-0.2775	0.2735	0.1981	-0.0093	-0.4985	-0.1097	-0.3041	-0.1926	-0.0011	-0.254	0.0298	0.0821	-0.2996	-0.0053	0.0327	0.0524	0.1064	-0.3338	-0.337	-0.1939	0.1864	0.1384	0.0416	0.4226	0.1914	-0.327	-0.0391	0.1143	0.3152	0.009	-0.173	-0.1636	-0.2142	-0.0754	-0.3482	0.3039	-0.3215	1.2708	-0.1122	-0.0736	0.065	0.661	0.7076	-0.1495	-0.5873	-0.2037	1.204	1.146
FOXO1	1.1236	1.0077	0.985	0.9875	0.4068	1.486	1.4711	1.3454	2.0452	0.3215	1.4755	2.5041	1.593	1.5346	1.4445	1.0122	1.1062	1.0651	1.5173	0.8445	0.9066	1.9938	1.7326	2.3575	2.064	0.0131	0.7007	0.5456	0.7354	2.0864	1.2028	1.5448	2.2347	1.1095	1.8428	0.9012	1.3209	1.4297	1.7534	1.2486	1.7189	0.7598	1.5883	0.5097	0.9139	0.9913	1.0057	1.7047	1.5369
FOXO3	0.1356	0.0226	-0.2438	1.1976	0.2102	-7.8081	0.7251	-0.3261	0.6019	0.6447	-0.2235	-0.0963	-0.7122	-1.351	-0.0689	0.5404	1.0523	0.5051	0.7314	0.2321	-0.4939	1.2886	1.31	1.1018	1.2809	-0.3719	-0.2941	1.0558	-0.3338	-1.3701	0.9097	0.5252	0.2427	0.7023	0.8178	-0.7027	-0.4218	1.9649	2.0414	1.5598	1.1394	-0.2782	-0.4125	0.4429	0.4416	0.7621	0.531	0.7096	0.7822
FRZB	0.0612	-0.1716	-0.0401	-0.0133	-0.3516	0.5085	0.3981	0.755	0.6058	0.0035	-0.2117	0.0471	-0.2875	0.3029	0.2532	0.1699	-0.493	-0.6095	0.2752	-0.0523	0.2347	0.0959	0.0261	-0.1197	-0.1697	-0.3308	0.0169	0.1416	0.0534	0.2016	-0.1363	0.1229	-0.211	-0.5966	0.0547	0.3512	0.4939	-0.139	-0.0738	-0.053	-0.0899	0.028	0.1461	-0.1605	-0.0947	-0.1845	-0.4343	-0.0603	0.531
FST	0.2925	0.1482	0.332	1.2409	0.3862	0.0967	0.5319	0.4495	1.0865	1.1819	0.3951	0.3837	0.2058	0.6038	0.4143	0.7727	0.1658	0.5364	0.5322	1.1504	-0.1031	0.1009	-0.1571	-0.1666	0.2114	0.0268	0.7148	0.8535	0.0533	0.0441	-0.1259	-0.2993	0.9909	0.0626	0.0539	-0.3594	-0.2123	0.8581	0.4183	0.0646	0.1667	1.0628	-0.2473	-0.0637	-0.5485	0.3608	1.211	0.3779	0.0675
FSTL3	0.7793	0.9506	0.8341	0.9313	0.8208	0.7896	0.6799	0.9737	0.7116	0.5006	0.3814	0.2261	0.4112	0.484	0.3242	-0.0445	-0.164	-0.5102	0.0664	-0.3234	-0.3721	0.585	0.5613	0.2212	0.0778	0.1103	-0.4766	-0.2612	-0.6166	0.3866	0.5426	0.3419	0.3472	-0.0643	0.3427	0.2982	0.0103	-0.2447	-0.1473	-0.0076	0.0034	-0.0545	-0.1188	-0.1892	0.0405	0.372	0.4076	0.4049	0.3454
FUCA1	0.09985	0.08195	0.27155	0.17125	0.10475	-1.69035	-1.49565	-1.89245	-1.68785	0.0668	0.74485	0.71285	0.67175	0.45955	0.50615	0.74535	0.8599	1.1979	0.702	1.0879	1.2087	0.66875	1.10515	0.86945	0.61745	0.7155	0.26265	0.13465	-0.14425	0.46115	0.30085	0.33755	0.42285	-0.0363	0.3144	0.2697	0.1661	-2.34305	-2.01695	-2.21365	-2.48555	1.231	1.10025	1.32125	1.40425	1.17235	1.20055	1.3749	1.4749
FURIN	0.671	0.825	0.7391	0.4968	0.6389	0.8452	0.8272	0.976	0.5442	0.7988	0.9284	0.8151	0.991	1.4576	1.3153	1.1219	0.599	0.6151	1.1932	0.7028	0.4681	0.8004	1.0493	1.3605	1.0203	0.568	0.5887	0.8057	0.486	0.6173	0.7342	0.8433	0.8307	0.1533	0.4246	0.1326	-0.048	0.1604	0.4476	0.1163	0.4703	-0.1524	0.9815	0.6335	0.5426	0.7119	0.6233	0.4523	0.3476
FUS	0.1727	-0.8041	0.2941	0.2828	-0.0692	0.2618	0.4416	0.1507	0.551	-0.4402	0.7191	1.9336	0.4136	-0.0576	0.3245	0.2228	0.3557	0.3965	0.451	0.772	0.7407	0.779	0.5925	0.9676	0.7332	-0.9558	-0.4719	-0.4894	-0.5292	1.3054	0.1604	0.7255	1.494	-0.3562	0.6094	-0.1672	0.1978	0.3354	0.2823	0.0372	-0.1664	-0.2731	0.3013	-0.0148	-0.0885	0.4068	0.2803	0.3986	0.5064
FUT3_FUT5	0.1245	0.0038	0.231	0.5509	0.0926	-0.0091	0.059	0.2307	0.0144	0.1499	-0.3522	0.1294	-0.1131	0.0462	0.0102	0.2165	0.9663	1.0886	0.8967	1.1029	0.7942	0.2186	-0.129	0.3547	0.1957	-0.306	-0.9266	-1.1681	-1.1507	0.2661	0.1454	0.6005	0.2038	0.9685	0.587	0.3896	0.5178	0.8126	0.7018	0.2869	0.2293	0.2852	-0.4995	0.2252	0.2359	0.4712	0.581	0.7576	0.6675
FUT8	2.9787	2.3361	2.542	2.5769	2.3471	2.0193	2.1265	2.2166	2.1745	2.1099	3.4759	3.7683	3.617	3.8283	3.7885	3.7012	1.7977	2.0763	2.2604	2.1135	2.104	2.7718	2.5695	2.6848	2.5006	2.1504	2.4443	2.5646	2.37	3.5479	3.2904	3.4477	3.3668	2.1693	2.0965	2.3061	2.4329	1.8676	1.9856	2.0474	1.8979	3.4667	2.8954	2.6252	2.7668	3.0361	2.8886	2.0877	2.0909
FXN	1.05835	1.03655	0.82265	1.03125	0.92195	0.75415	1.07765	0.95585	1.14375	0.1395	0.26585	1.24305	0.78485	1.09545	0.91415	1.17875	0.4706	0.9436	1.273	0.9223	0.3556	1.17915	1.62585	1.37425	1.09325	1.1306	-0.01145	0.60715	-0.51265	1.52125	1.25025	1.02525	1.68605	0.4201	1.1456	0.7663	0.4766	0.55415	1.07885	0.80395	0.93995	0.8658	1.22335	0.84705	1.15055	1.02065	0.99375	0.6795	0.7902
FXYD5	-0.593	-0.0162	0.0992	0.7022	0.1851	0.8488	0.2693	0.2338	0.0022	0.0998	-0.3266	0.1165	-0.228	0.7531	0.0405	0.0732	0.9742	0.6413	-0.053	0.2385	0.3678	0.2321	0.1668	-0.5116	0.0716	0.216	0.4345	-0.0426	-0.3657	0.3723	0.3503	0.5788	0.8226	-0.257	0.5676	0.2709	-0.2894	-0.0823	0.3025	-0.2444	0.2201	-0.1156	0.0908	0.4391	-0.1324	-0.0209	0.1455	-0.0399	0.4217
FYB1	1.34705	1.75485	1.35015	1.71765	1.62175	1.77935	2.14625	2.04105	2.19955	0.4694	1.71605	2.34005	2.67435	2.58625	2.08865	2.77505	1.3155	2.7174	2.7418	2.7024	1.8434	2.50725	3.12425	3.04175	2.95695	1.9938	1.03565	2.01325	0.90405	2.80835	2.46635	2.34475	3.03295	1.2176	2.5675	2.3292	1.5894	1.05075	2.26055	1.89815	1.75965	1.5219	3.33095	1.73795	2.28985	1.94685	2.14945	1.7585	1.7111
GAL	-0.1819	-0.3131	-0.1364	-0.4142	-0.5285	-0.1884	-0.0744	0.0174	-0.064	0.751	-0.2603	-0.3117	0.043	0.2354	-0.1866	-0.516	-0.3863	-0.6064	0.0716	-0.4706	-0.2777	-0.4863	-0.693	-0.7021	-0.8305	-0.7823	0.3546	0.3948	0.3316	-1.1549	-1.0637	-1.0654	-1.1792	-0.1555	-0.1646	0.1504	0.2441	0.8996	0.5813	0.7861	1.0083	-0.2601	0.4141	0.391	0.5002	0.5507	0.4273	-0.2856	-0.7316
GALNT10	1.4588	0.9389	1.1059	1.1628	1.0388	0.7094	0.9815	1.1012	0.7673	0.768	0.8749	1.0304	0.8668	1.1834	0.9514	0.9252	1.2034	1.5447	1.5952	1.6887	1.2292	0.097	0.2067	0.3615	0.1325	0.7761	1.3015	1.2064	1.0002	1.0975	0.8438	1.0051	0.9392	1.0545	1.3128	1.1387	1.1384	1.2453	1.125	1.022	1.3653	0.6846	1.4147	0.953	1.4953	1.0468	1.0618	1.2424	1.1493
GALNT2	0.45975	0.41845	0.47375	0.43005	0.32885	0.37695	0.50605	0.48275	0.27005	0.4827	0.71125	0.74985	0.76835	0.83685	0.72315	0.69375	0.359	0.5834	0.6629	0.2616	0.3908	0.22005	0.45255	0.42635	0.34825	0.2006	0.33385	0.27585	0.21505	0.58685	0.49355	0.43545	0.70985	0.1967	0.1324	0.1507	0.2652	0.28645	0.45305	0.64645	0.33165	0.4385	0.86075	0.97115	1.14685	0.36795	0.48935	0.5317	0.4617
GALNT3	0.6272	0.4831	0.7653	0.687	0.5138	0.0518	0.7133	-0.1391	0.098	0.2542	0.4068	0.6448	0.4017	0.296	0.1893	0.0045	0.4865	-0.1535	-0.7388	-0.0639	-0.312	0.0637	0.046	0.4446	0.0954	0.2118	0.5719	-0.1967	-0.0658	0.2963	0.1074	0.4435	0.4361	-0.7876	-0.5472	-0.6889	-0.3869	-0.4962	-0.4326	-0.6617	0.1812	-0.3056	-0.0596	-0.1609	0.109	-0.7747	-0.472	0.4485	-0.1754
GALNT7	-0.0226	-0.3933	-0.1369	-0.2048	-0.3459	0.5375	-0.0055	0.1175	0.1549	-0.1679	-0.1863	-0.1109	-0.2479	0.0463	0.1185	-0.1437	-0.1953	0.0587	-0.024	0.2726	-0.0746	-0.1575	-0.1007	-0.2388	-0.1011	0.0962	-0.0538	-0.1612	-0.1279	0.1701	-0.0455	0.3689	0.0838	0.1327	0.2686	0.3954	0.4434	-0.3286	-0.2891	0.0369	0.0446	-0.3293	-0.1199	0.0415	0.3205	0.1503	0.1335	0.4129	0.259
GAS6	0.84145	0.41165	0.65845	0.79775	0.63845	0.48925	0.64075	0.54805	0.43545	0.3665	0.57615	0.62925	0.77365	0.58555	0.58925	0.63885	0.026	-0.2059	-0.299	-0.2573	0.0845	0.87215	1.03415	0.72765	0.83555	0.5807	0.09815	0.25735	-0.11735	0.53245	0.23495	0.06375	0.32175	0.4756	0.3137	0.3216	0.362	-0.00885	0.29435	0.32085	-0.05275	0.5406	0.21985	0.27255	0.48065	0.99125	1.02235	0.8182	0.8819
GBP2	0.0165	0.154	0.0396	-0.3077	-0.8329	-0.9844	-1.378	-0.8755	-2.242	-0.5546	-0.44	-0.5635	-0.3049	-1.4272	-2.1983	-1.7248	-0.4175	-0.3453	-0.8913	-0.3177	-0.627	-0.0871	0.2367	-0.6753	-1.0356	-1.101	-0.4635	-0.9622	-0.9322	-0.0228	0.1108	-0.9155	0.0218	-1.0934	-0.0698	-1.2949	-1.0555	-0.2563	-0.5926	-1.1895	-0.3868	-0.4355	-0.3681	-0.7862	0.0227	-0.4997	-0.2026	-0.1903	-1.1208
GBP4	0.7795	0.6176	1.233	1.0254	0.7309	0.2716	0.5913	0.0959	0.5435	1.0765	0.1952	0.6608	-0.1558	0.422	0.1856	0.084	0.4213	0.1197	0.136	0.0138	0.0324	1.7954	0.5451	0.3802	0.6277	1.3078	0.1744	0.2083	1.0487	0.2466	0.0667	0.0098	0.3621	0.3361	0.707	0.5796	0.5254	0.3159	0.6035	0.2009	-0.0972	0.4005	1.453	0.7608	0.297	1.1466	0.6723	0.8695	0.9221
GCG	-9.3885	-2.708	-9.596	-0.5134	-0.8159	-8.7853	-3.2605	-4.7362	-2.9897	-2.6937	-3.9958	-3.1331	-2.9299	-3.3998	-3.5719	-1.831	-1.7138	-2.0724	-1.8866	-1.7884	-3.1224	-2.6266	-2.3612	-4.5887	-0.868	-1.6813	-3.2292	-5.1058	-1.0873	-9.6602	-3.3331	-2.9176	-4.003	-3.1384	-2.4784	-3.5527	-3.4567	-2.1826	-0.9724	-10.1518	-2.3579	-2.078	-9.3857	-2.6922	-1.6917	-2.6621	-9.8188	-1.1829	-2.0554
GCNT1	1.3491	0.9209	0.9967	1.3329	1.0151	0.7112	0.7158	0.6387	0.921	0.6706	0.9398	0.8128	0.7601	1.1876	0.8912	0.5348	0.9636	0.9807	1.6097	1.5039	1.2107	1.168	0.7389	0.9803	0.922	1.1637	0.9825	0.9903	1.2079	1.4445	1.4981	1.527	1.3273	1.1096	1.1491	1.085	1.0563	0.3085	0.6635	0.8002	0.853	1.0209	1.2895	1.1093	1.3039	0.5893	0.635	1.2892	1.0655
GDF15	1.3115	1.0217	1.1741	0.9981	0.944	0.2059	0.5501	0.3968	0.1745	0.4402	-0.1805	-0.4752	-0.0218	-0.308	-0.3092	-0.1414	0.8803	0.3029	0.5581	0.4287	0.4797	-0.8535	-0.677	-0.9887	-0.9446	-0.3124	-0.6627	-0.5107	-0.5759	-0.4216	-0.671	-0.7966	-0.4761	-0.3074	-0.388	-0.5208	-0.5445	-0.8573	-0.6183	-0.963	-0.7746	1.0823	-0.4134	-0.1913	-0.1672	-0.4026	-0.3584	1.2769	1.3167
GDF2	0.1153	0.4091	0.3038	0.3883	0.2324	-0.0308	-0.1163	0.0027	-0.5157	-0.3895	-0.6187	-0.2066	-0.5301	-0.306	-0.1546	-0.1189	-0.4232	-0.4002	-0.1514	-0.296	-0.439	-0.2939	-0.6145	-0.5689	-0.4753	0.1777	-0.2584	-0.4773	-0.7339	-0.4217	-0.153	-0.4634	-0.436	-0.1234	-0.2254	-0.2757	-0.0924	-0.4828	-0.2444	-0.5055	-0.2614	-0.6918	-0.2151	-0.0279	0.0497	0.2183	-0.0489	0.3741	0.185
GDNF	0.4192	-0.3716	-0.1219	0.252	0.1455	0.3075	-0.0797	-0.3593	0.1865	0.0314	-0.9295	0.3537	-0.5215	-0.4605	-0.2106	0.3973	0.5121	0.2945	0.0745	-0.2515	0.1012	-0.4087	0.3121	0.0397	0.2099	-0.3649	-0.3744	0.0073	-0.0953	0.1887	0.0744	0.4437	0.7116	-0.5399	0.3139	0.2399	0.1889	-0.3356	-0.2331	-0.5713	-0.1469	0.0164	0.1206	0.6185	0.2745	-0.3145	0.004	-0.0392	0.1332
GFAP	2.1434	1.1976	1.6394	1.1811	1.3001	0.73	0.7545	0.5232	1.0527	0.3658	0.3521	0.4182	0.3849	0.5452	0.4669	0.4728	0.6604	0.6174	0.4345	0.3657	0.3895	0.023	-0.1724	0.3274	0.6201	-0.6436	0.2884	-0.0438	0.0667	0.7923	0.4337	0.8143	0.5058	0.8357	0.3877	0.5517	0.651	0.1407	-0.1986	-0.0068	-0.2916	0.757	0.5306	0.54	0.3778	0.044	0.5411	1.4433	1.2535
GFER	0.9645	0.4591	0.7319	0.5758	0.6694	0.2187	0.3135	-0.0586	0.5824	0.5215	0.2973	0.9235	0.2584	0.0982	0.3892	0.5295	0.4265	0.9272	0.4285	0.5563	-0.0559	0.8349	0.6936	0.5509	0.7626	0.9734	0.128	0.426	-0.2563	1.0067	0.4524	0.6022	1.0977	0.2372	0.3663	0.1803	0.2306	0.5526	0.4165	0.1859	0.206	0.5527	0.3202	0.4874	0.6999	0.742	0.585	0.6162	0.4375
GFOD2	-3.5676	-3.6224	-3.1689	-3.3364	-3.5415	-3.6605	-3.2676	-3.4308	-3.0759	-3.5852	-3.3354	-3.384	-3.2786	-3.8541	-3.3067	-3.4735	-3.3612	-3.2548	-3.7892	-3.4773	-3.5521	0.3603	0.8021	0.5094	0.8417	-3.8086	-3.9704	-3.4764	-3.2893	-0.6177	-0.8055	-0.4989	-0.5138	-2.3074	-2.3285	-1.7743	-2.2941	-2.8743	-3.1091	-3.5461	-3.393	-3.9903	-2.8627	-3.1331	-3.2326	-2.6663	-2.4293	-3.3052	-3.1942
GFRA1	1.1349	0.9513	0.9962	0.8907	0.891	0.4692	0.5162	0.5878	0.5803	0.0943	0.8284	0.7934	0.7623	0.746	0.7359	0.7679	0.183	-0.0365	0.1155	0.1097	0.1022	0.5018	0.5074	0.6393	0.1538	0.3121	-0.1237	0.0353	-0.1874	0.5842	0.3643	0.4344	0.4768	0.0169	-0.0723	-0.0766	0.0102	0.019	-0.12	0.1915	-0.0132	0.1974	0.3621	0.1694	0.2532	0.5888	0.7287	1.0359	1.0084
GFRA2	0.8059	0.6184	0.5467	0.5133	0.5198	0.5518	0.4105	0.6018	0.6297	0.512	0.3915	0.6052	0.4433	0.8106	0.567	0.4196	0.2389	0.2214	0.8517	0.5855	0.2409	0.5711	0.6638	0.4389	0.6336	0.6546	0.1814	0.5138	0.2144	1	0.6365	0.6352	0.706	0.2445	0.3505	0.2274	0.3072	0.2378	0.4399	0.3547	0.4874	0.5768	0.7995	0.6649	0.8448	0.6523	0.6644	0.7994	0.7037
GFRA3	1.3393	1.0997	1.3449	1.2519	1.1882	0.4542	0.3172	0.6413	0.4313	0.4226	0.2679	0.438	0.2453	0.5146	0.4128	0.3631	0.7928	1.0688	1.1449	1.1216	0.9919	0.5201	0.4792	0.4999	0.0654	0.6328	0.2629	0.3265	0.2288	0.4032	0.1251	0.1911	0.2101	0.4327	0.3904	0.3938	0.4751	-0.059	0.0542	0.3346	0.323	0.2823	-0.1586	0.1996	0.1466	0.7671	0.4266	0.7709	0.7231
GGA1	3.3919	2.82	3.3322	3.2289	2.7773	-0.2553	0.6254	0.4077	0.4335	0.2125	0.4626	0.6996	1.0952	0.5709	0.7299	1.0945	0.1185	0.3268	-0.2378	0.4396	-0.2811	0.6148	0.9734	0.6936	0.5857	0.3273	-0.7598	0.2281	0.5364	0.6624	0.5184	0.978	0.4479	0.3307	0.7042	0.4828	0.4481	0.6032	1.1807	0.3027	0.6482	0.4803	0.2312	0.1548	-0.2712	0.4856	1.167	0.4178	0.5513
GGH	0.21925	-0.20115	0.10365	0.76885	-0.13625	0.27765	0.48925	0.30985	0.64895	0.213	0.06195	0.23895	0.30235	0.29315	0.18155	0.21975	0.1752	0.0716	-0.1029	-0.0968	0.0065	0.05215	0.00955	0.35775	0.27155	0.1028	-0.04355	-0.04975	0.01825	0.49215	0.53035	0.43235	0.21015	-0.1164	0.1405	-0.0162	-0.0082	-0.25895	0.00475	-0.50875	-0.26715	0.0735	0.10975	0.22455	0.43095	0.16375	0.18165	0.9653	0.8667
GGT1	-0.4073	-0.6253	-0.3541	-0.531	-0.7254	0.1762	0.0741	0.3381	0.1524	-0.314	0.3549	0.4931	0.2865	0.481	0.6536	0.4641	0.7694	0.8867	0.2205	0.7829	0.3849	0.5799	0.3371	0.5545	0.4514	1.0522	0.3311	0.3412	-0.2665	0.6593	0.4543	0.4869	0.4907	0.062	-0.0382	-0.0222	-0.0524	0.4893	0.4308	0.3372	0.4155	0.0823	-0.2212	-0.2669	-0.1522	-0.2267	-0.1641	-0.5239	-0.5553
GGT5	0.8123	0.1996	0.4132	0.1676	0.0361	0.0334	-0.0291	0.2074	0.1537	0.0409	0.3924	0.5177	0.2909	0.7272	0.6912	0.4049	-0.1789	0.1824	0.2364	0.0448	-0.0012	0.053	0.0389	0.0228	-0.1381	0.468	-0.2239	-0.0186	-0.2248	0.2352	-0.0116	0.1092	0.1245	0.174	-0.0667	0.0567	0.1662	-0.0167	0.0197	0.2099	0.1376	0.1202	-0.1192	-0.0132	-0.0632	0.3928	0.2072	0.1694	0.2744
GH1	5.9171	3.5027	7.1276	2.9116	5.8955	0.4203	-0.404	1.3449	0.6112	1.1682	4.273	2.1596	-0.0093	1.1774	1.1349	3.8232	0.8202	5.2597	3.9474	0.399	0.5759	1.2579	1.4769	4.6537	4.5329	2.5651	0.7409	1.5253	6.4433	0.9248	3.8988	-0.3645	2.0269	1.0618	0.9069	1.3261	2.2665	1.5128	0.3385	1.8071	4.5356	2.5002	-0.9182	-0.2071	0.0937	3.1194	4.7605	4.0839	3.677
GH2	0.0617	-1.0558	0.3477	0.9227	1.2329	0.3243	1.3893	0.4914	0.3833	-0.1034	0.2624	0.5068	0.0334	-0.1483	-0.1893	-0.8706	2.5649	2.1326	2.243	2.0375	2.1444	2.4571	0.8415	0.93	-0.8163	-1.2047	1.6867	1.2838	1.7256	5.0914	4.3913	1.7433	-0.1226	0.0613	0.0542	0.3054	0.2911	-0.2775	-0.3151	-0.9101	-0.5217	-0.161	-0.3552	0.3339	0.0554	-0.4126	0.5412	-0.2728	-0.4877
GHRHR	1.1995	1.242	1.3971	1.4881	0.9713	-0.0583	-0.2845	-0.6807	0.5569	0.3437	3.8731	2.2991	1.1881	0.4054	0.5369	-0.1573	0.959	0.7263	0.0637	-0.038	-0.0921	0.7318	0.1221	0.1508	0.5236	0.279	0.2812	0.473	0.7948	0.7217	0.4099	0.8195	0.5366	0.2006	0.0501	0.4042	0.3141	-0.1831	0.5789	0.3849	0.3322	0.4402	0.8824	0.6069	-0.0554	0.1546	-0.0829	0.1465	0.3482
GHRL	2.3404	2.669	2.4498	1.7539	1.8788	1.6808	2.2698	2.3381	1.5766	1.8641	1.09	1.3166	0.8338	1.139	1.3833	1.3106	1.8645	2.2294	2.4903	1.4577	2.0162	1.8105	1.5567	1.7908	1.459	1.8405	0.462	1.3488	1.1092	0.4116	0.0286	-0.5235	-0.2065	0.4832	0.2546	0.7122	0.0634	1.1687	0.6745	0.8982	1.4276	1.0627	1.1471	1.463	1.7436	0.9422	1.0268	0.8822	1.5116
GKN1	0.6317	0.2882	0.9168	0.715	0.6157	0.6452	0.976	0.6708	0.2804	0.7907	0.4248	0.8287	0.7058	0.4359	0.7262	0.8761	0.6686	0.879	0.3911	0.1287	0.4097	0.477	0.6597	0.4792	0.7351	0.4728	0.6958	1.0031	0.4324	0.3908	0.4544	0.9575	0.7746	0.0475	-0.1038	0.2036	-0.2468	0.7554	0.7772	0.2236	0.4178	0.9714	0.6871	0.7225	0.5009	0.9017	0.821	1.9586	1.5809
GLB1	1.9946	1.978	1.4292	1.687	1.5673	1.5622	1.5373	1.7073	1.5547	1.0527	1.2599	1.5898	1.7061	2.0308	1.5803	1.8836	1.5054	2.1776	2.4883	2.0468	1.6336	1.6827	1.8225	1.905	1.4939	1.8855	1.1189	1.4513	0.7407	1.0007	1.2524	1.363	0.9061	0.4687	1.0939	1.0366	0.924	1.0088	1.2404	1.3807	1.6559	1.6651	2.5453	1.6137	2.064	1.9748	1.7044	1.099	1.0948
GLO1	0.0383	-0.1387	0.2807	0.4554	-0.0839	0.4764	0.0439	-0.1512	0.3337	0.1582	0.3163	0.9099	0.0625	0.0348	1.2327	0.6636	0.449	0.653	0.7428	0.7764	0.2209	0.5275	0.9956	0.9272	0.4515	0.1876	0.1585	0.009	-0.552	0.5789	1.3066	0.9581	0.6166	0.1888	0.5217	0.153	0.0437	-0.2825	0.3762	0.1461	-0.0566	1.0712	0.7144	0.4399	0.7705	0.2016	0.8116	1.4996	0.9576
GLOD4	0.3928	0.4469	0.4714	0.6915	0.4385	0.4539	0.2729	0.3878	0.5008	0.1411	0.339	0.8709	0.6081	0.633	1.0633	0.4236	0.3528	0.3607	0.7912	0.5706	0.2466	0.5938	0.8196	0.6443	0.4471	0.2667	-0.167	0.1835	-0.3802	0.7715	0.9973	0.7242	0.7985	0.2481	0.4758	0.131	0.0855	0.1682	0.5973	0.5437	0.2405	0.4818	0.7126	0.3223	0.5201	0.3113	0.548	1.0093	0.767
GLRX	0.133	0.3338	0.6845	0.6414	0.2512	1.2092	1.2187	0.9636	1.1324	0.1114	0.9122	1.513	1.0129	0.8514	1.7855	0.9983	0.7198	0.7353	0.9895	0.9248	0.4278	1.4723	1.818	1.8863	1.8078	-0.0634	0.4721	0.707	-0.1292	1.187	1.348	1.3821	1.9129	0.4572	1.2803	0.2229	0.4922	0.4692	3.5207	1.0197	0.9784	1.0795	1.4099	0.549	0.6847	1.0595	1.2918	1.8128	1.1113
GLT8D2	-0.4243	0.0794	0.0648	0.2341	-0.0605	-0.1256	0.4891	-0.0064	0.582	0.1457	0.1203	0.2172	-0.0085	-0.358	0.0149	0.0279	-0.4312	-0.1705	-0.1132	-0.4034	-0.3017	0.0654	0.2016	-0.2932	0.2759	-0.0442	0.1691	-0.2713	0.0565	0.1756	-0.1292	0.5666	-0.0464	0.2093	0.2833	-0.1032	-0.1219	-0.0771	0.2875	0.1625	0.1703	0.1142	-0.4555	0.3579	-0.0751	-0.1434	0.132	0.4958	0.6966
GMPR	0.40935	0.35915	0.90705	0.70765	0.41025	0.72525	0.52825	0.33785	0.56765	0.0311	0.43025	0.99135	0.43555	0.44705	1.76025	0.85565	1.2719	1.2567	1.4943	1.5007	1.1004	0.98845	1.59825	0.78425	0.51565	0.442	-0.03555	0.33075	-0.04025	1.21385	1.98735	1.58115	1.07305	1.0118	0.9856	0.8489	0.6431	0.69515	1.26755	1.29355	0.52155	1.8044	0.98755	0.76065	1.07865	-0.10985	0.37265	1.0397	0.6199
GNE	0.9379	1.0164	1.0901	1.0257	0.569	0.1045	1.1069	0.2492	0.5921	-0.3041	0.2754	0.1017	0.6244	0.6463	0.8999	0.9097	0.2052	0.858	0.3507	0.9626	0.8939	0.1908	0.6499	0.7267	0.096	-0.2107	-0.3801	0.1195	0.5566	0.7436	0.8163	0.6156	0.8375	0.0361	0.0915	0.0269	0.1076	0.1911	0.9456	0.1415	0.059	0.1792	0.829	0.4002	0.1994	-0.2857	0.6288	0.2048	0.4805
GNLY	-0.092	-0.0503	-0.2765	-0.6387	-0.2622	0.2026	0.2414	0.2187	0.0646	-0.4544	-0.6854	-0.4744	-0.3095	0.0969	-0.5272	-0.3671	-0.2929	-0.373	-0.0305	-0.2191	-0.1342	-0.6724	-0.9908	-0.5338	-0.5069	-0.6871	-0.8027	-0.2921	-1.0623	0.4822	-0.0965	0.075	0.1527	0.1111	-0.5513	-0.0002	-0.1028	-0.7981	-0.8272	-0.2918	-0.5723	-0.8089	0.3043	-0.3219	-0.0096	-0.1077	-0.23	-0.565	-1.0414
GOPC	0.4821	0.8389	0.9381	0.7268	0.2138	0.2832	0.6331	0.4684	1.0275	-0.5651	1.1769	1.5071	1.4596	1.7906	2.0589	1.2055	0.3732	0.7	1.087	0.3628	-0.0012	1.5528	1.5476	1.3377	0.8893	0.3517	0.6178	0.2606	-0.0593	1.6934	1.1256	1.0003	1.6043	0.0853	1.3534	0.9724	0.4732	0.804	1.1713	0.2792	0.7727	0.215	1.2373	-0.2532	1.0949	0.7575	0.5979	0.9174	0.8632
GP1BA	1.0776	0.8804	0.6552	1.5446	0.5972	0.6326	0.8935	1.073	1.131	0.658	0.2454	0.4927	0.9515	0.9947	0.2555	0.6102	0.5597	0.7884	0.9849	0.7723	0.4787	0.3406	0.5379	0.5389	0.5209	0.5335	-0.2462	0.1307	-0.0565	0.972	0.9371	0.9083	0.9263	0.3629	0.434	0.548	0.3063	0.2453	0.8001	0.7312	0.817	0.4763	1.5269	0.8343	1.0887	0.8021	0.6347	0.536	0.6038
GP2	3.089	3.6527	3.6201	4.4388	3.0308	1.2153	0.5717	0.4167	0.9741	0.026	0.1336	-0.1797	-0.2124	-0.1262	-0.4871	0.0528	0.4932	0.7022	0.8648	0.5675	0.5535	0.0456	-0.09	0.3388	0.2957	0.6024	1.4462	0.955	1.4839	1.6299	1.266	1.1525	1.5722	1.7419	2.3885	2.0604	2.559	0.8088	1.2685	0.6507	0.9087	1.9096	2.2995	2.2679	1.9988	1.2575	1.1485	1.4325	1.2316
GP6	2.8185	3.6622	2.3804	2.804	2.561	2.0403	2.1102	2.4702	2.3859	1.962	1.8324	2.3705	3.7373	3.9012	2.4914	2.9927	2.2296	3.4647	3.5747	3.2369	2.6376	2.587	3.2707	2.6884	3.0401	2.4333	1.1777	2.9961	0.9117	4.203	4.2748	3.7907	3.4037	1.8595	2.465	2.3284	1.806	2.0903	3.838	3.5637	3.7335	2.3156	4.4302	3.0402	3.1633	3.1787	2.8429	1.9733	2.466
GPA33	-2.0053	-1.528	-0.638	-1.4186	-0.7762	2.3327	1.5272	2.4362	1.5308	0.5702	1.3745	1.7933	1.8517	1.0928	1.9155	0.8015	1.6863	1.9385	2.0258	2.7592	2.1197	2.5204	0.7013	1.2812	2.3629	2.4791	0.3553	0.3009	-0.3698	2.4783	1.1468	2.1213	1.4528	3.0865	3.276	2.8564	2.0544	3.1706	1.3728	2.3489	2.148	0.2869	-1.7293	-2.5597	-0.9384	2.114	2.3592	4.7858	4.4749
GPC1	-0.0678	0.039	-0.0817	0.0919	0.0124	-0.0848	-0.0811	-0.1508	-0.2213	0.1483	-0.5129	-0.3612	-0.369	-0.2251	-0.5038	-0.2883	0.0049	0.1433	-0.014	-0.0126	0.0875	-0.4237	-0.1571	-0.3477	-0.3961	-0.7725	-0.3081	-0.2255	-0.5199	0.9895	0.8748	0.8082	0.898	-0.2703	-0.2947	-0.3501	-0.2749	-0.1949	-0.0681	-0.2796	-0.3362	-0.1042	0.0281	0.1404	0.2993	0.4615	0.6499	-0.0322	-0.0952
GPC5	1.9743	1.6765	1.5783	1.6466	1.2495	1.5647	1.6551	1.9662	1.8593	1.2047	1.9849	2.2186	2.2197	2.5555	2.3063	2.3762	1.364	1.8715	1.9948	1.7636	1.7021	2.44	2.5319	2.7162	2.5349	2.2237	2.5746	2.5664	2.4036	3.1234	2.7031	2.9373	2.8293	1.0715	0.8964	1.0076	1.1829	1.2525	1.0556	1.2833	1.2429	1.8343	3.1109	2.7152	2.8181	1.7316	1.5249	2.241	2.2147
GPKOW	0.5354	0.583	0.1345	0.6774	0.3181	0.8126	0.7663	0.4446	0.7117	0.2025	0.7577	1.172	0.8478	0.6844	0.4243	0.459	0.7045	0.0902	0.2065	0.3668	0.237	0.5236	0.8497	0.926	1.0047	0.2146	0.514	0.5984	-0.1176	1.1712	0.7031	0.8118	1.232	0.4586	0.7436	0.1652	0.3998	0.5927	1.417	0.6333	0.3071	0.1426	1.0816	0.6527	0.326	0.3852	0.7995	0.5431	0.0338
GPNMB	0.1597	0.6966	0.7289	0.4877	0.6344	0.315	0.2705	0.6661	0.0065	0.0638	0.1326	0.6977	-0.051	0.6268	0.7487	0.5659	0.3211	0.5002	0.5048	0.348	0.2208	-0.4577	-0.0434	0.1098	-0.2859	0.3263	0.5088	0.3407	0.7667	1.0046	0.6518	0.646	0.3976	0.4028	0.3872	0.4574	0.3558	0.2597	0.3557	0.397	0.5408	0.3578	0.2715	0.1663	0.2656	0.231	0.1849	0.7651	0.7136
GPR37	1.6254	1.6177	1.9153	0.7062	1.1679	0.9054	1.2608	0.9612	1.2609	1.1488	1.1917	0.6755	0.7329	0.649	0.4972	1.3025	0.5681	0.6352	0.3925	0.7195	0.6817	0.2324	0.5472	0.113	0.1263	0.3299	-0.6389	-0.1339	-0.8058	0.0238	0.2662	-0.162	-0.0338	0.3399	0.7555	0.7948	0.9533	0.3474	0.1743	0.6368	0.5158	0.7709	0.8243	1.0603	1.0523	0.6906	1.0341	2.5423	2.8589
GRAP2	0.5572	1.1904	0.9805	0.617	0.243	0.7368	0.9143	0.6286	1.1015	-0.4181	0.6767	1.2967	1.2126	0.7135	1.7535	0.7677	0.434	1.3813	1.3582	1.0357	0.4257	0.8577	1.5052	0.8701	0.8459	0.7208	0.3426	0.5652	0.5599	1.567	1.4458	1.0987	0.7384	-0.047	0.6433	0.8666	0.7228	-0.1629	1.4661	0.5314	0.9043	0.3721	2.6938	0.6874	1.0232	0.5349	0.4798	0.4859	1.0063
GRK5	0.5066	0.2091	0.3682	0.6226	0.7729	0.2438	0.0542	0.1416	0.0682	-0.0167	0.778	0.3018	0.65	0.5491	0.3384	0.7498	-0.0082	0.0247	0.763	0.468	0.1113	0.3269	0.799	0.3617	0.6319	0.5583	0.355	0.4681	0.5065	0.4914	0.6595	0.3251	0.6296	0.3694	0.7596	0.7199	0.6477	-0.0184	0.643	0.1052	0.5367	0.3631	1.9112	0.3031	0.2502	0.496	0.1611	0.2034	0.2718
GRN	0.9053	0.9328	0.6919	0.8293	0.6536	0.9012	0.7484	0.9476	0.7356	0.5186	0.5573	0.5064	0.5494	1.0525	0.6004	0.6271	0.2604	0.4198	0.3996	0.1707	0.281	0.451	0.3417	0.422	0.6108	0.3391	0.265	0.2198	0.171	0.6681	0.4052	0.3891	0.259	0.5209	0.4617	0.3994	0.2811	0.1708	0.4167	0.3288	0.2677	-0.0815	0.1697	0.1277	0.1207	0.5153	0.5368	0.8835	0.5791
GRPEL1	0.7027	0.3059	0.199	0.3373	0.4626	0.1636	0.39	0.3368	0.5348	-0.2397	0.474	1.0225	-0.0908	0.4062	0.7808	0.4839	0.5434	1.2253	0.8817	1.4405	0.4594	0.771	0.9709	0.5784	0.5003	3.0481	0.3138	0.9123	-0.1462	0.8443	0.247	0.2769	0.8646	0.4096	0.6745	0.2319	0.4066	-0.2915	0.0538	-0.2719	0.5322	-0.0935	0.5114	-0.0525	0.4318	0.3752	0.3997	0.8191	0.5566
GSAP	-4.2181	-3.8333	-4.2862	-3.9796	-4.313	-5.1204	-5.0366	-4.9339	-4.958	-4.5299	-4.767	-4.3866	-4.1221	-4.8603	-4.4359	-4.6826	-4.6081	-3.5497	-3.986	-3.9156	-4.3143	-2.7594	-2.5078	-2.564	-2.4779	-4.9632	-5.0335	-4.6447	-4.8781	-4.443	-4.0567	-3.8959	-3.9443	-4.5785	-4.8283	-4.6775	-4.7466	-4.8134	-4.3082	-5.2304	-4.0195	-5.4138	-3.874	-4.7842	-4.6848	-4.462	-4.3774	-4.9257	-4.3574
GSTA1	0.1223	-0.0642	0.2896	-0.6972	-0.5352	-1.0376	-0.8453	-1.0254	-0.8156	-0.2378	0.1546	-0.5827	-0.0916	-0.6837	-0.5902	-0.1562	-0.5968	-0.6049	-0.4588	-0.5271	-0.9518	0.1701	-0.1127	-0.1076	-0.2493	-0.1187	-0.364	0.4666	-0.7488	-0.6091	-0.7458	-0.8831	-0.8671	-0.4527	-0.5924	-0.5295	-0.0227	-0.3071	-2.632	-1.9794	-1.6006	-1.3051	-1.6888	-0.4134	-0.1812	0.313	0.7324	-1.4723	-1.9167
GSTA3	0.8103	-0.1722	0.6337	-0.3394	0.4113	0.5188	0.4263	0.2143	0.4521	0.1817	0.0758	0.0992	0.3062	-0.697	-0.6534	0.4181	-0.4174	-0.3824	-0.7889	-0.6267	-0.7011	0.2585	-0.1187	0.4459	0.3981	-0.2362	-0.8252	-0.115	-1.2639	0.2254	-0.158	0.0011	-0.8908	-0.3404	-0.3968	-0.0791	-0.2558	0.2563	-0.8573	-1.2051	-0.5045	-0.0364	-0.0607	-0.0289	0.0148	0.754	1.4638	-0.5384	-1.1842
GSTP1	0.6233	0.7686	0.7312	0.4191	0.8935	0.4676	0.2573	0.6942	1.0489	0.3069	-0.4787	1.2768	0.1288	-0.0169	-0.0535	0.5946	0.0961	-0.079	0.0246	-0.1999	0.1847	0.4852	0.6892	0.4454	0.2811	-0.235	0.7011	-0.0909	0.4555	0.6273	0.6306	0.162	0.7144	0.4321	0.2436	-0.3554	-0.3218	0.1479	3.1005	0.3604	0.2968	0.0139	2.122	1.7726	1.7613	0.4955	0.4712	0.6308	0.5494
GUCA2A	0.48515	0.31635	0.63795	0.54275	0.46595	-0.07425	-0.29735	-0.21285	0.14745	0.0255	-0.21455	-0.07565	-0.33835	-0.11335	0.04415	-0.15695	0.2089	0.2042	0.3157	0.1556	0.1425	-0.06455	-0.25035	-0.07535	0.00845	0.3986	-0.32545	-0.21315	-0.35315	-0.49205	-0.58295	-0.32005	-0.33885	-0.2865	-0.6881	-0.6269	-0.5187	-0.27985	0.09135	0.28105	0.16065	0.3073	0.19185	0.25365	0.22715	0.32915	0.10595	1.3169	0.9152
GUSB	0.64595	0.31935	0.41375	0.58345	0.51985	0.46245	0.89135	0.80825	0.64545	0.4533	0.87755	0.84925	1.26405	1.31495	0.47775	1.14925	0.8805	1.0781	0.8986	1.1231	0.9117	1.19345	1.30105	1.42525	1.52045	-0.0892	0.39805	0.44475	-0.36865	0.97585	1.02315	0.85345	1.23365	-0.0453	0.3273	0.394	0.4485	1.24455	1.64215	1.14675	0.82945	0.8466	1.10705	0.77515	1.21105	0.85095	0.51465	0.3627	-0.003
GYS1	1.9371	2.1386	1.8558	2.2179	1.2072	1.8474	2.029	2.1058	2.6849	0.4536	2.3141	2.4742	3.0928	2.3639	2.2797	2.5745	1.153	2.4067	2.3516	2.1037	1.4801	1.7918	2.7781	2.6201	2.8537	1.5043	0.7183	1.5909	0.5502	3.3827	2.7819	2.2752	3.4503	0.9959	3.3223	1.6959	1.0307	1.7973	3.2024	2.005	2.9345	0.881	2.9106	1.2216	1.4393	1.0332	1.7512	1.8287	2.3023
GZMA	0.56005	-0.11465	0.08895	0.19225	0.11875	0.30155	0.39495	0.42525	0.45455	-0.1197	0.16545	0.18685	-0.05075	-0.02285	-0.10925	0.29015	0.4318	0.2111	0.2161	0.1569	0.2375	-0.14765	-0.04355	-0.13155	-0.17295	0.133	0.41865	0.55925	0.18855	0.69005	0.48775	0.37165	0.40805	0.1483	0.0645	0.0552	0.264	-0.49735	-0.30375	-0.20095	-0.57665	-0.1397	0.23085	-0.14525	-0.01575	0.05285	0.07865	0.1486	0.1068
GZMB	-0.06475	-0.67485	-0.74745	-0.68165	-1.07315	-0.33575	-0.67165	-0.37105	-0.45415	-1.3121	-0.87835	2.63545	-0.82265	-0.48295	-0.16945	-0.07245	-0.6223	-0.8642	-0.3896	-1.4362	-1.2198	-0.18815	-0.12655	-0.07225	-0.69175	-1.5749	-1.16325	-0.54995	-1.17155	-0.03355	-1.09245	-0.79875	-0.27195	-0.6672	-0.787	-0.7513	-0.5239	-1.09735	-1.75815	-1.68925	-1.88335	-1.202	-0.71085	-1.96965	-1.79675	0.34255	-0.17255	-1.2881	-1.0576
GZMH	-0.3235	-1.0663	-1.2282	-1.3853	-1.3583	-0.2297	-0.2832	-0.4565	-0.1483	-0.9321	-0.5836	2.5906	-0.2138	-0.6143	-1.0954	-0.2268	0.5796	0.1221	0.1334	-0.192	-0.2997	-1.6034	-1.4035	-0.8397	-0.9014	-1.3586	-0.6605	-0.0658	-0.4087	0.4746	-0.3161	-0.4284	-0.2824	-0.1017	-0.117	-0.2573	0.2917	-1.2658	-1.2238	-1.4017	-1.282	-1.2497	0.9295	-0.4209	-0.3739	-0.818	-0.7205	-0.6221	-0.6399
HAGH	-0.3282	-0.2669	0.7728	0.3486	-1.0396	0.1195	0.1879	0.0724	0.0984	0.4332	-0.0731	0.6553	0.3207	-1.0577	1.2077	0.42	1.0073	-0.2033	0.0074	0.4974	0.2099	0.3626	0.899	0.1516	-0.2701	-0.4843	0.1911	0.0886	-0.359	-0.4577	0.8068	0.8009	0.6968	0.361	0.4667	-0.2833	-0.2387	0.0777	0.0868	0.4521	0.0641	0.1976	0.5995	-0.224	0.3998	-0.003	-0.6999	0.7133	0.3923
HAO1	-0.5306	-1.4001	-0.9529	-1.449	-1.4973	0.2833	-0.2565	0.8194	1.0648	-0.6608	0.4235	0.1653	0.1504	-0.4151	-0.4322	0.1917	1.2474	2.0799	0.7547	1.8209	1.2384	-0.7745	-0.7406	-0.9214	-0.9268	3.8426	0.5587	1.3752	-1.0093	-0.4833	-1.0153	0.2257	-0.1302	-0.044	-0.533	-0.7467	0.177	0.1958	-0.7646	-0.2526	1.9772	-0.1872	-0.7849	-0.1145	0.1084	-1.479	-0.6993	-2.7645	-3.3236
HARS	-0.11045	0.60075	0.59385	0.80985	-0.49355	0.66655	0.73265	0.67175	1.05175	0.2972	1.19925	1.12605	1.07235	1.41485	1.46285	0.36065	0.7425	1.0805	0.978	1.0459	0.679	1.11045	1.23145	1.55815	1.16885	0.5903	0.75805	0.68315	0.07925	1.48125	1.20185	0.91145	1.55905	0.6175	1.0971	0.8141	0.5633	0.58995	1.08365	0.82925	0.46445	0.4184	1.47585	0.69385	0.69725	0.76845	1.14345	1.081	0.8657
HAVCR1	0.1344	0.18	0.3266	0.7508	0.4071	-0.0856	-0.454	-0.122	-0.4917	-0.6951	-1.8188	-1.8455	-1.7061	-1.555	-1.7776	-1.4835	0.8266	1.0082	0.764	0.925	0.636	-0.8072	-1.2608	-1.3258	-0.9375	-1.2125	0.0119	-0.2883	-0.5915	-0.7662	-0.8543	-0.611	-0.6916	-1.3533	-1.4805	-1.4693	-1.4906	-0.7127	-1.1383	-1.1189	-1.0982	-1.0538	-1.0088	-0.7001	-0.648	-0.6004	-0.5208	0.8127	0.5425
HAVCR2	1.40495	1.08725	1.15405	1.02175	0.85965	0.65245	0.62925	0.78385	0.74305	0.5047	1.00135	0.89725	0.76435	1.00615	1.10485	0.84165	0.0444	-0.0179	-0.044	0.1913	-0.0651	0.49555	0.47025	0.41055	0.43915	0.3713	-0.10385	0.11585	-0.37885	1.41595	0.92135	0.90575	0.72135	0.5068	0.3196	0.3552	0.1878	-0.33425	-0.14505	-0.07815	-0.19905	0.4235	1.05335	0.46655	0.56465	0.07755	0.20625	1.0879	0.8968
HBEGF	2.8472	2.0094	2.3775	2.5866	2.2753	2.4458	2.5109	2.6914	2.6335	2.647	2.9369	3.085	3.2562	3.3091	3.2203	3.2459	1.051	1.2633	1.9437	1.8778	2.053	2.7376	2.7873	2.652	3.0332	1.905	2.4877	2.5647	2.0188	3.6562	3.3105	3.5135	3.3988	1.4137	2.1456	2.4511	2.6677	1.8366	1.9994	1.9131	1.8606	2.6453	3.6224	3.0192	3.3036	2.019	2.218	2.1885	2.3993
HBQ1	-0.4146	-0.3892	-0.3295	-0.0311	-0.3019	-0.0993	-0.4812	-0.1784	-0.2896	-0.4729	-0.29	0.1061	-0.7796	-0.2148	0.7076	-0.1469	-0.2724	-0.1175	0.0327	-0.0484	-0.4575	0.0971	0.4807	0.086	-0.3649	-0.4633	-0.3763	-0.7251	-0.8757	-0.3591	1.4727	0.8186	-0.1196	-0.0899	-0.283	-0.2169	-0.4889	0.0759	0.3323	0.5268	-0.3496	0.4845	-0.495	-0.1684	0.2561	-0.4055	0.053	0.3844	-0.155
HCLS1	1.905	1.5862	1.564	1.8182	1.7869	2.6895	2.4797	2.8431	3.1932	0.0392	2.8964	3.0939	2.8776	2.733	3.1631	2.6389	2.3728	1.9737	2.3395	2.1796	1.8881	3.0408	3.0177	3.5305	3.2368	0.2019	1.526	1.8544	1.1966	2.8954	2.8635	2.8356	3.7257	1.658	3.0937	1.2461	2.3197	2.3063	2.6626	2.2607	2.5583	0.775	2.9999	1.844	2.0312	2.5591	2.7964	2.7787	2.0378
HDGF	1.39475	1.17175	0.94825	1.36065	0.65355	2.40455	2.45145	2.64045	2.91785	0.2373	2.86715	3.09505	2.71225	2.40815	2.51905	2.36385	1.7639	1.565	2.318	2.2434	1.408	3.77055	4.12145	4.57025	4.19635	0.0008	1.62855	1.71145	-0.01335	4.10745	3.91705	3.88395	5.15595	2.3088	4.1363	1.9497	3.1329	3.27455	3.13075	2.65415	2.70255	1.4433	4.07255	2.75605	2.83395	4.17255	4.51655	4.1696	3.5639
HEBP1	0.8318	0.24	0.437	0.4739	-0.1601	0.4744	0.2158	-0.102	0.0051	0.2434	0.0633	0.6868	0.4097	0.2513	0.5534	1.4339	0.6259	1.0816	0.8601	0.4711	0.519	0.2285	0.2685	0.5348	0.3173	0.0814	0.1636	-0.0446	0.5478	1.0403	0.5867	0.2883	1.2569	0.1747	0.5557	0.6617	0.4828	0.3287	0.3433	0.6928	0.9302	0.7511	0.7013	0.6896	0.8964	0.4048	0.4521	0.3821	0.4523
HEXIM1	0.6547	0.4003	0.6223	1.1203	0.3982	0.6845	0.6858	0.8096	0.8081	0.0795	1.1443	2.4389	1.664	1.4023	2.2548	1.6919	0.2299	0.9157	1.3225	0.8643	0.3615	1.5231	1.3867	1.8135	1.2254	0.6332	0.1343	0.5954	-0.4042	1.7602	1.4319	1.3313	1.7797	0.291	1.259	0.2311	0.6928	0.6192	1.01	0.838	0.5899	0.6582	1.3574	0.4247	0.3205	0.6395	0.3256	1.473	1.3783
HGF	1.3919	1.2477	1.4292	1.6421	1.3088	1.0853	1.299	1.2503	1.4664	0.6468	1.795	1.6361	2.1028	1.943	1.6678	1.9144	0.9208	0.8305	0.8088	0.7523	0.8271	1.7916	2.0385	2.287	2.5268	0.6554	0.9961	0.9841	0.6398	1.7385	1.7305	1.9643	2.433	0.4453	1.4262	0.6395	0.8588	0.5178	1.113	0.48	0.4935	0.8117	1.2978	0.8776	1.0308	1.1993	1.1466	1.2255	0.9699
HGS	0.9764	0.8815	1.229	1.3027	1.0981	0.1049	0.3702	0.0517	0.9859	-0.5245	0.4637	0.5647	0.4143	0.0554	0.6451	0.2618	0.6138	0.5342	0.3483	0.6685	-0.0613	0.8253	0.9359	0.7467	0.7309	-0.4762	-0.4801	-0.2326	-0.0495	0.77	1.038	0.6008	0.6272	0.268	0.8039	0.4357	0.2344	-0.1363	0.8385	0.1082	0.1545	-0.0601	0.7816	0.0564	0.6321	0.4423	0.4574	0.6217	0.1724
HK2	0.5808	-0.1685	0.3789	0.6894	0.2962	-0.0485	0.2361	0.3834	0.4458	0.3889	-0.2356	0.2222	0.3831	0.2388	0.571	0.3024	0.5404	0.1955	0.2676	-0.0518	0.4316	-0.1271	0.1637	0.3106	0.312	0.0021	0.4089	0.2766	0.0112	0.372	0.3726	0.2221	-0.1761	-0.0902	0.5401	0.6209	-0.1114	-0.1167	0.5676	0.5321	-0.0325	-0.2896	0.2202	-0.119	0.1833	0.003	0.4365	0.3958	0.7587
HLA.DRA	0.5668	0.8906	0.5571	0.9449	0.4698	0.71	0.4463	0.9287	0.1765	0.3167	0.7781	1.0645	0.4009	0.8902	1.0673	0.454	0.3314	0.6584	0.8549	0.0467	0.1058	1.5018	0.8271	1.108	0.87	1.6018	0.6004	0.9843	0.8128	0.5775	0.9286	0.8525	0.0953	0.1686	0.1294	-0.0199	0.4839	1.0336	0.8817	1.3628	1.3988	0.9754	1.0734	0.8633	0.685	0.83	0.6476	1.1428	1.0549
HLA.E	-0.4563	-0.3027	-0.6028	-0.6465	-0.8903	-0.6237	-0.5137	-0.5898	-1.1153	-0.991	-0.905	-0.6614	-0.9633	-0.4242	-0.485	-0.5507	-0.7085	-0.3489	-0.4816	-0.7836	-0.8834	-0.6968	-0.6936	-0.2804	-0.7481	-0.9799	-0.9644	-0.9213	-0.7751	-0.4319	-1.0407	-0.5926	-0.566	-0.8324	-0.9777	-1.1078	-1.16	-0.9028	-0.6368	-0.9093	-0.4953	-1.0552	-0.2065	-0.4997	-0.393	-0.9637	-0.9648	-0.5857	-0.6581
HMBS	-0.22215	-0.42085	-0.01355	0.53505	-0.29705	1.14025	0.23235	0.03905	0.44455	-0.2617	0.22715	1.51075	-0.31245	-0.29765	2.10765	0.88205	1.2636	0.8985	0.9038	1.2284	0.6345	1.56045	2.07415	1.47495	0.63915	-0.0491	0.24745	-0.28005	-0.57565	0.76645	2.88575	2.61315	1.26925	1.2384	1.1778	0.6224	0.7308	0.54345	1.09905	1.37135	-0.00305	2.1729	0.95595	1.11945	1.55585	-0.01365	1.30305	2.0944	1.3755
HMOX1	1.1554	0.9232	0.8384	1.013	1.028	0.2948	0.3415	0.4484	0.0678	0.6874	-0.0209	-0.009	-0.0235	0.2197	0.4939	0.3311	0.473	0.7283	1.215	1.1564	0.8405	-0.5336	-0.2296	-0.523	-0.5483	1.3193	1.4716	1.2683	0.7517	0.3738	0.0059	0.8844	0.4006	0.4888	0.2349	0.152	0.3703	0.328	-0.3269	-0.4828	-0.4972	0.948	0.0441	0.5218	0.4959	0.103	-0.2016	0.1724	-0.0122
HMOX2	0.5473	0.7091	1.1843	0.937	1.0307	0.8266	1.0774	0.6574	1.089	0.4918	0.7547	2.4624	1.1953	0.9124	0.5853	0.8418	1.6117	1.5796	0.7339	1.3431	0.8441	1.3174	1.2223	1.3182	1.5334	2.3192	1.0358	0.9411	0.1167	0.5914	0.1916	0.345	1.4113	-0.0191	1.2853	0.192	0.4455	0.7642	1.5906	0.4897	0.8053	0.1156	1.7346	0.9908	0.5363	0.914	1.028	1.1585	0.7126
HNMT	1.0142	0.6922	0.8451	0.6632	0.684	0.2976	0.0724	0.3468	0.3608	0.6855	0.9383	0.8883	0.6467	0.8883	0.6465	0.5065	-0.1543	-0.137	0.0881	0.0485	-0.2199	0.2131	0.1198	0.0251	-0.2863	0.4617	-0.2238	0.1854	-0.7956	0.8187	0.6406	0.6608	0.7539	-0.1104	-0.105	-0.2247	0.1509	0.169	-0.3147	0.3099	-0.0471	-0.4446	0.0081	0.2972	0.2923	0.324	0.2955	0.6197	0.6292
HNRNPK	0.8096	0.3976	1.0956	0.3298	0.5788	0.5867	0.5736	0.2609	0.2554	0.2972	0.4028	1.2668	0.968	0.4236	0.5618	0.2963	0.7481	0.6138	0.3405	0.5185	0.3306	0.6376	0.9012	0.0352	0.6478	0.191	-0.1259	0.4606	0.8212	0.6267	0.6654	0.6927	0.8514	0.235	0.5948	0.9435	0.382	0.316	0.9111	1.0253	0.6648	0.2116	0.7747	0.9489	0.2476	0.3999	0.7652	0.5653	1.09
HPCAL1	1.3163	1.1785	1.3955	1.4713	1.1334	1.066	1.178	1.1175	1.4191	1.1116	1.0859	1.5447	1.6099	1.5047	1.6032	1.6337	1.3239	1.649	1.7446	1.7133	1.4292	1.3718	1.9811	1.337	1.4647	1.283	1.0322	1.2207	0.7088	2.2382	1.9443	1.7237	1.7973	1.1403	1.2132	1.0086	1.0604	1.1149	1.4496	1.1891	1.1084	0.5605	2.0428	1.1744	1.4387	1.2271	1.2624	1.4847	1.5373
HPGDS	-0.2997	-0.2533	0.3541	0.5676	0.4424	-0.273	-0.1281	-0.2104	-0.0926	1.021	0.3549	0.8384	0.7755	0.1255	0.7338	0.509	0.4514	0.5259	-0.0473	0.2868	0.372	0.0706	0.2258	-0.0994	-0.2565	0.5712	0.6692	0.3807	0.6396	0.7212	1.0926	0.7131	0.7566	-0.2256	-0.3136	-0.0741	-0.3576	0.9502	1.048	0.792	0.8067	-0.6125	0.0599	0.245	0.4394	0.5353	0.7426	0.5308	0.5826
HS3ST3B1	1.7313	1.1769	1.2165	1.1974	0.9118	0.9035	1.1542	1.2414	0.9408	1.2652	1.4567	1.1104	0.9491	1.2844	1.1175	1.2538	0.3411	1.2772	1.3034	1.488	0.6667	0.8526	0.9946	0.7312	0.9609	1.5363	1.0515	1.4598	1	1.2324	0.7968	0.6827	1.272	0.5783	0.5964	0.7842	1.0602	1.4614	1.0995	1.4793	1.7151	0.4995	0.6801	0.7237	1.1557	0.9973	1.7535	2.1333	1.9856
HS6ST1	1.2175	0.6347	1.0718	1.3693	1.1495	1.2185	1.2236	1.2081	1.3468	0.4539	0.8645	0.5527	0.3981	0.1324	0.3384	0.8588	0.4258	0.4434	0.3537	0.9109	0.325	0.8567	0.6601	0.4952	0.6921	0.4187	0.3584	0.5624	0.4171	0.7346	0.4202	0.6001	1.1348	0.5682	0.7182	0.8746	0.8152	1.3011	0.9106	1.079	0.3021	0.4184	1.2293	1.3254	1.5158	1.3324	1.6174	1.2615	0.9995
HSD11B1	1.01685	1.00125	0.57215	0.93865	0.78185	-0.13465	-0.04815	0.30795	-0.19165	0.4693	0.23445	-0.19895	-0.15275	0.45875	0.07835	-0.05165	0.6933	1.0463	1.2632	0.6525	0.4052	-0.30715	0.17175	-0.72925	-0.73975	0.0737	-0.15395	0.28015	0.26815	-0.32805	-0.30905	-0.48355	-0.73065	0.439	0.7374	0.6906	0.4995	0.13195	0.37835	0.11685	0.16125	-0.1515	0.82885	0.31165	0.66105	0.66315	0.51085	-0.2035	-0.4498
HSP90B1	-0.6863	-0.5923	-0.441	-0.3472	-0.9408	-1.1576	-0.2246	-0.7565	-0.0891	1.4691	-0.0101	0.3426	0.1753	0.0303	-0.0966	-0.5244	-0.7137	-1.1439	-1.0253	-1.0565	-1.5036	-0.4824	-0.6764	-0.8407	0.091	-1.4949	-0.8088	-0.5104	-0.9626	0.5506	1.0139	0.6833	0.8016	-1.1304	-0.9058	-1.0337	-1.2256	-0.708	-0.1741	-0.8357	-0.9025	-0.1255	-0.923	0.2045	-0.6935	-0.9184	-0.7056	0.2637	-0.135
HSPA1A	-0.2423	-0.2315	-0.2986	0.2986	-0.0882	0.2476	0.3429	0.2498	0.799	-0.2423	0.4442	0.829	0.666	0.2489	0.527	-0.0719	0.189	0.1062	0.1678	0.2553	0.0797	0.4111	0.7832	0.7334	0.4533	-0.151	-0.8543	0.0876	-1.0525	1.0705	1.0343	0.8086	1.9043	-0.2942	0.5603	-0.489	-0.2733	-0.2049	0.4489	-0.2398	-0.2741	-0.4494	0.9938	-0.3451	-0.3677	0.47	0.3861	0.6255	0.1717
HSPB1	2.045	2.1668	2.1615	1.5028	1.3932	0.7488	0.8962	0.623	0.2838	0.5956	0.7496	1.5673	2.0238	1.8834	2.1416	1.4743	0.6344	0.858	1.2114	0.9592	0.4953	1.2441	2.6016	0.9915	1.5865	1.5115	0.5058	1.546	0.5259	2.9186	3.0719	2.1506	1.2469	0.5832	0.6995	0.6751	0.171	0.125	0.8508	0.077	0.4106	0.481	2.2106	0.8692	0.9404	0.6047	0.7171	1.3448	1.509
HSPB6	1.2674	0.8609	0.771	0.9954	1.2941	0.973	0.7776	0.7118	0.8864	1.2053	0.0377	0.285	0.1895	0.3719	0.7478	0.1432	0.6804	0.5176	0.561	0.4085	0.4507	0.3176	0.4773	0.1646	0.1188	-0.192	0.2294	0.2444	0.0097	0.5417	0.572	0.4741	0.6239	0.5013	-0.1991	0.0243	-0.0102	0.8855	1.7527	0.4254	0.6285	0.412	0.2677	0.6898	0.759	0.6691	0.6385	0.9336	0.8327
HSPG2	0.5688	0.502	0.5427	1.1178	0.5206	0.638	0.5529	0.7342	0.6281	0.7303	0.2387	0.4153	0.2788	0.4134	0.2062	0.3083	0.5024	0.2112	0.2322	0.1983	0.2733	0.3531	0.3935	0.224	0.1045	0.2235	-0.3165	-0.2642	-0.2696	0.2052	0.34	0.2174	0.2405	-0.0301	0.0461	-0.0539	0.06	-0.0329	0.1394	0.2353	0.1146	0.3076	-0.0317	0.0982	0.2085	0.3698	0.5004	0.7196	0.7255
HTRA2	0.28955	-0.25935	-0.18755	-0.11115	-0.43865	-0.24635	-0.32955	-0.01685	-0.24835	0.1315	-0.39145	-0.01315	0.16945	0.11765	-0.26205	-0.01665	0.5883	0.6071	0.3096	0.6099	0.0378	-0.02785	0.12545	0.10585	0.29515	0.6718	0.28805	0.19795	0.04725	-0.11815	-0.53605	-0.85635	-0.32835	0.3494	0.6572	0.4916	0.3773	0.30015	0.57555	0.22065	0.36375	0.0409	0.34505	0.17885	0.46445	0.02705	0.18205	0.1027	-0.3421
HYAL1	0.7325	0.2563	0.2113	0.9967	0.2961	0.6165	0.5733	0.9252	0.7583	0.0908	0.5057	0.4714	0.543	0.6958	0.1318	0.2413	0.3964	0.1873	0.6632	0.7422	0.3481	0.3471	0.3048	0.0922	0.4328	0.2177	0.1268	0.1775	0.0761	0.2946	0.3558	0.5798	0.1507	0.3536	0.1446	0.3142	0.3186	0.2825	0.0947	0.3617	0.5748	0.2466	0.3359	0.1504	0.3259	0.941	0.7717	0.5896	0.3966
HYOU1	0.51065	0.35375	0.45145	0.63935	0.54645	0.67445	0.78955	0.92915	0.85055	0.6054	0.21585	0.24945	0.48595	0.54245	0.35545	0.52075	0.4761	0.5108	0.3756	0.5096	0.6105	0.51015	0.68695	0.42515	0.68365	0.3205	-0.15925	-0.14225	-0.19465	1.15205	0.90915	0.92025	0.93915	0.3969	0.4482	0.6006	0.4094	0.60615	0.74065	0.65985	0.53295	0.3675	0.68655	0.57695	0.78885	0.51605	0.64705	1.1421	1.1044
ICA1	1.1195	0.9886	0.8801	1.1789	0.899	1.3632	1.5431	0.8092	1.7238	0.3648	1.4752	1.3913	1.9393	0.8688	1.3419	1	1.3208	1.6814	1.4309	1.3852	0.7038	1.1861	1.7677	2.0542	2.216	0.3236	0.7726	1.3799	0.5183	1.8398	1.5033	1.1713	1.4166	0.6243	1.4713	0.3635	1.0251	0.8772	1.3332	0.8393	1.7495	0.7928	1.6874	0.6764	1.0708	1.3613	1.8004	1.729	1.2434
ICAM1	0.6166	0.3207	0.4188	1.19	0.2418	0.494	0.4338	0.6157	0.7618	0.555	0.5624	0.9654	0.6011	0.8886	0.9057	0.6846	0.6321	0.3008	0.4806	0.3366	0.4249	0.2595	0.1345	0.2679	0.2812	0.2242	0.1042	0.1589	0.1923	0.3101	0.1418	0.1584	0.2478	0.3401	0.3342	0.4123	0.3715	-0.0084	0.1991	-0.0389	0.1038	0.3142	0.2895	0.1953	0.3222	0.1954	0.3029	0.7279	0.6576
ICAM2	0.73765	0.01265	0.40555	0.55715	0.20715	0.22735	0.44995	0.51175	0.41165	0.9774	0.89635	0.97315	1.11235	0.91795	0.80405	1.08985	0.84	0.8974	0.6199	0.8452	0.8403	0.54835	0.66675	0.55675	0.60765	1.1343	0.06615	0.11375	-0.20065	1.15675	0.86465	0.85015	1.10425	1.2775	1.1097	1.196	1.2182	1.32055	1.30215	1.39975	1.04635	0.8799	1.09845	0.88485	1.01635	0.54685	0.55835	0.9907	1.0933
ICAM3	0.5152	0.324	0.4173	0.3995	0.2573	0.654	0.596	0.7687	0.5018	0.2019	0.1782	0.2795	0.2263	0.2238	0.1086	0.4118	0.304	0.1506	0.216	0.12	0.3505	0.3535	0.4281	0.3842	0.4205	0.312	0.4752	0.4374	0.3715	0.4185	0.127	0.1744	0.3072	0.8126	0.6963	0.7628	0.7979	0.4276	0.3502	0.3193	0.2715	0.1947	0.4575	0.3763	0.2943	0.3063	0.391	0.5845	0.6895
ICAM4	1.04335	0.84685	0.80285	0.91825	0.88345	0.21495	0.31065	0.38655	0.39145	0.6193	-0.08885	0.22135	0.03635	0.36255	0.29385	0.31925	0.362	0.5669	1.0377	0.423	0.4395	0.20675	0.17325	0.28915	-0.01455	0.5019	0.12425	-0.03905	-0.25735	-0.13275	-0.14725	-0.03325	0.15075	1.0741	0.764	0.9024	1.0829	2.50305	2.17355	2.41495	2.50965	-0.1281	0.71585	0.40585	0.70855	0.53515	0.34515	-0.212	-0.2191
ICAM5	1.0292	1.083	1.3473	1.557	1.3113	0.0829	0.2251	0.3032	-0.0898	0.7635	0.4387	0.8277	0.3672	1.0001	0.8061	0.8925	0.9923	1.0261	1.2339	1.0338	0.8229	0.4467	0.4001	0.5678	0.3671	0.5755	0.7148	0.6548	0.7395	0.0344	0.0806	-0.1968	0.0573	1.1785	1.1638	1.4272	1.2562	0.9307	0.9838	1.1826	1.0947	0.5707	1.5813	1.3703	1.3897	-0.1796	-0.3012	0.8976	0.8212
ICOSLG	0.7842	0.6735	0.5969	0.5199	0.4575	0.5659	0.6479	0.6696	0.5918	0.1624	0.3391	0.3265	0.2	0.9225	0.7343	0.5146	-0.0128	0.2609	0.3697	0.4154	0.1529	0.4898	0.5408	0.3931	0.2447	0.5582	0.4651	0.5301	0.204	0.6719	0.3665	0.4282	0.476	0.6048	0.6445	0.615	0.6656	0.3721	0.5231	0.6224	0.7495	0.7013	0.6467	0.6012	0.7581	0.787	0.8647	0.9886	0.9649
IDI2	-0.0761	-0.0425	1.0624	0.6204	0.5355	-0.1768	0.6057	0.495	0.1703	0.118	-0.1777	0.6673	0.7125	0.8261	0.586	0.0097	0.8512	0.9496	0.4274	0.388	0.2498	-0.0223	0.2202	0.0389	0.6711	0.4398	0.1196	-1.0009	0.6332	0.1441	0.4541	-0.1645	0.5451	0.2187	-0.1513	-0.5287	-0.0548	0.3956	0.8781	-0.1807	0.0368	-0.1578	0.8847	0.3809	0.4797	0.0676	0.386	0.4672	0.7298
IDS	0.1256	0.1499	0.2237	0.0379	0.2366	0.1253	0.2135	0.2198	-0.121	0.0576	-0.2557	-0.0612	0.0077	0.0289	-0.0495	0.1009	0.1156	0.1924	0.1881	0.1559	0.1659	0.1192	0.2288	0.2659	0.3042	0.124	0.1236	0.1938	0.0753	0.1918	0.2401	0.1437	0.1476	0.1345	0.0661	0.0548	0.1181	0.0378	0.1332	0.0015	0.2259	-0.1093	0.2006	0.238	0.2364	0.3188	0.2816	0.1657	0.0867
IDUA	-0.298	-0.5369	-0.9054	-0.2003	-0.339	-0.1024	-0.0913	-0.1397	-0.0186	-0.1937	-0.6607	-0.9669	-0.2834	-0.4721	-1.0692	-0.1991	-0.7032	-0.3922	-0.1305	0.0079	-0.697	-0.8377	-1.0071	-1.079	-0.6341	-0.7707	0.3654	-0.1509	-0.1189	-0.6436	-1.2008	-0.9486	-1.0203	-0.6117	-1.3944	-0.4537	-0.4905	-1.0024	-1.2109	-1.8307	-1.1466	-1.0728	-0.9789	-1.0212	-0.7499	-0.479	-0.2262	-1.156	-0.9266
IFNG	0.7027	0.3702	-2.2057	1.0825	0.8382	1.3089	-0.3708	1.3957	1.127	-0.3736	1.5152	1.1098	0.0692	-0.7424	1.1779	-1.9405	-0.7348	-0.7926	-2.3294	-0.2061	-6.6216	0.3472	-0.1192	-0.4041	0.899	-0.4549	1.7317	1.2129	0.9864	0.8768	0.9986	0.9478	0.6575	-0.2391	4.702	0.7366	0.1983	-1.6905	0.7823	-0.2356	0.4253	-0.2032	-0.0279	-0.3769	-1.6955	0.3026	0.33	0.719	-0.3797
IFNGR1	0.3228	0.2526	0.2334	0.4159	0.3552	0.1471	0.1923	0.3179	0.0668	0.2059	0.0799	0.0254	0.0179	0.3673	0.1323	-0.0184	-0.026	-0.1771	0.1444	-0.1035	-0.1506	-0.2208	0.0151	0.0497	-0.1179	0.2293	-0.1111	-0.0931	-0.1565	0.1855	0.0016	-0.0666	0.1368	0.173	0.0802	0.1072	0.017	-0.0376	0.2876	0.1886	0.1944	0.2454	0.286	0.1688	0.3778	0.2738	0.3078	0.3917	0.4037
IFNGR2	0.6918	0.5005	0.5227	0.5363	0.1984	1.2817	1.0458	1.3442	1.266	-0.1196	0.0526	0.2705	0.0132	0.5159	0.5215	0.0568	1.1705	1.2696	1.2322	1.3256	1.1079	0.2521	0.1977	0.3222	0.0116	-0.2823	-0.334	-0.0919	-0.5447	-0.1768	-0.3031	-0.1296	-0.2984	-0.1953	0.0677	0.1359	0.1152	1.2384	1.2549	0.846	1.2096	-0.5607	0.621	0.5581	0.8177	1.531	1.4526	-0.2117	-0.2756
IFNL1	0.3969	0.0864	0.7828	0.1373	0.6325	-0.7435	0.5221	-0.0381	0.3988	-0.0921	0.6737	0.1191	0.2505	0.3722	-0.3523	-0.1875	0.2951	0.267	-0.3315	0.123	-0.2173	1.1465	0.4391	-0.5092	1.1894	0.4749	0.7559	1.0544	-0.7745	-0.3378	0.1027	-0.0493	-0.1783	0.2096	0.3075	0.0258	0.3827	0.8801	0.4313	0.1052	-0.0918	0.161	1.024	0.3786	0.522	0.5015	0.4337	0.8026	0.1677
IFNLR1	0.44395	0.20965	0.12115	0.34035	0.18125	0.57155	0.57155	0.95165	0.71135	0.4957	0.65245	0.52565	0.09275	0.83975	0.78825	0.47235	0.2118	0.691	0.8543	0.3459	0.4267	0.71355	0.55385	0.88205	0.20355	0.1926	0.25055	0.31035	0.28345	0.48855	0.41035	0.34295	0.14265	0.3149	0.613	0.5451	0.3403	0.41905	0.41305	0.45095	0.36315	-0.0117	2.60375	2.16015	2.27615	-0.14125	-0.24295	-0.3325	-0.2978
IGF1R	0.8433	0.5943	0.7845	0.7149	0.5662	0.8432	0.8428	0.7548	0.8128	0.7116	0.7629	0.8258	0.5472	0.9483	0.9172	0.819	0.6725	0.9917	1.1321	1.1835	0.8493	0.6442	0.7157	0.6058	0.5593	0.7706	0.5216	0.6828	0.291	0.8779	0.7342	0.6704	0.9431	1.0482	1.0211	1.0883	1.0756	0.5989	0.5123	0.7041	0.7551	0.8748	0.7697	0.4739	0.8412	1.0102	1.0772	1.0134	0.896
IGF2R	-0.19295	0.03095	0.00375	0.16975	0.01975	0.66495	0.37425	0.66025	0.52995	-0.0638	0.20245	0.46795	0.43925	0.78105	0.55545	0.52085	0.2846	0.4995	0.3075	0.5478	0.5108	0.82695	0.53395	0.85945	0.78985	0.1832	0.24805	0.25055	-0.11425	0.36785	0.16565	0.27125	0.21305	0.1024	0.2479	0.3598	0.2177	0.30785	0.32355	0.29605	0.43255	-0.0115	0.07255	0.19175	0.30945	0.80515	0.75955	0.596	0.2526
IGFBP1	2.1745	2.495	2.3187	1.0265	1.8244	-0.9825	-0.2734	0.3611	0.1904	1.7723	-1.6557	-1.6861	-2.5807	-0.8338	-2.7692	-2.3025	0.5149	0.8854	0.8831	1.5031	-0.0055	-1.8293	-2.2616	-3.2615	-2.6429	2.3224	0.1153	1.4769	-0.878	0.1769	0.264	-1.8752	-0.8844	-0.012	0.4953	0.3831	0.7487	-0.1632	-0.5714	0.7715	-0.6446	1.2257	0.6086	0.2568	-0.6138	1.0317	1.2868	2.5611	2.971
IGFBP2	2.68675	2.32885	2.04085	2.29555	2.38715	0.11175	1.44875	0.78085	0.48415	0.9171	-1.41715	-1.48715	-1.87345	-1.23515	-1.68125	-1.29715	1.6415	1.1292	1.6274	0.9168	1.6154	-1.35965	-0.31615	-0.89935	-0.91505	1.5377	-0.65375	0.27015	0.96105	-0.05285	0.29365	-0.35165	-0.05915	1.9234	1.1921	0.9811	1.7093	-0.58585	0.59905	0.16295	-0.49345	1.2868	0.89835	0.73375	1.20815	0.43825	-0.30475	2.3708	2.2836
IGFBP3	0.81125	0.54735	0.34525	1.08665	0.27975	0.12205	-0.22565	0.28475	-0.04865	-0.0669	0.10155	0.53805	0.21615	0.58165	0.43295	0.30845	-0.013	-0.1004	0.0777	-0.0977	-0.1261	0.38075	0.35875	0.47545	0.51375	0.1209	-0.16095	-0.38185	0.00575	0.33845	0.26945	0.35925	0.49995	0.1965	0.1884	0.3003	0.0956	-0.04385	0.11105	0.15625	0.24315	-0.6153	0.05715	-0.23855	0.01805	0.51105	0.40375	0.7408	0.5817
IGFBP4	1.47715	1.81155	1.54755	1.60615	1.43955	0.99335	1.06485	1.24085	1.07115	1.2046	0.82815	0.96465	0.57855	1.31425	1.05435	0.64185	0.5051	0.7408	0.7243	0.9522	0.5401	0.39355	0.51135	0.44135	0.09105	0.7043	-0.23465	0.14095	-0.58345	0.44755	0.47575	0.09895	0.33595	0.3455	0.3396	0.1811	0.1419	-0.16675	0.18485	0.64345	0.38685	0.4967	0.71825	0.73025	0.72405	0.64925	1.10645	1.3948	1.2939
IGFBP6	0.6344	0.4883	0.3135	1.0453	0.2938	0.251	0.1649	0.4917	0.4032	0.7849	0.3295	0.2911	0.1273	0.3878	0.0428	-0.1065	0.3818	0.1187	0.5143	0.2493	0.2755	0.3274	0.3207	0.2772	0.2275	0.2698	-0.6082	-0.5174	-0.4706	0.2816	0.0399	0.0508	0.1231	0.3762	0.2378	0.239	0.4177	-0.0421	0.3053	0.4658	0.2968	0.2507	0.4515	0.4233	0.4829	0.1095	0.2364	0.6903	0.5183
IGFBP7	0.9453	0.2137	0.6897	0.8268	0.5894	0.2638	0.4548	0.3461	0.2658	0.2426	0.0137	0.13	0.0116	-0.169	-0.3307	-0.0787	0.3172	0.0751	0.1659	0.0162	0.2761	0.3753	0.2004	0.0219	-0.1812	0.3583	-0.2591	-0.0402	-0.0154	0.1556	0.0193	-0.1597	0.0604	-0.0844	-0.1585	0.108	0.2279	-0.2589	0.0423	0.2613	-0.1808	0.4025	0.2405	0.2917	0.476	0.4165	0.3328	0.692	0.6878
IGFBPL1	1.5097	1.8497	1.5426	1.5307	1.5021	0.2193	-0.2309	0.1317	-0.1421	0.5119	-0.058	0.5292	0.1487	0.4848	0.2629	0.5608	0.3751	0.386	0.6658	-0.0114	-0.1744	0.0841	-0.0727	0.0015	-0.6509	0.4638	0.2224	0.413	0.4583	-0.3051	0.1868	0.0141	0.0339	0.2074	0.1746	0.1577	0.2674	0.3119	0.1969	0.4419	0.4176	0.5009	-0.0959	-0.3221	-0.2397	1.1229	0.9231	0.8786	0.6713
IGSF3	-0.0263	0.3839	0.2829	0.3062	0.2272	0.3515	0.2334	0.3625	0.2827	0.4953	0.3135	0.2858	0.14	0.5984	0.5626	0.2965	0.2337	0.279	0.8918	0.7201	0.4529	0.5406	0.441	0.6165	0.2712	0.2115	0.2048	0.1389	0.0147	0.3617	0.2063	0.5739	0.2224	-0.0103	0.2585	0.1577	-0.0826	0.0964	0.2	0.2927	0.5492	0.3125	0.0691	-0.0403	0.2718	0.4914	0.5165	0.5681	0.3837
IGSF8	0.6749	0.8076	0.7001	0.5053	0.6274	0.4488	0.6227	0.8377	0.2267	0.5629	0.2284	0.3992	0.6484	0.8368	0.5951	0.8164	0.3655	0.761	0.7726	0.511	0.3285	0.6567	0.4393	0.4274	0.4395	0.7182	0.3396	0.3852	0.1756	0.6736	0.6188	0.4712	0.4893	0.5834	0.4146	0.5117	0.5526	0.0715	0.3145	0.5425	0.5805	0.4737	1.008	0.7585	0.841	0.7908	0.4429	0.9248	0.7602
IKBKG	2.73845	2.41575	2.23165	2.99685	2.16805	3.23335	3.08775	3.27085	3.94545	1.0746	3.76305	3.80305	3.48555	3.53595	4.04695	3.04185	2.7034	2.8867	3.2924	2.7745	2.7779	4.20245	3.91955	4.54765	4.15355	1.6462	2.50545	2.40855	2.18495	3.78005	3.29525	3.54495	4.59475	2.2723	3.7372	2.1555	2.8022	3.07005	3.37565	2.93155	3.05615	1.8363	4.07555	2.50775	2.91585	3.12925	3.44275	3.5217	2.8745
IKZF2	-0.414	-0.5504	-0.4811	0.2136	-0.2378	3.6937	3.8752	3.7232	3.8648	0.6687	0.0229	-0.2139	-0.1987	-0.489	-0.1576	-0.6685	0.4055	-0.3495	0.5595	-0.4351	0.1295	0.411	0.4884	-0.3268	-0.0221	-0.1405	-0.7311	-0.4583	-0.1299	0.5739	-0.3069	0.701	-0.5296	-0.6021	0.1943	0.3481	-0.6304	1.0868	1.361	0.665	0.8685	-0.2723	-0.2491	-0.1602	0.6803	-0.4609	-0.3736	0.0881	0.2046
IL10	-9.5622	-8.835	-10.2396	-11.5919	-8.4448	-9.3338	-9.3041	-9.6917	-10.3373	-9.1852	-8.8447	-9.4333	-8.7592	-14.7252	-10.2885	-10.3789	-8.4884	-9.1254	-10.9115	-9.6757	-8.728	-10.105	-9.7202	-9.6556	-12.2451	-9.5638	-9.2115	-10.4066	-9.6468	-10.9314	-8.3396	-9.8337	-9.1823	-9.4458	-10.3881	-8.9235	-11.3586	-9.5471	-9.3876	-8.8822	-10.3385	-8.5924	-9.6071	-13.8153	-8.5489	-9.1855	-10.2835	-10.3061	-12.3756
IL10RA	0.0669	0.1532	0.817	-0.1619	0.0785	1.9799	1.2792	0.9496	0.2912	-0.3593	-0.1124	0.1094	-0.1732	0.4591	-0.0212	0.0267	1.3996	0.7233	0.7761	0.6302	0.7052	4.8349	4.728	4.7588	4.887	0.037	0.6785	0.6472	0.2081	0.2539	0.5443	0.5868	0.1408	0.131	0.1353	0.25	-0.0799	0.6382	0.5997	0.3689	0.5576	0.1259	0.502	0.3229	0.3009	0.4232	0.0264	0.2546	0.262
IL10RB	0.4423	0.7952	0.6269	0.7141	0.54	0.5432	0.597	0.8006	0.5192	0.5146	0.4169	0.5605	0.6891	0.9301	0.7007	0.689	0.1583	0.0403	0.2957	0.0144	-0.096	-0.1143	-0.0507	-0.1973	-0.1703	-0.2716	-0.3178	-0.2341	-0.6082	0.2052	0.2531	0.1914	0.0518	0.1351	0.2928	0.3286	0.0711	-0.0716	0.0816	-0.1889	0.0928	0.0305	0.2013	0.3172	0.3863	0.2441	0.275	0.6147	0.4988
IL11	-0.3968	0.2609	0.6534	0.4502	0.7179	0.3454	1.0979	0.4264	0.6984	0.4775	1.0098	0.505	-0.2667	0.7785	0.6453	1.5104	0.8147	0.9481	1.0285	0.4153	0.3568	-0.1131	-0.0401	0.5169	0.2029	0.5136	2.0096	1.8762	0.9935	1.1557	0.2814	0.6266	-0.2471	0.0715	0.4226	0.1369	-0.2113	0.6701	-0.7479	0.0877	0.7757	0.7309	-0.6375	0.0041	0.2732	0.152	0.3346	0.3484	0.8004
IL12A_IL12B	1.6516	1.3097	1.2997	1.4064	1.2429	0.8901	0.4877	0.4789	0.774	0.044	1.8257	1.4514	1.2183	1.5324	1.4875	1.841	-0.1933	-0.2511	0.304	-0.2437	-0.4043	1.7017	1.1744	1.6135	1.5014	0.6337	0.2855	-0.0965	-0.0349	1.7829	1.242	1.6353	1.3792	0.7501	0.0986	0.116	0.4044	-0.4741	-0.0343	0.2775	-0.017	0.3645	0.98	0.6816	0.5872	0.7229	0.7279	0.3071	0.293
IL12B	0.789	0.4326	0.6448	0.6442	0.6425	0.2887	0.2698	0.2706	0.5004	-0.2404	0.8778	0.583	0.5343	0.3122	0.5907	0.9516	-0.3153	-0.7703	-0.6596	-0.6936	-0.5736	1.0043	0.6802	0.8127	0.7807	0.1817	0.0398	0.0729	-0.2748	1.0101	0.7027	0.7644	0.7405	0.2486	-0.2026	-0.2452	-0.0546	-0.5878	-0.3681	-0.2001	-0.6226	0.1067	0.3862	0.3522	0.2012	0.3175	0.2129	-0.2009	-0.0509
IL12RB1	0.1114	1.1228	0.6399	-0.2063	0.4139	0.9426	1.0541	0.7002	0.8399	-0.3256	1.2796	1.2547	0.1729	0.3824	0.4066	1.0171	0.4441	0.963	-0.4033	0.1984	0.2192	0.4844	0.507	0.4058	0.4945	0.5902	0.7977	0.9086	0.2696	0.6162	1.0535	0.6322	0.7951	0.8502	0.7734	0.4418	0.7464	0.3136	0.691	0.7808	0.9628	0.8198	0.9993	0.5523	0.284	0.1173	0.5653	0.7746	1.0121
IL13	-0.2361	-0.5798	-0.0176	-0.077	-0.0123	-0.4332	0.0427	-0.308	-0.447	-0.391	-0.3143	-0.413	-0.3545	-0.8072	-0.6021	-0.3824	-0.6132	-0.1957	-0.6183	-0.6885	-0.7215	-0.5243	-0.2177	-0.526	0.1525	-0.562	-0.7378	-0.3665	-0.6269	-0.3202	-0.2835	-0.5867	-0.8563	-0.6979	-0.4051	-1.0432	-0.8354	-0.5252	-0.362	-0.6619	-0.5324	-0.2767	-0.8737	-0.1924	0.067	-0.8183	-0.3374	-0.4885	-0.6377
IL13RA1	-0.0534	-0.137	0.3004	0.2872	0.2888	0.5107	0.626	0.6422	0.5942	0.3707	0.442	0.4208	0.5495	0.5737	0.3359	0.7177	0.1719	0.1556	0.0518	0.1219	0.1193	0.3476	0.3449	0.3462	0.6941	0.5706	0.4456	0.3602	0.0367	0.8513	0.6868	0.6833	0.7595	-0.0452	0.3529	0.197	0.153	0.0526	0.1694	-0.2764	-0.1244	0.1357	0.1711	0.4319	0.396	0.2775	0.3685	0.5178	0.392
IL15	0.966	0.7781	0.8338	0.8735	0.7207	0.2553	0.3486	0.4334	0.3469	0.429	0.4633	0.044	0.1533	0.2336	0.2853	-0.0484	-0.0494	0.5805	0.456	0.204	0.2057	0.5832	0.4706	0.2771	0.2073	0.2909	0.0041	-0.2687	0.0338	0.4218	0.3766	0.5302	0.3313	0.2527	0.585	0.1318	0.0151	0.5582	0.6008	0.709	0.5636	-0.2533	0.3752	0.1682	0.4038	0.2514	0.0653	0.9732	0.7744
IL15RA	0.7665	1.1622	1.2966	0.7829	1.3414	1.2779	1.1981	0.137	0.5055	0.2806	0.6262	1.3339	0.9589	0.9254	1.0096	1.1442	1.079	0.4152	0.9305	0.0631	0.0005	0.8662	1.2542	0.5602	0.6636	0.847	1.0863	0.8509	0.2402	1.4808	0.8837	1.3763	0.873	1.3052	1.2208	1.0582	1.1828	0.3806	1.2358	1.0358	1.4634	1.0286	1.1572	0.7089	1.8749	0.8833	0.7626	1.0398	1.2735
IL16	1.0532	0.856	0.8166	1.0699	0.9244	1.4912	1.5553	1.5282	1.8712	1.0074	1.5998	1.9157	1.4612	1.3326	1.1114	1.2606	1.0673	0.6258	0.8927	0.9619	0.7324	1.7611	1.8681	2.0327	1.9277	0.2018	0.8377	0.8952	0.3253	1.5111	1.4218	1.3164	2.1537	0.9294	1.6291	0.6062	0.9915	0.8957	1.2015	0.7663	0.8532	0.8109	1.554	0.9788	0.9188	1.3155	1.2808	1.5001	1.0121
IL17A	-0.5298	0.0367	-0.051	-0.072	-0.279	-0.6177	-0.0633	-0.5359	-0.7405	-0.2363	-0.6577	-0.4443	-0.2871	-1.2567	0.3967	-0.1923	0.0202	-0.9198	-0.7502	-0.8113	-1.0636	-0.7622	-1.3609	-0.5022	-0.7609	-0.4683	-0.0917	-0.3018	-0.4171	-0.328	-0.5619	-0.2955	0.0214	-1.2227	-0.6516	-1.2583	-0.869	-0.6226	-0.2304	-0.5623	-0.5042	0.2503	-0.1144	-0.287	-0.4536	-1.3112	-0.3474	-0.1987	-0.5959
IL17C	1.8273	2.2636	1.393	0.9183	1.1482	-0.3648	0.1217	0.1029	-0.1006	-0.3274	0.7934	-0.3611	0.2252	0.714	-0.0043	0.5732	-0.4533	-1.0275	-0.2845	-0.7696	-0.8009	0.3532	0.3694	-0.0158	0.1307	0.0971	-0.3775	-0.6009	-0.9984	-0.0892	0.329	0.337	-0.4332	-1.6016	-0.7983	-1.6115	-1.4485	-0.6055	-0.9436	0.3116	-0.386	-0.0599	1.249	0.8823	0.8445	-0.8593	-0.3402	0.0562	0.9947
IL17D	1.1723	1.2054	1.237	1.4655	1.2609	-0.1694	0.3596	-0.0506	0.4228	0.1383	-0.6062	-0.2318	-0.7398	-0.4224	-0.3609	-0.4559	0.1071	0.2344	0.2815	0.1793	0.4032	-0.0357	-0.1502	0.0538	-0.3151	-0.0258	0.8596	0.4591	-0.2615	0.0885	-0.0618	-0.2516	0.0406	-0.5167	-0.425	-0.2954	-0.2562	-0.2332	-0.3992	-0.2373	-0.1021	0.4781	0.5794	0.8621	0.7842	-0.5725	-0.0483	0.9364	1.0693
IL17F	0.8743	0.7809	0.6388	0.9062	0.175	0.894	0.48	-0.4468	0.1178	0.2491	0.2833	0.2861	-0.6017	-0.1469	-0.3213	0.5464	0.5249	0.4024	-0.1095	0.0378	-0.0832	-0.4168	-0.0339	0.2107	-0.6233	-0.4368	1.3515	1.2836	0.0111	0.1244	0.4836	0.1973	0.3529	-0.0217	-0.6194	-0.7923	-0.5314	-0.4637	-0.4171	-0.1494	-0.4239	0.5046	0.8939	0.9279	0.3358	-0.2464	-0.2195	0.0417	0.2277
IL17RA	0.4991	0.877	0.6274	0.8111	0.5723	0.5722	0.397	0.6581	0.3675	0.6418	0.6482	0.8206	0.9742	1.5073	1.0422	1.0476	0.1489	0.3769	0.3113	0.1995	0.0257	0.5884	0.5896	0.5872	0.6758	1.0572	0.2847	0.1519	0.0282	0.4323	0.4536	0.4172	0.2177	0.2362	0.354	0.3838	0.3335	1.022	1.2965	1.258	1.4694	0.2715	0.9925	0.4662	0.6805	0.3206	0.2774	1.187	1.0049
IL17RB	0.99615	0.38515	0.32835	0.53955	-0.06715	-1.08005	-1.08935	-0.78795	-1.02245	0.1454	-1.39405	-1.71335	-1.29375	-0.94675	-1.35035	-1.62655	-0.2142	0.0689	0.2974	-0.2078	0.0795	-0.14535	-0.26945	0.15335	-0.14235	0.0466	-1.06135	-1.40385	-1.17185	0.19195	-0.31515	-0.17275	-0.25975	1.0854	0.3655	0.2405	0.4506	-0.56415	-0.40825	-0.58165	-0.95995	-0.0853	0.43225	0.39635	0.32985	-0.90795	-0.76045	0.7045	0.5855
IL18	0.9806	0.1284	0.3177	0.3158	0.213	0.122	-0.0194	0.1171	0.1435	0.0899	0.6831	0.7695	0.6183	0.3927	0.741	0.5862	-0.1632	-0.2933	-0.1672	-0.2198	-0.3569	-0.5203	-0.4371	-0.5446	-0.3455	-0.7855	0.1472	0.1084	-0.2875	0.6628	0.2564	0.2097	0.223	-0.2389	-0.0648	-0.1297	-0.2276	0.6766	0.5258	0.2364	0.2454	-0.177	-0.1077	-0.3499	-0.1098	0.0129	0.2271	-0.6875	-0.7154
IL18BP	0.54655	0.36075	0.28895	0.98165	0.13035	0.29345	0.07975	0.34875	0.36135	0.339	-0.07665	0.18595	-0.00495	0.44755	0.32005	-0.09695	0.1955	-0.0264	0.2184	-0.0614	-0.0298	0.06945	0.03295	0.14015	-0.07855	0.2687	-0.45315	-0.37745	-0.29955	0.24795	0.27455	0.31375	0.19145	0.1958	0.068	0.185	-0.0039	-0.16685	-0.01125	0.01905	0.11605	0.11	0.05125	-0.15085	0.23385	-0.01925	-0.12905	0.5403	0.5586
IL18R1	0.09115	-0.34245	-0.27795	-0.21365	-0.27215	0.11495	0.07615	0.17035	0.21175	-0.0198	0.56545	0.40995	0.49595	0.38845	0.48895	0.53175	0.2585	0.0501	0.0171	0.3704	0.0758	0.41225	0.26315	0.46055	0.48655	-0.2029	0.39395	0.21325	0.03255	0.48125	0.22995	0.37595	0.31125	-0.1116	0.072	-0.0629	-0.1994	0.20105	-0.10785	-0.08615	-0.16395	-0.0932	0.26415	0.34995	0.36165	0.70545	0.62475	0.6019	0.3505
IL18RAP	1.0207	0.7978	0.8166	0.8534	0.6597	-2.2002	-1.8492	-1.6944	-2.0062	0.6962	-1.4982	-1.1295	-1.3985	-0.9697	-1.1915	-1.3126	-0.4261	-0.2228	-0.0302	1.0223	1.2046	1.7799	1.4641	1.5261	1.0727	0.8969	-0.1843	0.0325	-0.3866	1.6861	0.7342	1.6388	1.022	-1.3845	-0.8356	-1.0229	-0.7871	-1.239	-1.5318	-1.1084	-1.1479	-1.6062	0.1826	0.3726	-0.0878	1.4552	1.371	-1.3826	-0.9572
IL19	1.4488	0.4411	0.7104	0.6187	0.5722	0.7237	0.7898	0.8726	0.5746	0.4872	1.2797	0.2599	0.1571	0.2503	0.5316	0.7037	0.3426	0.7097	0.7473	0.7993	0.8922	0.7126	0.4377	0.2569	0.1296	0.3792	0.6387	0.5675	0.6044	0.8636	0.5979	0.9513	1.0445	0.6493	0.8474	0.6148	0.8711	-0.7271	0.4299	0.9286	-0.0092	1.1291	0.5058	0.3503	0.3986	0.7242	0.5581	0.8678	0.5833
IL1A	-0.6704	-1.0456	-0.2228	-0.3702	-0.5336	-0.703	-0.8328	-0.3178	0.6165	0.0658	-0.9802	-0.4228	-0.1639	-1.0532	-0.2251	0.0712	0.0949	0.127	0.0353	0.4097	-0.2758	-0.3584	-0.7117	-0.4236	0.0251	-0.6169	-0.4965	0.2131	-0.4878	-0.4422	-0.1104	-0.2348	-0.595	0.1367	-0.14	-0.199	-0.1258	-0.3693	-0.101	-1.0073	-0.3696	-0.3596	0.0868	0.9526	0.0947	-0.8703	-0.2947	-0.0176	-0.4946
IL1B	-0.1093	0.0823	0.4212	0.523	0.3286	0.289	0.0373	-0.3406	-0.244	1.0404	-0.0474	-0.0638	0.3134	-0.1528	-0.0994	0.3624	-0.6153	0.1273	-0.5999	0.3142	-0.2767	-0.3508	0.6182	0.4848	0.3541	-0.6272	-0.4847	0.0856	-0.4273	0.1513	0.4205	0.4686	0.5431	-0.3022	0.1769	-0.1946	-0.4719	-0.6337	-0.0817	-0.047	-0.031	0.0614	0.8177	0.2948	-1.2685	-0.3343	-0.1347	-0.2275	-0.5328
IL1R1	0.4879	0.5889	0.7364	0.7302	0.544	0.3866	0.3864	0.3297	0.2253	0.3306	0.3657	0.5495	0.5449	0.5127	0.4548	0.6267	0.1476	0.4302	0.0159	-0.228	0.1938	0.1329	-0.2257	0.1894	0.0914	0.3537	0.2168	0.2361	-0.2067	0.3067	0.2224	0.3555	0.4559	0.8784	0.9668	0.8303	0.7475	0.7005	0.6422	0.6183	0.5955	0.6911	0.6739	0.8776	0.769	0.5441	0.6255	1.2062	0.9976
IL1R2	-0.2384	0.0397	-0.0665	0.0897	0.0099	-0.0289	-0.0318	0.1596	-0.1942	0.0129	-0.3094	0.0174	0.0232	0.3371	0.0457	-0.0458	0.1291	0.1213	0.5777	0.1019	0.1006	0.1885	0.17	0.1746	0.0765	0.4289	0.1181	0.0978	0.029	-0.5094	-0.4274	-0.3857	-0.2743	0.0479	0.1313	0.0921	-0.0641	0.2904	0.3311	0.183	0.5207	0.0049	-0.1246	-0.1307	0.1331	0.199	0.0582	-0.138	-0.0674
IL1RAP	-0.57165	-0.22885	-0.24025	-0.22595	-0.39235	0.41565	0.37905	0.46635	0.48475	0.1992	-1.00625	-0.43485	-0.77825	-0.31455	-0.49135	-0.63705	-0.709	-0.3519	-0.4494	-0.6447	-0.4371	-0.30305	-0.21935	-0.05415	-0.23125	-0.0239	-0.59935	-0.59665	-0.72505	-0.70575	-0.89615	-0.89875	-0.69775	-0.7828	-0.7702	-0.7215	-0.8172	-0.43475	-0.24375	-0.09565	-0.02805	-0.8866	0.14035	0.27235	0.35765	-1.20745	-1.01575	0.0682	0.0639
IL1RL1	0.5664	-0.0648	0.1565	0.5559	-0.0522	0.0871	0.1437	0.1183	0.1172	0.198	-0.6559	-0.4111	-0.482	-0.217	-0.3399	-0.4011	0.0806	-0.1967	0.0619	-0.1475	0.0239	0.4755	0.533	0.5827	0.6547	-0.7321	-0.9169	-0.9578	-1.106	-0.3424	-0.4096	-0.5092	-0.2492	-0.3876	-0.3385	-0.4524	-0.5422	0.027	-0.1076	-0.3181	-0.259	0.0297	-0.5092	-0.5833	-0.4079	0.282	0.1542	-0.7436	-0.7009
IL1RL2	0.2123	0.1496	0.0908	0.4831	0.2658	0.024	0.3625	-0.125	0.2867	0.2685	-0.1179	0.3395	0.0371	0.1649	-0.0123	0.1241	0.0039	-0.1365	-0.3658	-0.1622	-0.4963	-0.0236	0.1753	0.3872	0.3447	0.3823	1.4097	0.797	0.6497	0.6894	0.497	0.2188	0.4124	0.0467	0.1596	0.4542	0.0811	-0.2264	0.2541	-0.2404	0.214	0.9706	0.4353	0.7729	0.8218	-0.2897	0.0111	0.7639	0.2793
IL1RN	-0.1281	-0.1538	-0.3038	0.1389	-0.3733	0.9863	1.0448	1.1616	1.2653	0.1556	1.6968	1.0634	1.2768	1.4065	1.4735	0.939	0.3776	-0.0144	0.5859	1.4638	0.3053	1.7804	2.3052	2.0953	2.0188	-0.2807	0.6864	0.7265	0.5182	2.1332	1.583	1.2154	1.5307	0.1229	0.9374	-0.05	0.1204	0.0519	4.8006	0.0439	0.3164	-0.2816	1.1906	0.3521	0.5658	0.3917	0.4256	0.6376	0.1078
IL2	0.5119	0.8493	0.0951	0.1318	0.7226	0.2228	0.4198	-0.3107	-0.3047	0.5035	0.0253	0.195	1.1132	0.1308	0.1537	0.5701	0.7983	0.0385	0.0116	-0.6657	0.5047	-0.1008	0.7711	0.0005	0.4328	0.3365	0.6833	0.8005	0.8132	0.3739	0.4033	0.3761	0.2	0.6282	0.4967	-0.2544	-0.0418	0.4677	-0.1628	0.4097	-1.5736	0.5138	0.5739	0.5309	1.2916	0.0503	0.1318	0.395	-0.0082
IL20	-2.2495	-1.3571	-1.7637	-1.3674	-1.9419	-1.6831	-2.2176	-1.7348	-3.151	-1.0949	-1.8095	-2.2209	-2.2626	-2.0044	-1.855	-2.2015	-1.699	-1.9907	-1.9685	-2.1572	-2.4901	-1.9754	-2.2475	-1.2474	-2.0414	-1.7001	-1.7964	-1.6964	-1.9645	-0.1195	-0.9412	-0.7488	-1.1716	-1.9428	-2.4621	-2.0726	-1.7319	-1.7361	-1.7433	-2.3931	-1.2063	-2.156	-1.8979	-1.7776	-1.8117	-2.4606	-1.3595	-2.003	-2.1332
IL20RA	-0.1132	-0.528	-0.1556	-0.1258	-0.4682	-0.7186	-0.3075	-0.0965	-0.7392	-0.161	-0.0532	-0.3392	-1.1718	-0.5978	-0.5291	-0.436	-0.5815	-0.8385	-0.5661	-0.5137	-0.8554	-0.3335	-0.1388	0.0387	0.1928	0.9381	-0.0337	-0.1599	0.0436	0.1288	-0.5583	-0.4428	-0.8071	-0.3433	-0.0463	-0.4443	-0.5532	-0.2611	-0.306	-0.2977	-0.2244	-0.1962	0.1908	0.2706	0.5083	-0.5979	-0.7306	0.1058	-0.246
IL22RA1	0.6201	0.0692	0.6665	0.6242	0.7705	0.7892	0.3694	0.7017	0.846	0.6088	0.8681	0.8752	0.8452	0.6338	0.7206	0.471	0.9986	0.8269	0.1832	0.3336	0.9041	0.8367	0.5141	1.0473	0.9403	0.805	1.3957	0.8361	0.6773	0.2112	1.131	1.0342	1.0873	0.8087	1.1773	0.5715	0.7063	1.3309	0.4841	0.5567	0.9975	0.4212	0.9551	1.0813	1.1703	0.8293	0.3458	1.7994	1.573
IL24	-0.626	-0.1947	0.4643	-0.4989	-0.7703	0.5357	-0.9707	-0.9709	-0.9932	0.2321	0.3112	-1.5032	-1.3681	-0.025	-0.2978	-0.0291	-0.2182	0.1234	-0.2759	0.0129	-0.2092	0.3553	0.0034	-0.6848	0.3576	0.1958	-0.2031	-0.6795	-0.2952	-0.3383	0.1933	0.0401	-0.5192	-0.0002	0.2803	0.2808	0.2914	-0.228	-0.5265	0.2267	-0.2455	-0.1141	-1.0739	-0.8079	-0.0936	-0.5151	-0.5066	-0.2553	-0.2401
IL2RA	0.84605	0.34695	0.28585	0.35145	0.14335	0.48855	0.59905	0.64305	0.21375	0.3904	0.40615	0.11675	0.21815	0.22435	0.30785	0.31705	0.115	-0.2882	-0.4152	-0.217	-0.1653	0.64925	0.71995	0.56445	0.58695	0.0494	0.35715	0.42625	0.13395	0.88265	0.48925	0.26925	0.24895	0.4273	0.3683	0.3448	0.385	-0.01365	0.12565	-0.12335	-0.37325	0.5269	0.63425	0.28735	0.42715	0.30645	0.27335	0.3777	0.3902
IL2RB	0.1489	0.2447	-0.3779	-0.0431	-0.1272	0.1842	0.2125	0.2861	0.5467	-0.1237	-0.4535	0.5411	-0.0603	0.5136	0.2158	-0.6294	0.9817	0.5543	0.0289	0.1482	0.0158	0.3248	0.4073	0.1888	-0.1238	0.1581	0.1154	0.1924	0.2412	0.6916	0.3172	-0.2049	-0.638	0.2008	0.5679	0.3292	-0.0538	-0.0998	0.2222	0.0326	0.5723	0.1941	0.3895	-0.0151	-0.0818	0.0539	0.0686	0.1812	0.3711
IL32	0.75115	0.44105	1.10145	1.12915	0.85975	0.61545	0.14875	0.14915	-0.03885	0.0022	-0.86915	-0.56815	-0.92425	-0.57705	-0.65725	-0.74455	-0.006	0.1816	-0.2531	0.0468	-0.1498	-0.13915	-0.54465	-0.32435	-0.60995	0.1084	-0.30085	-0.43575	-0.80005	-0.68485	-0.77605	-1.23005	-1.02135	0.3824	0.3173	0.4458	0.5147	-0.00155	0.16505	-0.10315	-0.23455	0.289	-0.26905	-0.22025	-0.05885	-0.00095	0.15555	1.0007	0.7523
IL33	0.472	0.8319	0.2522	0.5934	0.5018	0.2658	0.9845	-0.2554	0.4347	0.2503	-0.1487	1.0002	-0.0011	0.069	0.4052	0.6868	1.0449	0.3584	0.3352	0.3294	0.1149	-0.5178	0.1121	0.9902	0.7348	0.6454	1.5304	0.3254	0.7674	0.3627	0.3207	0.5348	0.5206	0.1762	0.4562	-0.0445	0.2533	0.4164	-0.3767	0.482	0.5388	0.4378	-0.017	0.5202	-0.8494	-0.0148	1.0677	0.3301	1.1795
IL34	0.3417	0.9639	0.8396	1.1419	0.9963	0.4894	0.497	0.0178	0.5459	0.0613	0.3734	0.5107	0.3145	0.2274	0.7419	1.0483	0.8005	0.3517	0.0557	0.0666	0.2335	0.138	0.2393	0.1258	0.6877	0.0471	0.5399	0.5156	0.5547	0.9842	0.8335	1.1536	0.737	0.6142	0.7879	0.643	0.7976	0.3315	0.5738	0.7349	0.7159	0.5024	0.7189	0.7591	0.8079	0.4289	1.048	1.1091	1.2492
IL3RA	0.2896	0.409	0.4509	0.2662	0.4518	0.5296	0.8193	0.1603	0.5572	0.7498	0.067	0.5856	0.1515	0.2892	0.7723	0.168	0.9548	1.0441	0.6374	0.5714	0.6152	0.5375	0.8195	0.7811	0.7064	0.5185	0.618	0.3761	0.2601	0.8975	0.7836	0.1738	0.67	0.7839	1.1805	1.0972	0.7444	0.7981	0.9356	0.7656	0.9472	0.9351	0.568	0.735	0.8454	0.2698	0.6386	0.5225	0.7447
IL4	-0.7902	0.5121	-0.6284	-1.7653	-0.6288	-0.3547	0.6022	0.1698	1.0146	0.6863	-0.7107	0.3211	-0.365	-0.2553	-1.0905	0.2125	0.0715	0.1281	0.4785	0.2014	0.5695	0.3769	-0.2865	0.2888	0.0557	1.0421	0.4124	0.3811	-0.1786	-0.552	0.5478	0.6022	0.3527	1.196	0.5407	1.7172	1.7969	-0.2487	0.7041	-0.2821	0.9299	1.3581	1.2188	0.1604	-0.138	-0.2521	0.6042	1.0959	-0.3447
IL4R	1.0763	0.9461	0.6685	0.8146	0.5884	0.0818	0.1003	0.1775	0.0516	0.4293	1.0148	0.5463	0.6701	1.2624	0.8034	0.5531	0.2139	0.6903	0.8548	0.4037	0.412	0.3335	0.2153	0.2987	0.007	0.5503	-0.0967	-0.1035	-0.2075	0.6538	0.5665	0.7505	0.6803	0.4589	0.7676	0.5044	0.1914	0.1985	0.3771	0.4741	0.3013	0.2419	0.4413	0.3206	0.4833	0.3946	0.2577	1.0799	1.1614
IL5	-7.1858	-7.7756	-7.7723	-6.8428	-7.9133	-9.1098	-7.2594	-9.7974	-6.8727	-8.6597	-5.9762	-7.0969	-6.4178	-7.9618	-9.3782	-8.4401	-7.5958	-7.7191	-8.3378	-8.2463	-8.4525	-6.3152	-4.986	-5.1197	-5.1121	-6.0982	-6.5811	-7.1752	-7.1002	-5.7072	-7.7176	-7.8294	-9.744	-7.2914	-6.7605	-6.8043	-6.8293	-7.1483	-7.1416	-7.5371	-6.6441	-9.0027	-8.2394	-6.7132	-8.2881	-7.2318	-9.8292	-6.7481	-8.2425
IL5RA	1.39655	1.02575	1.17145	1.26095	0.92195	0.95935	0.92515	1.14145	1.11935	0.4982	0.78815	0.59685	0.70705	0.76955	0.96605	0.70405	0.3813	0.602	0.683	0.431	0.4027	0.18485	0.08075	0.01445	-0.28745	0.0915	0.86555	0.51315	0.65575	1.16325	0.99815	1.22185	1.03765	0.4214	0.5453	0.5031	0.451	-0.29595	-0.27465	-0.38325	-0.34105	1.5019	0.32585	0.10385	0.60765	0.00875	-0.25555	0.8998	0.8794
IL6	1.2283	0.5987	0.995	0.538525	0.4999	1.43135	1.85375	1.5581	2.1431	0.958175	1.38058	1.12315	1.51335	1.78353	2.66655	3.10352	0.907075	1.18215	0.8739	1.36587	0.85575	1.51957	1.70297	1.8946	1.27642	0.14735	1.20253	0.77075	-0.032075	0.7107	1.10658	0.895775	2.13345	-0.06385	3.58575	-0.138775	0.0104	0.5724	0.190075	0.730475	0.871925	0.7551	0.51075	0.5625	0.138775	0.643275	0.963475	1.41328	1.66965
IL6R	0.41245	-0.03725	0.10965	0.91045	0.03625	0.33995	0.33455	0.48955	0.56555	0.027	-0.17885	0.23785	-0.03945	0.20295	0.04795	-0.04865	0.4773	0.2674	0.4122	0.3831	0.2601	0.25935	0.17215	0.35955	0.46885	0.5433	-0.69465	-0.56315	-0.50675	0.79045	0.50565	0.64485	0.75275	-0.1158	-0.0856	-0.0751	0.0311	0.25055	0.45585	0.44075	0.42705	0.1054	0.25645	-0.11815	0.19245	-0.13775	-0.05635	-0.1286	-0.1877
IL6ST	0.4035	0.4412	0.4553	0.3279	0.3354	0.0945	-0.0352	0.2797	-0.0664	0.213	0.0662	0.4042	0.0064	0.4027	0.5103	0.2467	0.0364	0.1597	0.1968	0.2602	-0.1421	0.1508	0.1281	0.3333	0.3128	0.2119	0.285	-0.0399	0.111	0.3875	0.2143	0.2876	0.2662	0.2729	0.2757	0.2639	0.4351	0.4026	0.4056	0.2789	0.5632	0.1827	0.1694	0.2238	0.38	0.3756	0.325	0.4738	0.459
IL7	3.8899	2.9951	3.2373	3.1727	3.154	2.7356	3.3152	3.0467	3.3182	3.3757	3.1018	3.466	3.152	3.3553	3.2781	3.0891	2.814	3.2543	3.4699	3.0218	3.2762	3.3385	2.919	3.3	3.0823	2.2024	3.1963	3.032	3.0955	3.7113	3.7139	4.0465	3.4465	2.722	3.0492	3.0994	3.4701	3.1282	2.9635	3.445	2.7843	2.882	3.9961	3.1419	3.7838	3.9552	3.4534	3.9445	3.0913
IL7R	0.6359	1.1763	1.1398	1.3852	1.0088	2.4352	2.2602	2.4064	2.1342	1.6852	1.5374	2.0631	1.7177	2.1821	1.8	1.7171	1.2079	1.1945	1.3977	1.0947	1.2139	1.0588	0.6834	0.981	0.974	1.4251	1.4559	1.6515	1.3736	1.5675	1.718	1.6209	1.7996	1.8782	2.1529	2.1007	1.9868	1.7533	1.7704	2.0424	2.011	1.6669	1.027	0.8559	0.9346	2.0051	2.0883	2.3675	2.2284
ILKAP	0.9467	1.1398	1.6365	1.0324	1.0542	0.7788	0.4275	0.8048	1.2434	-0.0017	1.1309	2.3399	1.8478	1.5309	1.603	1.5237	0.673	0.8847	0.5423	0.6634	-0.1694	0.8645	1.3401	1.517	1.8373	0.068	0.0672	0.885	0.4377	2.0294	2.0968	1.6055	2.101	0.3814	1.4308	0.1119	0.5436	0.7482	0.9659	0.7722	0.6236	2.7375	1.5501	0.2979	0.5903	0.295	0.7	1.062	0.4778
IMPA1	0.8235	0.0163	0.4997	0.1943	0.3656	0.7443	0.4501	0.6302	0.6124	0.0826	0.4149	0.5701	0.7364	0.7473	0.8353	0.6789	0.2993	0.5182	1.0389	0.6438	0.5465	0.86	1.0736	0.9823	1.0044	0.214	0.2852	0.147	0.1189	1.2312	0.6159	0.9371	1.1888	0.4199	0.5069	0.2514	0.3407	0.5267	0.3251	0.4481	0.7288	0.2533	0.2495	0.1408	-0.1665	0.8222	0.5411	0.6287	0.6871
ING1	-0.8415	-1.2419	0.2862	-0.4158	-0.0805	-0.1433	-0.4326	-0.516	-0.1867	-0.9545	0.3404	0.9474	-0.6499	-0.0588	-0.1799	-0.2542	-0.5839	-0.4662	-0.5275	-0.2554	-0.8316	0.2897	0.4623	0.3088	0.1589	-1.0061	-0.9925	-0.1292	-1.315	0.2611	-0.1767	-0.3281	0.3645	-0.7041	0.1246	-0.5634	-0.5531	-0.5397	0.2189	-0.7564	-0.7094	-0.7648	0.6231	-0.1335	-0.5256	-0.407	-0.168	-0.2506	-0.0935
INHBC	0.81015	0.76605	0.58735	0.77685	0.45375	-0.03705	-0.06995	-0.00015	-0.25885	-0.006	1.08755	0.98675	0.85215	1.33755	1.12665	1.06415	0.4375	0.0907	0.0709	-0.0335	0.2342	0.11415	0.65045	0.66455	0.57665	-0.7426	-0.44215	-0.28305	-0.52165	0.72925	0.46235	0.41015	0.54415	-0.2292	-0.0658	-0.3779	-0.7259	0.44275	-0.08165	0.19185	0.30965	-0.0875	0.22255	0.17275	0.14925	0.09165	0.13505	0.3671	-0.2565
INPP1	-0.6036	0.1427	0.1908	-0.4677	-0.2448	-0.3884	-0.8468	-0.28	-0.3219	-0.5596	-0.4742	-0.4252	-0.0047	0.394	-0.21	-0.5471	-0.2194	-0.7044	0.012	-0.1696	-0.6177	-0.215	0.4407	0.1386	0.1211	-0.7606	-0.5077	0.1021	-0.7	0.1271	-0.0581	0.4641	0.3696	-0.301	-0.2933	-0.4026	-0.2063	-0.5277	-0.0262	-0.1246	-0.5018	-0.788	0.4436	-0.5732	-0.3389	-0.0626	-0.1753	0.5519	-0.1979
INPPL1	1.1609	0.9983	1.1867	0.7669	0.5366	1.0866	0.8237	0.9754	1.6236	-0.2189	0.9473	1.4592	1.0996	1.0578	2.1101	0.4372	0.4771	0.7372	1.0508	0.6324	0.5591	1.3266	1.676	1.2308	1.2708	0.4075	0.8127	0.3471	0.7207	2.007	1.0905	1.0352	1.5049	0.6622	1.1107	0.633	0.7533	0.3436	1.1619	0.9764	1.0731	0.314	1.6483	0.6313	0.749	0.6177	1.2228	1.1596	1.4266
IPCEF1	2.6071	2.2374	2.1387	2.597	1.9379	3.2736	3.0867	3.4716	4.0638	1.0915	3.8174	4.059	3.9266	3.9928	3.9651	3.1869	2.9486	2.5604	3.033	3.0406	2.6269	4.3256	4.2975	4.7578	4.2513	0.6411	2.4729	2.758	2.1141	4.1035	3.54	3.6153	4.6942	2.2905	3.967	1.9304	2.8268	1.8751	3.2694	2.7301	2.9428	1.6761	4.3078	2.9697	2.7892	3.2437	3.4279	3.6025	2.7025
IQGAP2	1.4819	1.9874	1.0791	1.0368	1.0116	1.3708	1.0911	0.5913	1.0362	0.552	0.5474	1.1861	1.3769	1.1868	0.8638	1.3652	0.896	2.5309	2.6399	2.4505	1.8091	2.0587	2.4544	1.8363	1.6459	1.8627	1.1	1.8205	0.152	1.7664	1.7517	1.3307	1.4903	1.1808	1.8678	1.3259	1.2149	0.2848	1.418	1.6642	1.7187	1.2289	3.4076	0.8723	1.2138	1.9668	1.1548	1.4357	2.052
IRAK1	1.0482	2.1452	1.0085	1.3564	0.6786	1.1369	0.9682	0.9711	1.2655	-0.0654	1.2022	1.0547	1.992	1.6296	1.364	1.2285	1.2395	1.8509	1.513	1.4518	1.0353	1.4003	1.6526	1.4482	1.7177	0.958	1.1168	1.2504	0.4704	2.2147	1.7514	1.3036	1.8026	0.9119	1.2535	0.797	0.4431	0.4481	1.8621	1.0423	1.4299	0.7816	2.8922	1.2533	1.1376	0.4174	1.1108	1.3509	1.0049
IRAK4	1.5896	2.4873	1.8858	1.9161	1.3771	1.9911	2.1435	1.5233	2.0909	0.8435	2.2442	2.3014	3.0968	2.7383	3.4032	1.9466	1.6544	2.4238	2.768	2.1567	1.4012	2.6053	3.1939	2.9165	2.5267	0.7017	1.7394	1.6168	0.8885	2.8725	2.5437	2.1422	2.4093	1.2546	2.308	1.5296	1.3314	1.0562	2.7498	1.7971	2.4576	1.6493	3.8146	1.3596	1.9105	2.0115	2.005	2.2364	2.2501
ISLR2	0.4161	0.3614	0.6934	1.088	0.9093	1.6557	1.3176	0.7671	1.4264	1.1393	0.1075	0.8695	0.8567	0.3864	0.1315	0.8525	1.111	0.8762	0.2627	0.5906	0.4564	0.6961	1.3572	1.1242	1.5274	0.8462	0.9379	0.4459	0.1509	1.1164	0.7592	0.7482	1.3201	0.9313	1.1256	1.2901	1.1775	1.5081	1.2745	1.1282	0.7632	0.7665	0.5268	0.4018	0.7866	0.7703	1.2147	1.1114	0.8805
ISM1	0.1114	0.5392	0.0811	0.4645	0.4142	0.7925	0.6334	0.6757	0.2498	0.2459	0.6467	0.2611	0.1207	0.8573	0.5889	0.2336	0.031	0.218	0.414	-0.0688	-0.0448	0.5546	0.8664	0.3925	-0.0859	0.3733	-0.3987	-0.4248	-0.3467	-0.0362	0.3022	0.1597	0.0709	-0.0056	-0.0866	0.149	-0.2289	-0.591	-0.2841	0.0079	-0.1671	0.0371	0.229	-0.3553	0.0053	0.4513	0.3018	0.4061	0.3606
ITGA11	-0.3182	-0.4129	-0.0608	0.0947	0.0161	-0.3605	-0.5623	-0.502	-0.7062	0.4553	-0.3284	0.0036	-0.0388	0.5807	0.2336	0.0572	-0.0415	0.381	0.5713	-0.1279	0.1918	0.1574	0.2111	-0.0223	-0.2407	0.3879	-0.2026	-0.3195	-0.5473	-0.074	-0.3094	0.0208	0.1061	-0.147	-0.0419	0.1561	0.3323	0.2296	0.5072	0.4696	0.5094	0.4963	-1.156	-0.3491	-0.2112	0.4036	0.6652	0.0541	-0.0265
ITGA5	-0.2824	-0.2789	-0.4041	-0.2158	-0.6817	-0.571	-0.3875	-0.4502	-0.4441	-0.7194	-0.6705	-0.7085	-0.6511	-0.2702	-0.3965	-0.6332	-0.7672	-0.623	-0.7974	-0.7722	-0.7467	-0.0094	-0.1946	-0.1302	-0.3031	-0.4273	-0.5819	-0.4605	-1.2226	-0.1971	-0.5	-0.4557	-0.6001	-0.9239	-0.7448	-0.5672	-0.3809	-0.521	-0.5413	-0.5021	-0.6632	-0.4825	-0.5289	-0.7919	-0.731	-0.3352	-0.3917	-0.5121	-0.6722
ITGA6	-0.01275	0.48245	0.93425	0.72685	0.57395	0.43505	0.55945	0.17565	0.62605	0.2443	0.48005	0.49675	0.62015	1.08735	0.49755	0.37355	1.7195	1.4271	1.5673	0.9841	0.9378	0.62445	0.46395	0.78345	0.77445	0.6815	0.09425	0.19335	0.17565	0.56965	0.47175	0.61005	0.77135	0.4263	0.4486	0.4026	0.5257	0.50305	0.89075	0.65875	0.77415	0.7846	1.08135	0.10595	0.74575	0.60595	0.57145	0.4383	0.4784
ITGAM	0.13865	0.36125	0.15015	0.35295	0.49025	0.27005	0.21195	0.32395	0.54975	0.6764	0.55845	0.93805	0.58395	1.01695	0.67955	0.33725	0.5354	0.6898	0.7787	0.5522	0.6585	0.68415	0.73905	0.72965	0.87275	0.6983	0.41075	0.67525	0.31985	0.55795	0.60865	0.38205	1.27125	0.1902	0.6346	0.3995	0.3793	0.07455	0.67745	0.15295	0.57435	0.4397	0.33795	0.14335	0.21015	0.90655	0.94185	-0.1545	-0.2193
ITGAV	-0.20495	0.03555	0.02005	0.04855	0.05715	0.10355	0.09055	-0.04495	0.06515	0.1461	-0.44705	-0.08135	-0.04495	-0.02345	-0.10905	-0.06445	-0.1223	0.2707	0.1153	-0.0454	0.1528	-0.12775	0.11285	-0.09335	0.00265	0.1592	0.04285	-0.01345	-0.18985	-0.20275	-0.15885	-0.16185	-0.02745	0.1282	0.1668	0.1686	0.1099	0.18885	0.18785	0.17755	0.18355	0.1129	-0.43455	0.05085	0.01135	0.19665	0.32285	0.1871	0.0659
ITGB1	0.0616	0.2072	0.01	0.7973	0.0453	-0.0043	-0.0758	0.0219	-0.0392	-0.0004	-0.5057	0.1629	-0.3164	0.1743	0.0987	-0.2853	-0.031	-0.0183	0.4083	-0.0811	-0.0584	-0.1825	-0.1165	-0.0467	-0.117	0.3987	-0.3264	-0.2045	-0.2267	-0.2146	-0.2036	-0.0981	-0.0474	-0.1372	0.0445	0.0487	0.0654	-0.0425	0.1843	0.068	0.3381	0.0295	-0.2355	-0.2817	0.0747	0.3331	0.3585	0.2263	0.2547
ITGB1BP1	0.889	0.7239	0.5482	0.7413	0.5808	0.2722	0.2412	-0.1384	0.756	0.1285	0.6762	0.5363	0.3456	-0.1682	0.308	0.3736	0.1194	0.5678	0.3493	0.6387	0.1939	0.6066	0.3765	0.8803	0.3329	0.1057	0.164	-0.5914	0.6818	0.1741	0.8404	0.2954	0.2114	-0.0359	0.2664	0.2852	-0.0583	0.2877	0.7157	0.2273	0.5369	0.2082	0.8703	-0.6599	0.2213	-0.005	-0.2231	0.5312	0.5078
ITGB1BP2	1.0041	0.8506	0.5057	0.995	0.8122	0.8085	0.959	-0.0307	-0.2743	0.5199	0.2962	0.9829	1.1862	0.5903	0.8876	1.2052	1.0896	1.4444	1.5234	1.0468	0.9581	0.9887	1.6089	0.6132	0.7811	1.4378	0.5396	0.3122	0.1948	1.6218	1.1326	0.7172	0.7738	0.08	0.988	1.032	-0.1613	0.1579	1.1645	0.5602	0.8808	0.5562	1.3653	-0.0224	0.1993	0.8973	0.991	0.9016	1.3653
ITGB2	0.31705	0.00095	0.38165	0.44045	0.32675	0.13685	0.38775	0.31395	0.29965	0.4583	0.35285	0.53175	0.55165	0.29365	0.23195	0.30455	0.3132	0.3877	0.2395	0.4485	0.5803	0.53775	0.65305	0.67065	0.66345	0.3124	0.42895	0.40405	0.20065	0.54795	0.44605	0.47155	0.94665	0.3493	0.414	0.4827	0.3401	0.08925	0.11985	-0.10665	-0.23955	0.5074	0.23565	0.10785	0.19935	0.96705	0.90715	0.0615	0.0239
ITGB5	0.58385	0.79915	0.80755	0.82515	0.92635	0.17275	0.25325	0.29175	0.01285	0.466	-0.05645	0.25565	0.12375	0.58505	0.33005	0.52695	0.2532	0.4221	0.8105	0.5278	0.3074	0.08715	0.25135	0.06725	0.08355	0.9737	0.20515	0.19865	0.07085	0.39205	0.23355	-0.13315	0.10135	0.2343	0.6457	0.5439	0.2523	0.32405	0.46625	0.16245	0.40485	0.44	-0.14395	0.05885	0.04635	0.68635	0.82295	0.6688	0.5382
ITGB6	-0.9527	-0.1585	-0.2513	0.0797	-0.626	-0.6315	-0.4905	-0.8532	-0.9744	0.2994	-0.4643	-0.2685	-1.0055	-0.0527	-1.0401	-0.7202	0.5181	0.3006	0.2495	-0.1868	-0.0405	-1.4261	-1.0797	-0.71	-0.5507	-0.2919	-0.4395	-1.3287	-0.8227	-0.452	-0.4847	-0.5304	-0.6704	-0.1478	-0.0152	0.1364	-0.242	-0.1695	0.1288	-0.2943	0.1002	0.2123	-0.2922	-0.3906	-0.0802	-0.0495	0.1828	0.1937	0.0643
ITGB7	0.0862	0.1768	0.2797	0.2889	0.0668	0.4661	0.3566	0.5314	0.4133	-0.109	0.8152	1.3134	1.0344	1.2362	1.0628	1.077	-0.1299	-0.1068	0.1081	-0.2304	-0.2275	0.5447	0.6128	0.6437	0.401	1.3795	0.5458	0.4238	0.4085	0.494	0.5182	0.5902	0.7523	0.6731	0.5031	0.6104	0.7357	0.6935	0.4894	0.5239	0.4338	0.542	0.0544	0.1446	0.1716	0.9499	1.208	0.4209	0.5983
ITIH3	1.13975	0.80175	0.78255	1.36495	0.68655	0.35985	0.85835	0.47685	1.30625	0.2565	-0.15135	0.21115	0.34435	0.26495	0.19815	0.01565	1.2095	0.4525	1.0472	0.6371	0.6321	0.21675	0.25465	0.44555	0.52815	0.9242	-0.36805	-0.28885	-0.11415	0.21865	0.36545	0.37595	0.22435	-0.5682	-0.6789	-0.4526	-0.2908	0.04115	0.17715	0.26665	-0.21565	-0.0245	0.31135	-0.02175	0.24365	-0.50175	-0.45985	1.0055	1.0104
ITM2A	1.6287	1.2485	1.2858	1.3413	1.25	2.0257	2.3256	2.2606	2.1324	1.6266	0.4557	0.3835	0.3878	0.6928	0.6131	0.3593	1.2158	1.4694	1.6316	1.1275	1.2801	1.0084	1.1005	1.1139	0.7478	0.3118	2.3641	2.7342	2.1113	1.7972	1.5678	1.5759	1.5802	1.8522	1.4331	1.747	1.7871	0.7039	0.7503	1.1659	0.9019	2.0103	1.624	1.3052	1.5179	1.2781	1.2107	2.1274	2.1239
IVD	-2.3079	-3.699	-2.0865	-2.5568	-1.4837	-2.5932	-2.0718	-2.2641	-2.2	-2.515	-1.8978	-2.0337	-2.7763	-2.2911	-1.9023	-2.1925	-2.0262	-2.5125	-2.552	-2.7872	-2.5033	-3.253	-2.03	-3.0128	-2.95	-3.2048	-3.0102	-2.1147	-3.055	-2.849	-2.3707	-2.2921	-2.2648	-2.2932	-2.6704	-2.9509	-2.5778	-2.3534	-2.5659	-3.0632	-2.9697	-1.5764	-2.183	-2.7054	-2.3411	-2.1485	-3.0961	-1.9277	-2.3485
JAM2	0.15855	0.35755	0.49645	0.45495	0.43935	0.45595	0.46885	0.62805	0.28135	0.2306	0.05625	0.07705	0.07685	0.15235	-0.15455	0.09365	-0.052	0.0324	-0.1266	0.0223	-0.0525	0.16305	0.14925	-0.00485	-0.08985	0.0659	-0.17135	-0.05055	-0.32075	0.35175	0.34425	0.35315	0.29505	0.0912	0.0737	0.0683	0.392	0.04615	0.08635	0.19715	0.09035	0.1774	0.27715	0.39065	0.43895	0.37835	0.36175	0.6932	0.5502
JCHAIN	1.0934	1.7051	0.9862	1.6693	1.0689	0.191	0.4803	0.4203	0.5361	0.6353	0.5935	1.4232	1.1631	0.5377	0.0849	-0.9516	1.2155	0.8988	0.5086	0.4636	1.0088	-0.9711	0.0664	0.739	0.0741	-0.5522	1.5519	0.9056	0.2015	0.6228	1.1483	0.4546	0.4095	0.3075	-0.226	0.3416	0.2927	0.1403	0.0519	0.8679	1.3822	0.2718	-0.2074	-0.3166	-1.1239	-1.5123	0.4029	1.4468	1.0982
JUN	0.1053	0.3544	-0.2336	0.3522	-0.5642	-0.4301	-0.4162	-0.1412	-0.3535	-0.0095	-0.4216	-0.1911	-0.5196	-0.2853	-0.1516	-0.1855	-0.9485	-0.9743	-0.4002	-0.7489	-0.5478	3.6084	3.5097	3.8655	3.9989	-0.5004	0.8633	0.7529	-0.115	0.2699	-0.1262	-0.3145	0.1489	-0.4825	-0.2833	-1.2571	-0.8389	-0.2375	0.0913	-0.3529	-0.0927	0.0937	0.065	-0.2857	-0.2436	0.1795	0.7269	-0.1237	0.3313
KAZALD1	0.6891	0.6685	0.5347	0.4492	0.4672	0.2844	0.4343	0.3215	0.1787	-0.1933	-0.2468	-0.6935	-0.8716	-0.0773	-0.383	-0.848	-0.2967	-0.348	-0.0246	-0.1712	-0.2721	0.1531	0.4223	0.3049	-0.0692	0.2843	-0.1077	-0.3277	-0.2932	0.3744	-0.059	-0.1205	0.0169	-0.0709	0.1195	0.0781	-0.0049	-0.742	-0.7031	-0.4117	-0.4343	0.0187	0.7419	0.7045	0.8397	0.5937	0.5673	1.0259	1.0744
KCNIP4	0.1456	-0.5168	0.8406	0.5903	0.4395	0.6116	0.9105	-0.3955	0.2667	0.2398	-0.7777	-0.3675	0.0311	-0.5691	0.0033	0.0439	0.1114	-0.1718	-0.6243	-0.5684	-0.3914	0.1278	0.6337	0.2824	0.4704	0.2439	-0.178	-0.1024	-0.0567	0.13	0.2278	0.0382	0.3498	0.1109	-0.1704	0.0644	-0.2467	-0.1783	0.2391	0.6583	0.224	-0.1606	-0.2534	0.1012	0.0398	-0.3705	-0.1017	0.2821	0.0742
KDR	-0.1161	-0.3894	-0.2641	-0.2673	-0.41	-0.059	-0.1239	0.1859	-0.1137	0.0928	0.3782	0.6921	0.4904	0.8564	0.6225	0.5801	0.4663	0.2239	0.429	0.2747	0.2176	0.5671	0.3795	0.6451	0.6714	0.3055	0.0569	0.0859	-0.0481	0.9129	0.7036	0.5995	0.7965	0.2873	0.3079	0.2926	0.2998	0.4543	0.4492	0.4227	0.3546	-0.1406	-0.0342	-0.2179	-0.1664	0.0431	0.1037	0.6017	0.4595
KEL	-0.1251	-0.4214	-0.0668	0.0405	-0.461	0.2841	0.2113	0.0126	0.1583	-0.019	0.6275	1.2923	0.5287	0.347	1.1193	0.5772	0.5265	0.7595	0.3124	0.1638	0.0584	0.5043	1.0557	0.4428	0.4693	0.5671	0.538	0.6697	0.5148	0.3828	0.6083	0.6773	0.6601	0.4868	0.7936	0.6028	0.5263	0.6045	0.7966	0.9694	0.7224	0.8268	1.158	0.5051	0.327	-0.2868	0.2829	0.4365	0.1965
KIFBP	1.2522	1.2418	1.5606	1.5602	0.6465	1.1358	0.6429	0.667	1.0823	0.8577	1.0786	1.4348	0.9972	1.4044	1.5837	0.872	0.5327	0.9311	1.3971	1.6979	1.0244	1.3382	1.6365	1.502	1.6457	1.3359	1.0741	1.2466	0.54	1.8459	1.0435	1.065	1.8863	0.859	1.5946	1.1783	0.8658	0.8905	0.7507	0.4914	1.4292	-0.0293	1.453	0.3995	0.5366	1.5579	1.0899	1.3985	0.8213
KIR2DL3	-0.4508	-0.9149	-1.0799	-0.6911	-0.7427	-1.0315	-0.5256	-0.5649	-1.0612	-1.0143	-1.0318	-0.5319	-1.2696	-0.7204	-1.0605	-0.6422	0.4433	0.3616	0.3343	0.264	0.2059	-0.6933	-0.6263	-0.9682	-1.2307	-1.1508	-0.5723	-0.7773	-0.452	0.4659	0.2902	0.3149	0.7147	1.6016	1.68	1.9247	1.7741	-1.3178	-1.2682	-1.4178	-1.959	-0.2398	-0.3324	-0.7228	0.2156	-1.1656	-0.7933	0.852	0.8333
KIR3DL1	-1.4647	-0.6459	-0.9904	-1.5278	-2.2431	-0.0717	-0.38	-0.6907	0.1882	-0.4776	-0.6984	-1.7342	-2.4445	-2.0772	-1.2736	-1.2232	-0.2741	-0.2271	-0.3912	-0.4389	-0.5821	2.9718	2.7772	3.1529	3.0598	0.475	-0.8162	-1.0132	-0.6469	-0.2186	-0.3803	-0.7397	-1.0427	1.0643	0.8977	1.5087	1.3112	-0.2125	-0.1529	-0.9199	-0.6081	4.2369	-2.0578	-1.2379	-1.2066	0.4575	0.7192	2.2183	2.3023
KIRREL2	1.0801	0.8363	1.3072	1.2794	0.8395	1.3253	1.3522	0.7332	1.1495	0.5975	1.2617	1.635	1.335	0.8508	0.735	1.2061	0.7774	0.4454	0.4586	0.4874	0.4252	0.5614	0.6344	0.6833	0.5219	0.5738	0.9016	0.4516	0.6942	0.9235	0.7603	1.1781	0.8872	1.5003	1.4223	1.6283	1.1996	1.1489	1.1124	1.1008	0.9535	0.6874	0.8904	1.4599	1.1263	0.9931	1.0163	1.5079	1.3942
KIT	0.21955	-0.01395	0.20955	0.73975	0.01645	-0.13615	-0.17185	0.03265	-0.13785	0.0974	-0.64665	-0.02805	-0.27915	-0.04295	-0.09425	-0.34715	-0.103	-0.4686	-0.0884	-0.4907	-0.3501	0.12535	0.13415	0.35315	0.15695	0.5138	0.15615	0.21225	0.33815	-0.17195	-0.12025	-0.06585	-0.10775	0.3946	0.374	0.3877	0.4653	-0.21955	-0.06375	-0.18085	0.04905	0.4209	0.06975	0.16375	0.21045	0.52685	0.37535	0.0273	0.2236
KITLG	0.4229	0.4558	0.4458	0.3889	0.5189	0.475	0.6679	0.6666	0.4394	-0.1188	0.0537	0.6659	0.2072	0.3381	0.615	0.4342	0.3817	0.4284	0.8592	0.276	0.2324	0.2619	0.13	0.2707	0.248	0.2162	-0.1473	-0.15	-0.0533	0.005	0.1737	0.2857	0.3183	0.3831	0.0826	0.1368	0.7597	0.0788	0.1583	0.4633	0.3697	0.5112	-0.434	-0.01	0.4735	0.2279	0.2182	0.032	0.0559
KLB	0.8813	0.5392	1.0356	0.4326	0.7134	-0.2726	0.3103	-0.702	-0.5027	-0.7134	0.2321	0.311	-0.4721	0.2445	-0.0314	-0.5906	-0.2945	-0.3792	-1.1304	-0.8825	-0.8807	-1.221	-0.1293	-1.1009	-1.3307	-0.8069	-0.4376	-0.1932	0.017	-0.4227	-0.7676	-0.9264	-0.5412	-0.4662	-0.0075	0.4504	0.5087	-0.8962	0.2692	-0.23	-0.3501	0.2829	-0.3592	0.0313	-0.4083	-1.2919	-0.6869	1.7632	1.8017
KLK1	-1.4222	-1.2138	-0.9224	-1.1661	-1.1453	2.4763	2.3475	2.4261	2.2449	0.1912	-0.8103	-0.7902	-0.6748	-0.376	-0.7794	-0.8158	-0.413	-0.3507	0.0471	-0.5939	-0.4601	-0.1364	-0.1568	-0.0506	-0.0879	-0.6647	2.4679	2.5884	2.3886	-0.6575	-0.626	-0.5745	-0.1923	2.426	2.764	2.5854	2.4714	-0.6805	-0.6498	-0.6137	-0.7563	3.2791	-0.7583	-0.6576	-0.5063	1.4514	1.6313	1.7091	1.5156
KLK10	1.57595	1.59025	1.68265	1.15315	1.51345	0.56475	0.37285	0.70445	0.44575	0.6081	0.32195	0.33505	0.39975	0.63385	0.39665	0.30505	-0.2119	-0.227	0.2327	-0.0526	-0.1316	0.54035	0.93145	0.76885	0.55405	0.5185	1.15635	1.27295	0.74125	0.90585	0.89725	0.66135	0.85395	1.0226	1.1969	0.9559	1.3376	0.71245	2.26355	1.06885	1.00395	0.9909	0.98575	0.95555	0.97525	1.03665	1.11805	0.7458	0.7458
KLK11	0.2135	0.5614	0.3162	-0.1162	0.1771	0.0493	0.0874	0.4238	-0.0181	-0.2063	-0.2789	-0.5983	-0.4908	0.0469	-0.7824	-0.6422	-0.5075	-0.6525	-0.1834	-0.5838	-0.5401	-0.3621	0.0488	-0.2174	-0.5405	-0.1178	-0.1212	-0.0768	-0.2678	-0.151	0.0108	-0.3658	-0.4717	0.0544	0.278	0.1347	0.1719	-0.7873	2.4072	-0.3266	-0.5073	-0.7317	-0.1666	-0.1872	-0.1197	0.1004	0.1947	0.1755	0.0285
KLK12	1.4825	1.0587	1.1047	1.519	0.8287	-1.3581	-1.4886	-1.4732	-1.2357	-2.1316	0.7622	0.9696	0.4979	0.3696	1.5533	1.2684	0.5313	0.6975	0.7442	0.6617	0.6304	1.2763	1.3154	1.5633	1.2243	-2.0844	0.9846	1.443	1.3304	-1.0741	-1.2427	-1.668	-1.3142	0.5395	0.9642	0.7987	1.0006	0.3475	0.4816	0.7937	-0.0848	1.1614	0.3524	0.3348	0.5533	0.9366	1.2512	-1.6853	-1.6492
KLK13	1.5793	1.5899	1.6905	1.1972	1.2028	0.1689	0.1999	0.0382	-0.2104	1.0266	1.3038	0.9865	0.2553	0.9811	1.2391	0.8528	0.3899	0.3962	0.8377	0.5678	0.4482	1.2785	1.2	1.0367	0.7854	1.286	0.7566	0.891	0.7865	0.3025	-0.0741	0.1984	0.2822	0.8781	0.7418	0.6402	1.1353	0.5326	0.0501	0.8531	0.7779	1.3	0.7198	0.4248	0.7999	1.2531	1.4455	0.8296	0.523
KLK14	2.25295	1.84865	2.36665	2.26635	2.38125	1.25435	1.44645	1.39075	1.36335	1.9396	1.45615	1.40625	1.22345	1.02985	0.75365	0.71475	1.5284	1.4696	1.4002	1.4366	1.4377	1.46275	1.66205	1.39175	1.30135	1.3369	1.56745	1.67355	1.33415	1.82565	2.19425	1.88785	1.76065	1.2316	1.6295	1.3769	1.7031	0.48565	0.39735	1.10335	0.47865	1.035	1.14545	1.00525	1.33645	2.56135	2.57115	2.1788	2.1511
KLK4	2.63935	2.55105	2.60265	2.74915	2.45665	1.46455	1.51285	1.61045	1.73225	0.0075	0.05535	0.24135	0.15635	0.12915	-0.09655	-0.30095	-0.2699	-0.4201	-0.2044	0.1085	0.8632	0.10435	0.93395	0.75285	0.21305	0.4552	0.55055	0.45905	0.45195	0.30005	-0.04305	0.26215	0.06555	-0.028	-0.1761	-0.161	-0.1791	-1.38385	-1.42525	-1.42405	-1.40065	0.0376	1.73035	1.58775	1.76965	0.30605	0.69515	1.2513	1.5598
KLK6	0.80155	0.75755	1.00065	0.04055	0.49935	0.68405	0.70485	0.92675	0.66395	0.3531	0.05605	-0.34835	-0.36235	0.07845	-0.09785	0.11985	0.0173	0.0127	0.1851	-0.5298	0.1576	0.19325	0.04455	0.37105	0.30925	-0.2211	0.41665	0.62295	0.25625	0.92795	0.46775	0.04605	0.26765	0.7229	0.4148	0.611	0.4363	0.27795	-0.05915	0.15085	0.43115	0.4496	0.37325	0.31025	0.36775	0.74685	0.82865	0.7489	0.1656
KLK8	-0.1761	0.1484	-0.1532	-0.4512	-0.0454	0.7284	0.5664	0.7974	0.3852	-0.3256	0.6854	0.1603	0.1664	0.8711	-0.1135	-0.1626	-0.5042	-0.5853	0.0925	-0.4464	-0.5906	0.0359	0.5996	-0.0361	-0.1943	0.0886	-0.6232	-0.5521	-0.885	0.857	1.2159	0.6108	0.6026	-0.1605	0.055	-0.1865	0.2562	-0.7599	0.4797	0.1096	-0.1019	-0.1239	-0.2326	-0.1751	-0.0586	0.2977	0.4004	0.6172	0.5879
KLRB1	0.7591	0.3106	0.5771	0.3876	0.4648	1.0176	0.922	1.114	0.9945	0.0975	0.3472	0.2886	0.2344	0.1464	0.1277	0.3186	0.7249	0.805	0.7864	0.8578	0.6053	0.5153	0.4031	0.5135	0.4354	0.7159	0.5272	0.5459	0.4304	1.0606	0.8098	0.861	0.8152	0.8687	0.8584	0.8669	0.9716	-0.0073	0.1415	0.2648	-0.0432	0.4916	0.8564	0.7634	0.8085	0.9772	0.9297	1.3357	1.353
KLRD1	0.19	0.0859	0.3188	0.0175	0.0668	0.1301	0.1526	0.1337	-0.0256	0.0675	-0.244	-0.0815	-0.3147	-0.2641	-0.0288	-0.2612	0.7906	0.6854	0.7089	0.7256	0.7041	-0.1537	-0.14	-0.0706	-0.1949	0.176	0.2049	0.2736	0.1825	1.1511	0.9729	0.7531	0.9335	0.1113	0.2899	0.2669	0.2821	-0.9459	-0.5845	-0.6124	-0.749	-0.7119	-0.125	-0.2561	-0.3537	-0.0413	-0.0358	-0.2273	-0.2258
KRT14	-0.0843	-0.0661	0.2035	-0.1015	0.2055	0.2989	0.4196	0.1648	0.753	0.1251	0.6133	0.6239	0.4212	0.4469	0.2492	0.6181	0.4352	0.5654	-0.1641	0.032	0.0292	-0.2753	0.6639	0.309	0.8	0.0544	-0.0462	-0.0521	0.3234	0.282	0.2187	0.1884	0.1261	0.0805	0.2472	0.1482	0.1759	-0.0329	2.7109	0.0478	-0.0214	0.4282	0.8206	0.2949	0.2239	0.0198	0.1597	0.2545	0.2894
KRT18	0.1566	-0.3146	0.0232	-1.0416	-1.0437	-2.2102	-1.8831	-1.6634	-1.8968	-0.4443	0.2486	-0.8811	-0.9049	-0.7352	-0.7971	-0.6738	-0.9706	-1.1908	-0.8218	-0.7737	-1.529	-0.6249	-0.248	-0.9481	-0.8769	1.3834	-1.2966	-0.4571	-1.953	-0.9333	-1.6159	-1.7951	-1.4796	-1.0012	-1.3587	-1.5826	-0.9587	-0.5715	-2.1995	-0.3545	-1.7585	-1.0393	-1.3405	-0.4215	-0.2433	-0.6826	0.136	-0.4269	-0.249
KRT19	0.4097	0.6191	0.4483	-0.0471	-0.4647	-0.9452	-1.2054	-0.7723	-0.8854	-0.8935	-0.629	-0.731	-0.7378	-1.0129	0.0331	-1.1895	-0.4658	-0.7543	-1.0827	-1.3468	-1.3995	-0.6856	-0.9917	-0.7438	-0.8403	-0.7751	-1.2977	-1.649	-1.7055	-0.2496	-1.1471	-0.9344	-0.8995	-0.512	-0.698	-1.4557	-0.5903	-1.1072	-1.0112	1.1193	-1.1361	-0.9039	-0.6547	-0.778	-0.1345	-0.6736	-0.6541	1.3274	2.1242
KRT5	0.4464	0.7673	0.2311	0.6175	0.5671	1.0415	0.0885	0.6311	-0.2582	0.1861	0.5747	-0.502	-0.094	-0.1311	-0.0037	0.1913	0.6697	0.2293	-0.5497	0.2709	-0.1849	0.3651	1.4058	0.1	0.71	-0.5761	-0.2383	0.1948	-0.2784	1.2126	0.9682	0.9177	0.4625	0.1331	0.6232	0.0558	0.3517	0.6754	0.8545	0.7106	0.2238	0.2201	0.7692	0.0635	0.5183	0.0384	0.4971	-0.3071	-0.2976
KYAT1	-0.0447	-0.037	0.1667	0.1674	-0.681	0.6823	0.5955	0.1184	-0.1269	0.5941	0.1255	0.9296	0.0844	0.0635	1.2205	0.193	0.5484	0.2964	1.0407	0.4217	0.1843	0.685	0.8015	0.634	-0.059	0.8787	0.32	0.7191	-0.0696	0.7779	0.769	0.8393	0.9687	0.7792	0.6427	0.4899	0.468	0.6547	1.1035	0.4376	0.5811	0.664	-0.0207	-0.3945	-0.1085	0.6102	0.6461	1.2108	0.8667
KYNU	0.01615	-0.30515	0.14315	0.01205	-0.10955	0.12155	-0.05065	0.00635	0.01445	0.2692	0.18685	0.09885	-0.03225	-0.15345	-0.03125	0.14215	0.7368	0.4208	0.297	0.5727	0.3236	0.46955	0.64035	0.35295	0.31935	1.4751	0.41735	0.62315	-0.31925	0.59845	0.75095	0.40365	0.35105	0.9391	0.6756	0.7555	0.861	0.24505	-0.15795	-0.29835	0.20595	-0.2576	-0.51275	-0.10665	0.07985	0.18765	0.39505	0.7839	0.5164
L1CAM	0.0748	-0.1254	0.1766	0.1545	0.1695	0.8033	0.7239	0.7947	0.4608	0.636	-0.1322	0.1483	0.1847	0.5328	0.1786	0.0967	0.5174	0.4527	0.6543	0.4488	0.5064	0.357	0.5412	0.4767	0.2493	0.2908	0.5461	0.3683	0.1018	0.2909	0.3889	0.0593	-0.1246	0.2844	0.4424	0.5303	0.4507	0.5583	0.653	0.589	0.671	0.2512	-0.2093	-0.0171	0.0756	0.5557	0.4561	0.5497	0.4238
LACTB2	0.7025	0.8072	0.565	0.3214	0.8231	0.5308	0.07	0.7001	0.5338	0.032	-0.0287	0.8677	1.0259	1.0933	1.0375	0.9013	0.0255	1.0389	1.1342	0.7496	0.0014	0.8284	1.4124	1.0406	0.7723	0.2898	-0.1058	0.3388	0.0635	0.7616	0.8396	0.7425	0.4803	0.0811	0.4448	0.3806	-0.0656	-0.2622	0.8804	0.6411	0.9215	0.3347	1.7013	0.2446	0.2958	0.3611	0.2517	0.7036	0.8537
LAG3	1.7454	1.0161	0.684	0.6445	0.7605	0.5551	0.4656	0.7525	0.5791	0.4543	0.9017	1.0556	0.6437	0.9359	1.127	0.4107	0.3835	0.4763	0.7291	0.6724	0.3909	0.2858	-0.0147	0.2215	0.0321	0.9003	0.2893	0.5214	0.1977	1.4532	0.8572	0.9695	1.0138	0.2411	0.0843	-0.0313	0.2587	0.3797	0.4336	0.9089	0.9132	0.1071	0.7735	0.3206	0.4879	0.5409	0.4461	1.4828	1.3571
LAIR1	1.1579	1.2625	1.1292	0.9036	0.9477	-0.0737	0.0495	0.1047	0.1297	-0.1369	0.5509	0.3708	0.4631	0.6421	0.3854	0.1686	-0.3447	-0.31	0.0836	-0.146	-0.3625	-0.2158	-0.1595	-0.2666	-0.3452	0.1131	-0.4074	-0.2423	-0.5155	0.3366	0.1911	0.0245	0.197	-0.6392	-0.5965	-0.5207	-0.5502	-0.3975	-0.2302	-0.06	-0.2645	0.0369	-0.191	-0.2298	-0.1439	-0.3458	-0.2447	0.9242	0.8109
LAIR2	0.828	0.537	0.4159	0.2475	0.2188	-0.4757	-0.677	-0.2385	-0.456	0.1283	-0.1808	-0.2073	-0.4871	-0.0602	-0.0842	-0.2872	-0.5887	-0.5414	-0.32	-0.5599	-0.8319	-1.7728	-2.0559	-1.8228	-2.2163	-1.3059	1.458	1.5761	1.4702	-0.5264	-0.6386	-0.7776	-0.9228	-0.0259	-0.1517	-0.1561	0.0085	-5.4286	-5.2838	-4.4824	-4.9086	-0.2627	-0.6747	-0.9175	-0.6684	-2.3388	-2.7246	-2.2985	-2.0125
LAMA4	0.7017	0.9489	0.7066	0.9197	0.9757	0.3158	0.5472	0.6567	0.4661	0.835	0.358	0.6332	0.7942	1.0878	0.3978	0.8431	0.5446	0.6035	0.9605	0.5731	0.4553	0.5412	0.5403	0.3456	0.3502	0.3766	0.0803	0.0319	-0.2486	0.5752	0.6594	0.5272	0.6992	0.1221	0.1763	0.2878	0.3714	-0.4119	0.0025	0.082	0.141	0.1396	0.3435	0.329	0.5511	0.9205	0.7896	0.8242	0.6517
LAMP2	0.32165	0.06365	0.22235	0.50005	0.15815	0.37605	0.28025	0.42285	0.42805	0.2068	0.27925	0.50665	0.36535	0.43845	0.37145	0.49445	-0.1665	0.2689	0.0616	0.1959	0.3598	0.56725	0.51705	0.54115	0.55335	0.2159	0.40395	0.53235	0.26105	0.47905	0.38285	0.47255	0.38365	0.1717	0.2072	0.1606	0.3518	0.37265	0.33905	0.35185	0.27055	-0.145	0.49525	0.31205	0.46875	0.47055	0.39635	0.0865	0.2875
LAMP3	0.7106	-0.0573	0.1769	0.0906	-0.1131	-0.4018	-0.483	-0.3778	-0.6067	-0.2962	0.0309	-0.4232	-0.672	-0.9238	-0.7079	-0.8068	-0.2491	-0.6868	-0.8802	-0.6814	-0.7655	-1.0558	-0.964	-1.0839	-0.9446	-0.4698	-0.9438	-0.8436	-1.3272	0.5472	0.005	-0.2825	-0.4039	-0.8806	-1.0219	-0.8436	-0.7228	0.3403	0.0748	0.1717	0.1167	-1.4715	0.4049	-0.5323	-0.5267	-0.6861	-0.7203	0.9145	0.6562
LAP3	1.075	0.1691	0.2333	0.0924	0.0379	-0.3848	0.1652	-0.7271	-0.0735	0.4502	0.6686	-0.0063	-0.2431	-0.4778	0.1664	0.1849	0.5519	0.3165	0.2927	0.2869	0.1472	-0.6319	-0.8052	0.4456	-0.1657	0.1304	0.5782	0.084	-0.1002	0.7423	0.1726	0.1073	0.2027	-0.9889	-0.2095	0.1372	-0.6081	0.6319	0.5546	0.1127	1.3035	-0.1385	0.4195	-0.5525	-0.0782	0.1001	0.5676	-0.2231	0.3779
LAT	2.63875	2.12835	2.42865	2.23055	2.37435	2.30645	2.88805	2.70975	2.80155	2.4019	2.41715	2.47335	2.72405	2.83905	2.65665	2.90245	2.5822	2.9442	3.014	3.0228	2.7998	3.21125	3.33325	3.24685	3.23635	2.5773	2.24445	2.59815	2.13915	3.16845	3.12875	3.05015	3.25575	2.6164	2.952	2.8228	2.7383	2.64225	2.85435	2.67465	2.82675	2.8096	3.21825	2.58665	3.01975	2.98695	2.98645	2.6329	2.7465
LAT2	1.7882	1.6375	1.1157	1.6317	0.9698	1.1821	1.6535	1.2437	1.6793	0.62	1.677	1.669	2.0857	2.197	1.9545	1.6217	0.9496	1.5354	2.0035	1.7889	0.904	2.0739	2.652	2.6492	2.2286	1.0833	0.4224	1.4205	0.5729	2.302	1.8128	1.7505	2.3841	0.8038	2.1109	1.0931	1.0926	1.2555	2.1465	1.5943	1.8285	0.7987	2.4313	1.156	1.4659	1.0725	1.069	1.8579	1.5306
LAYN	1.6362	1.5287	1.5186	1.1117	1.1345	0.6146	0.5856	0.7004	0.6848	0.4197	0.2878	0.2649	0.0581	0.5069	0.4151	0.124	-0.0317	0.1676	0.3005	0.0378	0.0016	0.2532	0.2346	0.072	-0.367	0.5949	0.1299	0.3777	0.0225	0.5191	0.2527	0.1612	0.1764	-0.0853	-0.1378	-0.2398	0.0314	-0.0276	0.2432	0.5354	0.1627	-0.0059	-0.0248	0.1329	0.0762	0.3708	0.1268	0.9737	1.0999
LBP	2.31435	2.08615	1.37755	2.19755	2.17905	2.06825	2.53255	2.60475	2.01395	2.2901	1.97295	1.58865	2.86265	3.15155	1.79595	2.72695	0.5038	-0.4959	0.2805	0.0426	-0.0861	1.50115	1.89185	2.31955	2.28625	1.2069	1.94525	1.90645	1.40475	1.69405	2.20355	2.30715	2.36395	0.8716	0.7303	0.6723	0.3159	2.32605	1.67635	1.41335	1.65505	1.4119	2.01335	1.98115	2.15115	1.79625	1.77865	1.0908	0.6265
LBR	2.3167	2.4927	1.5113	1.6511	1.5715	2.8642	3.6652	3.3464	3.951	0.685	3.2428	3.9833	3.4351	3.0492	2.1683	2.7238	2.2245	2.2421	2.4724	2.1127	1.7383	3.7485	3.5533	4.0581	3.7186	0.9389	1.7573	2.4814	1.1023	3.8823	3.618	3.7111	4.4964	1.8154	3.8137	1.8042	2.8752	2.5183	3.2962	2.3377	2.429	1.3585	4.044	2.0421	2.1895	3.3192	2.5563	3.0545	2.1998
LCN2	0.69045	0.25305	0.24115	1.12825	0.11425	1.08825	1.23955	1.33815	1.76145	0.3277	0.70835	0.89545	1.13255	1.25245	0.57675	0.55015	0.5476	0.6901	0.829	0.4437	0.2669	0.87465	0.77575	1.28595	1.40865	-0.2099	-0.03865	0.05965	-0.18045	1.31525	1.03645	1.15625	2.11435	-0.0236	0.9406	-0.0735	0.1264	-0.07665	0.54415	0.16095	0.24205	-0.1388	1.15285	0.59425	0.81235	0.28825	0.48645	1.1442	0.782
LDLR	0.0708	-0.4226	-0.263	-0.2304	0.1158	-0.4938	-0.4484	-0.0347	-1.0943	0.1688	-0.597	-0.4151	-0.3504	-0.2252	-0.5507	-0.1693	-0.7125	-0.2622	-0.9564	-0.3631	-0.5474	-0.602	-0.2328	-0.4891	-0.3372	-1.5992	0.2467	0.1372	-0.3871	-0.2715	-0.5287	-0.8928	-0.206	-0.8923	-0.8879	-0.8526	-0.8595	-0.4029	-0.2478	-0.4684	-0.4616	-1.3809	0.5719	0.4367	0.3435	-0.897	-0.5531	-0.2642	0.1613
LEFTY2	2.8893	2.5053	2.7102	3.0307	2.9348	1.2439	0.8638	0.7852	0.8283	1.451	0.9818	1.2794	1.6148	1.3961	1.0636	1.4733	1.3471	1.4073	1.5991	1.4166	1.471	1.8619	1.2702	1.3416	1.3011	1.5254	0.6449	0.748	0.2723	0.6327	0.3819	0.6012	0.4127	1.1041	1.0238	1.2898	1.2752	1.0342	1.2125	1.29	1.3004	0.7841	2.7146	2.8143	2.5169	2.0875	2.0959	2.2706	1.9604
LEP	1.4599	1.8897	2.1278	1.2487	1.9647	3.5284	3.3515	3.6711	3.3502	1.3147	3.0185	2.8249	2.7919	2.862	2.8561	2.7124	0.6931	0.4401	0.8383	0.8693	0.4244	3.8297	3.9435	3.9632	4.0404	1.0855	1.529	0.9052	0.753	3.4793	3.3038	3.6107	3.394	-0.6521	0.6882	0.8908	0.6319	1.2849	-0.2016	0.4238	1.0614	0.0709	1.3309	1.2322	1.5671	3.0517	3.2292	2.6155	2.7114
LEPR	0.7576	0.5358	0.6209	0.723	0.6697	0.544	0.7265	0.9552	0.5831	0.3361	0.0413	0.8726	0.0033	0.378	0.2966	0.3288	0.5173	0.9645	0.8507	0.7668	0.3555	0.3529	0.2628	0.2767	0.1205	0.7307	0.7151	0.6876	0.9859	0.4155	-0.0449	-0.0783	0.0719	0.6003	0.534	0.6687	0.4411	0.7295	0.6221	0.7091	0.5491	0.2998	0.138	0.4607	0.5836	0.6805	0.4849	0.7184	0.8024
LGALS1	1.1028	1.1547	1.1892	0.8946	1.221	1.0099	1.0088	1.4104	1.0707	1.0365	1.1134	1.4772	0.9678	1.0733	1.2565	0.8096	0.4539	0.7559	0.8792	0.673	0.2448	0.685	0.7699	0.5215	0.3674	0.4429	0.4976	0.4273	0.7901	1.1817	0.805	0.9003	0.8173	0.4628	0.1158	0.0482	0.3331	0.1054	0.4442	0.5967	0.7409	0.4253	1.3789	0.7969	0.9241	0.9496	0.8709	1.1736	1.1102
LGALS3	0.8111	0.7063	0.8112	0.8318	0.7769	0.9927	0.8918	1.0874	0.9809	1.0871	0.1962	0.4742	0.4688	0.5144	0.1833	0.2301	0.6028	0.4089	0.4564	0.6626	0.6454	0.6168	0.6694	0.5678	0.4366	0.3448	0.0982	0.1996	0.0057	0.8991	0.7422	0.5488	0.9377	0.4018	0.4906	0.4231	0.4717	0.2289	0.4446	0.255	0.1775	-0.1073	0.1616	0.2079	0.4137	0.7861	0.6451	1.1721	1.3227
LGALS4	0.0563	0.2953	0.2503	0.0754	-0.0006	0.4828	0.213	0.1584	0.1346	-0.2264	0.282	0.3435	0.5132	-0.127	0.6888	0.2675	0.0974	-0.0714	0.3265	-0.3247	-0.1945	-0.2744	-0.0645	-0.4187	0.018	0.3932	-0.3605	-0.2762	-1.0781	0.9483	0.482	0.3872	0.5164	0.4696	0.0094	0.0293	0.1917	0.4016	0.0965	0.8314	0.1214	-0.0765	-0.4382	-0.2388	0.1668	0.0827	0.0503	1.4411	2.0713
LGALS7_LGALS7B	1.36315	0.78165	1.01635	0.92265	1.09755	0.73405	0.74775	0.49335	4.31105	0.4668	-0.16125	-0.04865	-0.25325	-0.10495	0.08705	-0.12705	-0.044	-0.0444	-0.2173	0.0389	-0.082	-0.04605	0.73155	-0.04885	0.10695	-0.2148	0.03745	-0.06775	-0.23675	0.26485	0.29825	0.40655	0.05025	0.2203	0.0965	0.0016	0.2465	-0.19955	-0.37305	0.00755	0.15045	0.3165	0.08455	0.11625	0.33915	0.21995	0.24865	0.0242	0.269
LGALS8	0.57445	0.68795	0.66395	0.56695	0.52245	0.69575	0.68175	0.75475	0.76465	0.3718	0.13435	0.67855	0.96635	0.69375	0.55915	0.81435	0.3614	0.9581	0.9719	0.939	0.5144	0.41605	0.75245	0.44835	0.39285	0.3792	0.21765	0.43705	0.26015	0.76395	0.76755	0.66745	0.66755	0.3159	0.6574	0.6087	0.3078	0.43165	2.11905	0.55995	0.74375	0.168	1.04965	0.26245	0.37755	0.61985	0.49825	0.7762	0.9381
LGALS9	1.1952	0.5512	0.4038	0.3517	0.3801	0.8897	0.9422	1.0426	0.8358	0.4581	0.6901	0.7032	0.5602	0.7297	0.6095	0.4171	0.3565	-0.097	0.3207	0.5376	0.1425	0.272	0.4877	0.2245	0.198	-0.3829	0.0873	0.1637	0.0552	0.9122	0.6055	0.3327	0.2431	0.1067	-0.1255	-0.0016	-0.0327	-0.1369	-0.1579	-0.187	-0.1348	-0.2371	0.4129	0.0766	0.1885	0.1033	-0.0145	0.3712	0.3176
LGMN	1.3504	0.9582	0.7677	0.9379	0.846	0.7851	0.8065	0.9891	1.0415	1.1008	0.6861	0.8115	0.9728	1.0795	0.831	0.7518	0.8742	0.7493	1.2637	1.1013	0.7051	1.3663	1.165	1.3432	1.3806	0.6778	0.871	0.8868	0.3274	1.4386	1.1196	1.1849	1.1969	0.6201	0.4306	0.4839	0.6793	0.5463	0.5659	0.359	0.604	0.9455	0.7196	0.6824	0.8679	0.8613	0.7199	1.4849	1.3014
LHB	-1.2789	-1.7095	-1.951	-1.562	-1.5027	-3.7368	-2.9846	-3.6505	-2.8979	-3.1977	-2.3805	-1.9957	-1.5963	-2.2385	-2.2569	-1.5281	-1.4374	-1.6181	-1.9944	-1.74	-1.7395	-3.7903	-3.7028	-3.1022	-3.2221	-3.0349	-2.0981	-2.7755	-2.7795	-2.648	-3.1209	-2.7786	-3.1907	-2.907	-2.8753	-2.5104	-2.9121	-2.6823	-2.9596	-2.8473	-3.2848	-3.737	-3.524	-3.6642	-3.1354	-3.5647	-2.6272	-2.2927	-2.451
LHPP	-0.0798	-0.2237	-0.292	0.0009	-0.0775	-0.251	-0.4461	-0.589	-0.278	0.3732	0.3355	0.8425	0.1974	0.3639	1.006	0.4967	0.5502	0.3351	0.9856	0.5715	0.1618	0.4802	1.0266	0.6047	0.3544	-0.0498	-0.146	-0.2487	-0.4653	0.2639	0.6792	0.4137	0.3075	0.2128	0.408	-0.0556	0.1235	0.6941	2.4309	0.8524	0.3122	0.7567	-0.0642	-0.0491	0.1162	0.3548	0.8286	1.1214	0.2535
LIF	-1.5187	-1.0027	-1.1401	-0.2183	-0.5052	-1.044	-0.3888	-1.5839	-0.2983	-0.9968	-0.4598	-0.5645	-0.695	-1.028	-0.4553	-0.7429	-0.7573	-0.8785	-1.2996	-1.0431	-0.9249	-0.6389	-0.1554	-0.514	-0.4863	-1.1598	-0.9439	-0.7775	-1.1409	-1.2916	-0.9196	-0.6445	-0.6562	-1.6222	-0.3986	-1.648	-1.2332	-1.3505	0.0172	-0.5961	-1.0561	-1.187	-0.4667	-0.6809	-1.1296	-0.9497	-0.7561	-1.8847	-1.1679
LIFR	0.6095	0.4885	0.4231	0.5934	0.3287	0.2817	0.3374	0.3735	0.2716	0.1449	0.4871	0.4424	0.6079	1.0019	0.6269	0.5703	0.3004	0.5278	0.9778	0.3478	0.2405	0.8961	0.5037	0.5177	0.6315	0.7578	0.3028	0.3911	0.6086	0.2431	0.2635	0.4486	0.4828	0.8581	0.701	0.4172	0.5559	0.3409	0.5788	0.4766	0.6664	0.5603	0.3877	0.2441	0.5799	0.725	0.7184	0.8496	0.8857
LILRA2	0.0878	-0.2576	-0.0235	-0.0915	-0.248	0.7107	0.3559	0.5084	0.5156	0.2094	-0.1278	0.2351	-0.2436	-0.1084	0.2204	-0.0939	0.553	0.2289	0.0669	0.2612	0.3692	0.5138	0.4394	0.8154	0.5853	0.4722	-0.4	-0.1248	-0.4421	1.0336	0.5034	0.5525	0.628	0.6702	0.4327	0.5055	0.4989	-0.0554	0.0096	-0.0191	-0.1531	0.1011	0.2046	-0.441	-0.2139	0.3732	0.4939	0.7445	0.5857
LILRA5	0.1642	0.0879	0.2529	0.1501	0.1461	0.2373	0.3879	0.4465	0.375	0.5317	0.5738	0.823	0.4258	0.4569	0.8958	0.7936	0.0721	-0.058	0.009	0.0429	-0.0466	0.438	0.4878	0.7002	0.6549	0.1975	0.2231	0.0488	0.0541	0.6841	0.5178	0.6357	0.5504	0.3277	0.1951	0.2134	0.2407	-0.006	-0.1941	-0.0751	-0.227	0.3714	0.0992	0.0587	0.064	0.5501	0.2901	0.4863	0.3992
LILRB1	0.78195	0.42645	0.65905	0.61935	0.64595	0.16965	0.33415	0.21775	0.17965	0.3848	0.23505	0.38525	0.23835	0.28685	0.16885	0.33835	-0.1187	-0.2282	-0.2562	-0.199	0.021	0.18565	0.35845	0.31785	0.27745	0.8351	0.41485	0.38165	0.39635	0.94555	0.56965	0.59525	0.70315	0.2461	0.0016	0.1519	0.0274	0.39825	0.35445	0.29135	0.21175	-0.0056	0.30595	0.08045	0.13505	0.45745	0.55195	0.3388	0.3656
LILRB2	1.3198	0.9845	1.0912	1.126	1.034	0.7897	0.9064	0.9549	0.7761	0.7885	0.3793	0.2871	0.3223	0.3991	0.1075	0.375	0.8884	0.5961	0.6123	0.5923	0.7864	0.3009	0.3599	0.347	0.4633	0.6871	0.5496	0.6061	0.4339	1.1294	0.8419	0.9005	0.956	0.5619	0.3873	0.476	0.4482	0.7258	0.804	0.6872	0.5162	0.1756	0.5549	0.4649	0.5853	1.0373	1.0472	0.7025	0.4444
LILRB4	1.5294	1.1613	1.0567	0.8722	0.5831	-0.0052	0.392	0.2831	0.3329	0.4023	0.1857	0.4122	0.2154	0.5893	0.4655	0.3621	0.3844	0.275	-0.0263	0.0803	-0.0518	0.3131	0.355	0.4966	0.2686	0.4152	0.179	0.0157	-0.5521	0.1205	0.0999	0.1091	0.1433	-0.061	-0.5965	-0.4691	-0.207	-0.0518	-0.3016	-0.1981	-0.148	0.2492	0.7414	0.2132	0.9135	-0.4395	0.0487	0.7768	0.6341
LILRB5	0.80725	0.62575	0.79375	0.88675	0.76605	-0.02505	0.05635	0.00825	-0.03755	0.5047	-0.20155	-0.28055	-0.18635	-0.03635	-0.24965	-0.19285	0.2626	0.0739	0.2036	0.1937	0.3461	-1.23475	-1.23845	-1.19645	-1.26975	-1.435	-1.76575	-1.76855	-1.76745	0.36845	0.12795	0.19365	0.22995	0.6641	0.593	0.7387	0.7473	-0.40835	-0.35735	-0.43885	-0.30835	0.1265	0.02385	0.10535	0.32475	0.90075	0.89965	0.1121	0.0809
LPCAT2	1.5745	0.966	0.501	0.7022	0.8104	1.4942	1.4732	1.5044	2.2435	0.1847	2.1573	3.0878	1.9066	2.0021	1.4053	1.2874	0.7017	1.0326	1.2909	1.2523	1.0431	2.3634	2.3938	2.7391	2.1966	0.5677	0.8489	1.0636	0.5405	2.0922	1.5764	1.5822	3.0567	0.854	2.2154	0.6464	1.2604	1.6314	1.6521	1.0277	1.3993	0.6216	2.346	0.9194	1.2045	2.0407	1.5841	1.8293	1.349
LPL	1.719	2.1726	2.3611	1.9689	2.1858	2.0655	1.6963	2.0621	1.6259	1.342	0.4184	0.6835	0.4818	0.6683	1.1056	0.8184	1.5163	0.9894	0.785	0.8683	1.2569	1.5229	1.3261	1.1763	0.8948	1.8095	1.4801	0.6447	1.4587	0.9848	1.1578	1.3601	1.2311	1.1995	1.5407	1.8209	1.1513	1.027	0.7702	0.2997	1.6889	1.9709	1.4566	1.1787	1.1868	1.8798	1.689	2.5766	2.2023
LPO	1.3614	1.0921	0.798	0.6428	0.3819	0.0943	-0.0665	0.2929	-0.1106	0.2686	0.5361	0.6093	0.0822	0.5228	0.2627	-0.1213	0.3823	0.2303	0.5361	0.2455	0.3235	0.9793	0.6739	0.6456	0.4008	-0.0617	1.3325	1.2918	1.076	0.6395	0.181	-0.0847	-0.2911	0.8583	0.9474	1.1971	1.0526	1.3346	1.1173	1.3832	1.1395	0.0416	0.9655	0.2059	0.5104	0.384	0.3203	0.1917	0.2766
LRIG1	-0.3352	-0.7661	-0.5288	-0.3918	-0.5214	0.3148	0.344	0.4754	0.5172	0.3032	0.9755	0.9402	0.655	0.9406	0.7659	0.93	-0.1067	-0.0397	-0.2173	-0.0688	-0.1734	0.5026	0.7463	0.7943	0.7619	0.742	0.3467	0.424	0.3345	0.6858	0.3306	0.4613	0.4152	0.3125	0.5937	0.4594	0.1259	0.6473	0.5864	0.4935	0.4026	-0.3392	0.8396	0.8728	0.9452	0.8848	0.9298	1.3928	1.2735
LRMP	0.7412	1.1418	0.5909	0.5829	0.0228	0.6101	0.8544	0.4897	1.5758	0.1957	0.6133	1.7506	1.7023	0.7608	0.911	0.7766	0.6087	1.2732	1.2829	1.3267	0.3104	1.4674	1.876	1.6134	1.744	0.9926	0.8633	0.9007	0.5306	1.7057	1.7917	1.5495	1.9631	-0.0197	1.0189	0.3186	0.4764	0.676	1.4941	0.7266	1.2313	0.6019	2.5119	0.8795	0.8393	1.0403	0.4859	1.1833	0.7006
LRP1	0.8117	0.8756	0.8429	0.844	0.7589	0.142	-0.1905	-0.02	-0.0501	0.1553	-0.0043	0.1623	-0.0577	0.5492	0.4525	0.0706	0.0475	0.2261	0.3619	0.5769	0.2009	0.409	0.3872	0.2698	0.0459	0.2223	0.3929	0.4497	0.4262	0.4102	0.2268	0.3178	0.4332	0.1812	0.3191	0.26	0.3804	0.1673	0.1283	0.2264	0.4836	0.4032	0.4245	0.2638	0.3773	1.0934	1.0643	0.9256	0.6926
LRP11	0.4752	1.0241	0.8503	0.582	0.6167	-0.0168	0.0267	0.3768	-0.4152	0.4434	0.8468	1.3563	0.7939	1.4284	1.296	1.1205	0.1514	0.3695	0.3181	0.3462	-0.0144	0.2525	0.5126	0.3996	0.1887	0.1027	-0.5347	-0.5193	-0.3962	0.3862	0.1633	0.3855	0.1221	0.0271	-0.0728	0.0558	-0.1489	-0.1433	0.0038	0.059	0.0644	0.3266	0.4642	0.4559	0.4173	0.3882	0.5343	1.0277	1.0183
LRPAP1	0.31965	0.17175	0.44445	0.44755	0.37355	0.38545	0.39115	0.61485	0.45285	0.5677	0.29215	0.56425	0.30895	0.33205	0.39365	0.39795	0.423	0.5333	0.448	0.713	0.6725	0.55095	0.66575	0.71675	0.47695	0.1116	0.16445	0.39055	-0.17225	0.64385	0.49205	0.57065	0.78195	0.1169	0.0797	0.1338	0.1103	0.19335	-0.13745	-0.08925	-0.18395	0.5624	0.71195	0.53435	0.68115	3.34585	3.40305	0.3849	0.0569
LRRC25	1.4043	1.1573	1.0078	1.1635	0.7499	1.0279	0.6905	1.0022	0.865	0.5588	1.111	1.055	0.4821	0.9328	1.0078	0.5426	0.2711	0.0586	0.409	0.5709	0.0725	0.8902	1.1213	0.7989	0.7769	0.6529	-0.0599	-0.0565	-0.069	1.3208	0.9452	0.9959	1.0002	0.7983	0.5485	0.4735	0.6288	0.5021	0.5907	0.4614	0.7083	0.0784	1.2911	0.5913	0.5977	0.5036	0.5936	0.9011	0.868
LRRN1	-0.6497	-0.4331	-0.1677	0.0894	-0.4486	0.2472	0.2964	-0.0591	0.1467	0.5215	-0.0597	0.4224	-0.047	0.2491	0.2549	0.2078	0.2373	0.5006	0.2511	0.2613	0.3696	0.4676	0.3716	0.8402	0.5894	0.5555	1.5305	1.0436	0.6301	0.1193	-0.039	-0.0881	0.2997	0.4027	0.4988	0.5415	0.4068	0.6668	0.7834	0.836	1.1519	1.4278	-0.2638	0.2185	0.3147	1.6329	1.9134	-0.0333	0.0145
LSM1	0.2655	0.7812	0.3856	1.2003	0.9896	-0.0232	-0.7833	0.3555	-0.3603	-1.2148	0.9149	0.1645	0.6397	1.1397	-0.0169	0.1371	0.2096	0.4866	0.4013	0.3207	-0.0434	0.2254	0.1196	0.3007	-0.0616	0.2568	-0.1222	-0.9549	0.1974	0.2563	0.8079	1.1231	0.8278	-0.0465	0.1931	0.3496	-0.2008	1.0446	1.1446	1.3006	0.8127	-0.334	-0.1639	0.4474	0.688	1.1615	1.0997	0.6186	0.7112
LSP1	1.9418	1.838	1.6933	2.4388	1.8321	2.8458	2.783	3.1845	3.0584	0.6014	2.9098	2.9317	2.8933	3.2075	2.9156	2.4134	2.3323	2.5942	2.8923	2.4723	2.2064	3.3166	3.4266	3.6788	3.3368	0.5198	2.0995	2.0536	1.5827	2.978	2.8339	2.7855	3.5283	1.8459	3.11	1.5684	2.1296	2.5	3.0197	2.5168	2.6693	1.5047	3.3298	2.0426	2.2953	2.7847	2.8612	3.0135	2.3598
LTA	0.84505	0.60935	0.43415	0.56875	0.55955	1.23665	1.03675	1.20355	1.17965	-0.0571	0.59345	0.30275	0.34455	0.65385	0.64975	0.43345	0.151	0.1512	0.392	-0.0077	0.0235	0.76125	0.64675	0.75575	0.40775	0.3519	0.02675	0.21045	0.08145	1.22615	0.66715	0.81815	0.95325	0.3692	0.2078	0.1511	0.4488	0.12045	0.73105	0.78015	0.28665	-0.3165	0.62665	0.06845	0.26435	0.60635	0.65225	0.0732	0.0117
LTA4H	1.18435	0.86545	0.41195	1.06295	0.17765	0.63385	0.82645	0.84635	0.61565	0.1008	0.76215	0.89455	0.55095	0.41575	0.30975	0.32965	0.7582	0.7671	0.6019	0.3234	0.3337	0.58995	0.48675	0.55195	0.21585	0.0688	0.51495	0.57255	-0.06215	0.36935	0.91615	0.50535	0.94805	1.0467	0.8616	0.5651	0.7307	0.39955	0.28385	0.47965	0.04835	-0.0431	0.55115	0.34785	0.65665	1.13355	0.93835	1.15	0.7139
LTBP2	1.72525	1.74795	1.68635	1.83345	1.62155	0.19095	0.25415	0.61115	0.10685	0.1646	-0.24775	-0.53455	-0.49635	-0.39605	-0.51335	-0.42275	0.2717	0.293	0.3168	0.3136	0.386	-0.56045	-0.21655	-0.43735	-0.50895	0.4407	-0.19805	0.09105	-0.23285	-0.14135	-0.19585	-0.35165	-0.38225	0.0049	0.0998	0.047	0.0587	-0.55335	-0.37925	-0.09915	-0.39435	0.6607	0.08955	0.15765	0.00125	0.36965	0.15575	1.5974	1.4399
LTBP3	1.0158	0.5828	0.6014	0.7981	0.6984	-0.0809	0.1574	-0.499	0.2267	0.2445	0.0693	0.1609	0.007	-0.0514	0.326	0.2479	0.6109	0.4269	0.6192	0.0784	0.3519	0.3429	-0.3503	0.0987	0.2047	0.4197	-0.6125	-0.5826	-0.7123	0.5235	0.3675	0.3601	0.2508	-0.1675	0.0945	0.1001	-0.0032	0.0181	0.2627	0.1503	0.2411	0.2678	1.7188	1.376	1.5534	0.1817	0.1949	0.5939	0.3516
LTBR	0.0494	0.3159	0.2146	0.1878	0.2015	0.009	0.0271	0.1884	-0.1774	0.0882	0.0367	0.0755	0.1593	0.4186	0.1894	0.1602	-0.0714	-0.2388	-0.0069	-0.1647	-0.2378	-0.1978	-0.0303	-0.3018	-0.2593	-0.0679	-0.2835	-0.442	-0.6403	0.2076	0.3252	0.1944	0.0098	0.037	0.0466	0.0955	-0.0795	0.1725	0.1887	0.2355	0.1396	0.0242	-0.0502	-0.0332	0.0222	-0.0717	0.0373	0.1494	0.1106
LTO1	0.5754	0.445	0.106	0.4495	0.5229	0.3772	0.5399	0.2792	0.2677	0.5717	0.3667	-0.1754	0.3207	-0.0503	0.3188	0.2865	0.161	0.2615	0.0216	0.019	0.202	0.1164	0.2856	0.0103	0.6505	-0.0237	-0.1647	0.5722	0.2554	0.3778	0.7679	-0.1558	-0.0235	0.6377	0.2975	0.2702	0.1926	0.2822	0.5997	0.19	0.4576	0.242	-0.2517	0.525	0.2412	0.1898	0.6012	0.3405	-0.2016
LXN	0.3432	0.493	0.5266	0.0781	0.6647	0.3097	0.2814	-0.4435	0.0235	0.2991	0.1418	-0.0789	0.2201	0.653	0.3918	0.2761	0.0935	0.3857	0.3604	0.4084	0.1304	0.1338	0.5294	0.364	0.3444	0.1347	0.0572	0.3941	0.0016	0.3071	0.6142	0.198	0.5632	0.409	0.2316	0.2092	-0.0261	0.0677	-0.0395	0.202	0.069	0.1332	0.0899	0.0782	0.1669	0.6178	0.2463	0.5047	0.1314
LY6D	1.1229	0.8876	0.8754	0.404	0.6987	0.7664	0.8281	0.805	0.6212	0.321	0.3514	0.262	0.2544	0.6913	0.1314	-0.0926	-0.2528	-0.3355	0.1937	-0.2028	-0.4828	0.085	0.7178	-0.0135	-0.2096	0.1922	-0.196	-0.1691	-0.32	-0.0633	0.3135	-0.231	-0.09	-0.3558	-0.3863	-0.3187	-0.0742	-0.3251	2.203	0.506	0.273	0.3521	-0.0317	0.012	0.3311	-0.0486	0.2146	0.6323	0.6339
LY75	0.20605	0.11895	0.18495	0.34415	0.01755	0.03315	-0.11915	-0.09175	-0.22945	-0.1299	0.19745	0.21145	0.25745	0.61195	0.53795	0.18155	0.1968	0.3901	0.6484	0.3865	0.2529	1.11935	0.91435	1.11665	0.77145	0.8285	0.82155	0.82435	0.82045	0.33645	0.24235	0.16595	0.29925	0.1973	0.3222	0.1812	0.0455	0.81505	0.80375	1.04705	0.88065	-0.1226	0.77655	0.33225	0.65935	0.77075	0.57625	0.7123	0.6507
LY9	0.26855	0.18485	0.27955	0.20525	0.08255	0.88095	0.78775	0.93925	0.79865	0.4044	0.49705	0.59565	0.50705	0.64095	0.62565	0.77805	0.2074	0.0496	0.247	0.1337	0.1432	0.25215	0.32045	0.32375	0.31615	0.1491	0.51035	0.49465	0.34895	0.42455	0.24225	0.27485	0.23495	0.4526	0.3979	0.4989	0.4689	-0.57695	-0.48535	-0.58025	-0.49965	-0.1342	0.49355	0.38495	0.46765	0.25375	0.28775	0.5187	0.5729
LY96	0.9007	0.8601	0.8088	0.7583	0.5947	0.8889	0.7939	1.1566	0.8426	0.9502	0.6432	0.6921	0.5998	0.814	0.8643	0.7208	0.3604	0.668	0.63	0.5477	0.3989	0.6955	0.7748	0.9938	0.6319	0.0139	0.5046	0.4937	0.4346	0.8049	0.6767	1.0193	0.705	0.3521	0.3541	0.4554	0.5848	0.4852	0.3853	0.4343	0.4379	0.2868	0.0698	0.2155	0.3051	-0.2866	-0.2148	0.5101	0.5368
LYAR	1.0901	1.4459	0.9232	1.1148	0.0609	-0.0613	0.7338	0.5314	0.7352	0.3645	1.1237	2.2682	-0.0279	0.6343	0.6533	0.3586	0.5413	0.7914	0.31	0.9325	-0.0432	0.5139	0.4436	0.5266	0.9395	0.3613	0.4761	0.7909	0.2879	1.0617	0.801	0.4077	1.2883	0.0717	0.406	0.5412	0.1133	0.7726	0.6758	0.2208	0.5873	0.1682	1.3291	0.4053	0.0493	1.4396	0.4218	1.5245	1.039
LYN	1.5933	1.4324	1.2656	1.3707	1.3566	1.9781	1.6861	1.8239	2.0282	1.2041	1.8955	2.0942	1.5053	1.9947	2.1448	2.0857	1.3569	1.9947	2.0976	2.3726	1.8037	1.9301	2.0126	2.0884	1.9675	1.5997	1.2325	1.9095	0.6733	2.2915	2.0395	1.9945	2.8151	1.2296	1.9699	1.4108	1.3955	1.2844	1.3949	1.7562	1.3778	1.5038	1.6305	1.1201	1.8249	1.5278	1.964	1.9605	1.9494
LYPD1	-0.0152	-0.183	0.7207	0.4712	0.4994	0.5315	0.4609	0.196	0.6503	0.2092	0.8714	0.8056	0.8488	0.361	0.9378	0.5985	0.5527	0.1068	-0.0637	-0.093	0.1638	0.5173	0.5536	0.1614	0.8885	-0.1045	0.1507	0.1881	0.3016	-0.015	0.4258	0.5941	0.5226	0.6826	0.2231	0.3578	0.1903	1.4693	1.784	1.3508	1.0521	0.0279	0.2494	0.4434	0.2087	0.2264	0.4764	0.3621	0.2712
LYPD3	-0.62165	-0.49115	-0.56025	-0.53095	-0.65285	0.14855	0.19245	0.26275	-0.01915	-0.2671	-0.22785	-0.10485	-0.31115	0.18445	-0.11945	-0.14185	-0.336	-0.3899	-0.2068	-0.405	-0.4487	0.13975	0.17895	0.30015	0.16895	-0.3076	0.03695	0.09695	-0.10935	-0.40415	-0.46255	-0.71015	-0.58505	0.127	0.3132	0.2069	0.1969	0.16435	1.25185	0.28495	0.25465	-0.1454	0.03295	0.15395	0.19915	0.91965	1.01415	0.2652	0.0905
LYPD8	-0.5002	-0.916	-0.0276	0.3632	-0.0579	-0.5294	0.2865	-2.2698	0.5685	0.4555	0.7713	0.7817	0.4053	0.0272	0.8884	0.9939	0.865	0.868	0.4835	0.6263	0.4881	-0.1817	-0.2297	-0.1661	-1.2536	0.1736	0.6134	0.1639	0.1709	-0.3631	0.2075	0.3933	0.2051	-0.2225	0.2018	0.0816	0.2828	0.4669	0.897	0.6604	1.0028	0.756	0.3303	0.209	0.16	-0.3405	0.0074	0.3873	0.2209
MAD1L1	1.497	1.2835	0.6158	0.6645	0.8314	0.8545	1.1576	1.3439	1.5033	0.0574	1.3146	2.754	1.1433	1.3463	0.6224	0.9256	0.4773	0.8989	0.6994	0.7872	0.3457	1.6049	1.479	1.9456	1.2981	-0.0593	0.0395	0.7808	-0.5153	2.1375	1.5607	1.6031	2.6047	0.2556	1.2539	0.0115	0.6643	0.8858	0.9295	0.6586	0.6143	0.071	1.7467	0.0784	0.2784	1.3866	0.7527	1.0406	0.9045
MAEA	0.4219	0.7379	0.4992	1.0655	0.6938	0.591	0.8984	0.5877	0.8444	0.721	0.9245	1.872	0.9245	0.2578	1.6084	0.8161	1.1168	0.9951	0.6188	0.8063	0.9974	0.9484	0.9783	1.2142	1.0818	0.3257	0.583	1.1114	0.7146	1.3625	1.5591	1.2994	1.2497	1.0424	1.6352	1.0446	1.3494	0.7767	0.9529	0.7337	0.9206	0.9913	1.2666	1.5388	0.1776	1.0571	1.0406	1.1486	0.9002
MAGED1	0.4572	0.9293	0.6642	1.0081	0.3955	0.7354	0.9581	0.3229	0.1645	0.8197	0.4564	0.9235	0.9789	1.0656	0.6618	0.6175	1.7032	1.2924	1.3524	1.4466	1.4583	0.6657	0.3044	0.7323	0.9102	0.431	0.4331	1.1869	0.7025	0.9066	1.0428	1.1094	1.1293	0.4782	0.8076	0.4904	0.8525	0.5796	0.9767	-0.6723	0.6862	0.3695	1.1772	0.6717	0.9137	1.1233	1.1884	0.7082	1.1964
MANF	3.2305	3.7983	2.6689	2.8799	2.6485	2.6079	2.7956	3.3225	3.1995	3.13	2.2001	2.6838	4.5024	3.5832	2.7008	3.1411	3.4091	4.2662	4.555	4.1266	3.5149	3.885	4.6673	3.883	4.0028	3.0329	2.0762	3.5591	1.5877	5.067	5.0737	4.6159	4.3379	2.5485	2.776	2.8172	2.5387	1.9515	4.209	2.8427	3.0563	2.997	5.5646	3.4836	3.6222	3.8139	3.447	3.5507	3.4891
MANSC1	0.8434	0.6934	0.6267	0.6542	0.5032	0.1013	0.1582	0.443	0.1403	0.1958	0.0449	0.2163	0.1494	0.564	0.2521	0.1407	-0.0313	-0.1591	0.1286	-0.0713	-0.2703	0.2028	0.2475	0.2916	0.1322	0.2757	-0.1613	-0.2201	-0.4199	0.525	0.2551	0.1046	0.2515	0.1273	0.2471	0.1479	0.1382	-0.0354	0.2189	0.1788	0.1903	0.0515	0.3326	-0.1901	0.0006	0.558	0.6351	0.7401	0.7276
MAP2K6	2.4256	4.4568	1.576	2.5478	2.1439	0.6524	1.6965	2.0576	1.8447	0.2476	0.7225	1.3559	4.3076	3.8409	2.2874	2.6293	2.3701	4.1234	4.2394	3.4753	2.7118	3.269	4.5217	3.0906	3.6863	2.3814	0.796	3.0039	0.7593	4.184	4.5539	3.5782	2.2765	1.6183	2.2789	1.9275	1.2362	1.156	4.2	3.0651	3.4937	1.7807	4.8513	1.3304	2.2048	2.4821	2.3091	1.6805	2.6344
MAP3K5	2.2301	3.3781	1.3762	2.967	1.0289	1.2886	2.1821	1.6838	2.5389	0.6482	1.4329	2.1259	3.9573	3.1202	2.3566	2.4819	2.1443	3.7403	3.5407	3.0258	2.038	2.7817	4.2769	2.9791	3.2926	2.1032	0.5805	3.062	1.7696	3.8888	4.1056	3.5185	2.9957	0.9377	2.484	1.9935	1.3078	1.4751	4.0632	2.9915	3.7233	1.5374	4.9017	1.9288	2.5033	2.5109	2.4991	1.477	2.1762
MAP4K5	0.4307	1.2999	0.637	0.3097	0.3427	0.6804	0.9387	0.0448	0.7688	-0.3465	-0.3207	0.2973	0.9448	0.3738	0.4716	0.2402	-0.0042	1.2291	1.0868	0.7569	0.2303	0.9638	1.2606	0.6778	0.9923	0.4551	-0.3432	0.416	-0.278	0.9934	0.5639	0.7149	-0.007	-0.0346	0.1512	0.1537	-0.01	0.4017	0.9134	0.5656	0.7644	-0.1088	1.455	0.0365	0.5913	0.4784	-0.0064	5.2496	5.2312
MAPK9	1.31335	1.15375	0.56855	0.76355	0.71115	1.09705	1.04025	0.89125	0.64165	0.1593	0.52735	0.11475	0.46445	0.08515	0.62185	0.53565	0.3734	0.586	0.9083	0.5473	0.3547	1.05115	0.76245	0.64765	0.56535	0.338	0.32515	0.28825	0.08655	0.67465	0.59835	0.37255	0.71585	0.412	0.4934	-0.3116	0.2012	0.66535	0.62855	0.44315	-0.23865	0.3087	0.39435	0.36555	0.85155	0.55175	-0.01295	0.76	0.795
MAPT	-0.8014	-0.3828	0.0935	-0.4481	0.4399	0.3418	0.0045	-0.2788	0.1514	-0.4956	-0.1665	0.7356	0.344	-0.8026	-0.1485	-0.03	0.1582	-0.5337	-0.675	-0.6989	-0.4179	-0.1637	-0.5593	-0.0817	0.3576	0.083	-0.6473	0.2713	-0.6411	0.2006	-0.6002	0.3526	0.1575	-0.6121	-0.0359	-0.3371	-0.2488	0.0992	0.3854	0.0933	0.2301	-0.8894	-0.4341	-0.0905	0.4723	-0.0704	0.4032	-0.7771	-0.1149
MARCO	0.5719	0.1969	0.4298	0.2849	0.1738	0.2761	0.2606	0.5612	-0.0994	0.4912	0.2761	0.7235	0.1962	0.3495	0.7879	0.5069	0.3952	0.5514	0.3685	0.4341	0.2875	0.2899	0.3339	0.5951	0.237	0.2722	0.4528	0.3697	0.4067	0.4454	-0.0792	0.1116	-0.0482	0.0032	-0.2988	-0.1153	-0.0496	-0.1785	-0.3849	-0.2638	-0.1712	0.0425	0.3326	0.1985	-0.0062	0.3834	0.2411	0.7604	0.7091
MASP1	1.8372	1.3409	1.3252	1.1263	1.1906	1.0549	0.9607	1.2298	0.9311	1.1145	1.2143	1.259	1.1597	1.45	1.4784	1.181	1.392	1.5218	1.5403	1.3023	1.4336	1.0127	1.0457	1.1378	0.7867	1.0878	0.8923	1.0535	0.7155	1.1952	1.0921	1.0679	1.003	1.0145	1.0707	1.1121	1.2639	1.19	1.1191	1.2053	1.2875	0.6082	1.1641	1.3216	1.2059	0.9311	0.4611	1.2765	1.314
MATN2	0.2835	0.4136	0.4564	0.7805	0.4397	-0.0837	0.048	0.1702	0.0168	0.841	-0.2257	-0.1018	-0.2903	0.1807	-0.3108	0.1298	0.2961	0.0109	0.7089	0.2735	0.0916	0.6058	0.7718	0.5129	0.5097	0.7618	0.4797	0.5608	0.4509	-0.0638	-0.0963	-0.0595	0.0976	-0.1991	0.0868	0.1751	0.0684	0.3465	0.529	0.6889	0.7331	0.0905	0.1448	0.9017	0.2543	0.711	0.6735	0.5099	0.451
MATN3	1.5675	1.2511	1.376	1.3251	1.1075	0.2512	0.1744	0.5173	0.3833	1.0142	0.2927	0.2343	-0.0727	0.2862	0.4347	0.4836	0.4944	0.6183	0.6475	0.551	0.5376	0.2614	0.3354	0.155	0.1369	0.2392	0.5363	0.7006	0.5688	0.6896	0.2216	0.4784	0.4263	0.5665	0.712	0.6327	0.7846	0.4813	0.3231	0.5047	0.2164	0.3754	0.4192	0.5156	0.6499	0.2016	0.0479	0.5801	0.4964
MAVS	0.7107	1.1755	1.0243	1.1788	0.7697	1.2519	0.8823	1.1718	1.6529	0.6137	1.2979	0.9042	1.6705	1.064	1.7251	1.1206	1.0056	1.5591	1.2105	1.4883	0.7041	1.7134	2.0181	1.52	1.8536	1.3069	0.4067	0.9487	0.7169	2.154	1.6778	1.7856	1.7207	0.8227	1.2868	1.0367	0.7299	0.6016	1.8566	0.9431	1.2631	0.8281	2.1864	0.8211	1.219	1.0022	1.2028	1.2259	1.6052
MAX	0.9402	0.242	1.6966	0.5386	0.2541	1.4055	0.9367	0.7751	2.0921	1.2735	1.6102	2.2749	1.3149	0.7455	0.811	1.2497	0.5436	-0.4415	0.849	0.7232	0.3648	1.3066	1.7695	1.4296	1.6739	-0.0871	1.7746	0.4123	1.0619	1.6045	1.1665	1.4823	2.4661	0.6667	1.7752	0.4672	1.2907	1.2905	1.2971	0.7398	0.9817	0.5124	1.728	1.4826	1.366	1.0611	0.959	1.3089	1.5804
MB	-1.1589	-1.4297	-1.228	-1.1787	-0.6111	-1.4883	-1.09	-0.8991	-1.3903	-0.1519	-1.836	-1.6128	-1.6965	-1.1146	-0.9731	-1.536	-0.9446	-1.0695	-1.0796	-1.5769	-1.1762	-1.4212	-1.24	-2.0881	-2.3147	-0.9697	-1.8814	-1.5069	-2.0831	-1.1343	-0.6472	-1.3413	-0.8877	-1.069	-1.3545	-1.5554	-1.2958	-0.6997	0.5464	-1.1294	-1.3375	-0.4458	-1.0465	-0.1417	-1.1149	-0.7077	-0.8629	-0.6485	-0.1801
MCAM	0.3809	0.2245	0.1198	1.6585	0.3417	0.1069	0.2698	0.4177	0.0164	0.0736	-0.7917	-0.242	-0.5764	-0.1809	-0.419	-0.9401	0.6794	0.1571	0.4626	0.3351	0.2763	-0.0505	1.4091	-0.0974	-0.2892	0.0742	-0.355	-0.4003	-0.3419	-0.5113	-0.3885	-0.3152	0.1899	0.3191	0.3626	0.4325	0.3047	0.1236	0.3853	0.1121	0.4194	-0.0496	-0.3956	0.1884	0.2571	0.2987	0.2512	0.5	0.6177
MCFD2	1.0185	1.1221	1.3556	0.7299	1.0773	0.5647	0.4637	0.8498	0.3596	0.8908	0.2162	0.5715	0.693	0.1593	0.6508	0.5945	0.7222	0.829	1.2467	0.9222	0.5964	0.692	0.6154	0.9993	0.7623	0.8363	0.5379	0.5422	0.5956	1.0752	0.7822	1.0125	0.65	0.7268	0.7402	0.8066	0.6837	0.4593	0.7943	0.4757	0.6212	0.5905	1.065	0.7031	0.9382	0.3146	0.169	0.8777	0.929
MDGA1	0.1034	0.1417	0.4336	0.4883	0.0897	0.5286	0.6444	0.6226	0.5816	-0.1481	-1.2088	-0.3356	-0.8079	-0.1607	-0.4034	-0.528	-1.1929	-1.0927	-1.0544	-1.1721	-1.022	1.1393	0.8355	0.9804	0.9647	1.7249	1.7262	1.8717	1.6359	1.4695	1.1442	1.3104	1.3588	0.1722	0.3592	0.4692	0.3141	0.7946	0.7386	0.7355	0.7273	-0.9356	0.2974	0.473	0.5185	0.7294	0.5573	2.1748	2.1645
MDK	2.15145	1.59765	1.11535	0.90525	1.27985	0.28115	0.16435	0.51195	0.67715	0.8997	0.24295	0.49045	0.12225	0.52495	-0.01175	0.11045	0.0141	0.4217	0.7965	1.0932	0.5206	0.39065	0.39385	0.57725	0.32135	0.3527	0.12395	0.46255	0.33765	1.18905	0.31765	0.48725	1.48655	0.2443	0.5858	0.5239	0.5741	-0.23845	-0.00325	0.18525	0.42145	0.0276	0.68875	0.13505	0.26295	0.45855	0.59465	0.8393	0.7058
MED18	0.7281	0.6602	0.4186	1.3944	0.7871	0.8792	1.193	0.3014	1.3115	0.6026	0.6981	1.3805	1.6768	0.999	1.4228	1.2541	0.7858	1.1763	1.1926	1.1375	0.8925	1.4495	1.9164	1.5612	1.8453	1.0232	-0.2038	1.1923	0.0173	1.7037	1.3906	1.3351	1.4962	0.3507	0.8592	0.7244	0.8237	0.5656	1.5804	0.6849	1.1611	0.8591	2.2368	0.932	1.3763	1.2461	0.9917	1.2824	1.1636
MEGF10	-0.2557	-0.145	-0.0069	0.2399	0.0141	-0.1859	-0.0175	-0.0288	-0.3135	0.3315	-0.156	0.2342	0.1275	0.2565	0.2689	0.2089	-0.3068	-0.4242	-0.2133	-0.456	-0.2993	0.1385	0.0852	0.2241	0.0923	0.411	-0.232	-0.224	-0.4232	0.5277	0.6837	0.4116	0.5646	0.2999	0.336	0.3364	0.2389	0.6053	0.6675	0.5648	0.5584	-0.9589	-0.4427	-0.0607	0.0431	1.1719	1.0755	0.8485	0.9527
MEGF9	0.1642	-0.2163	0.0909	0.0528	0.0657	0.2939	0.3005	0.36	0.2918	0.3322	0.2562	0.2291	0.3395	0.2275	0.1898	0.3995	-0.1081	-0.1045	-0.0895	0.0203	0.0861	0.4468	0.3246	0.4333	0.4156	-0.2525	0.1674	0.0087	-0.152	0.6605	0.3072	0.5169	0.5551	0.2245	0.2182	0.2227	0.2543	0.3979	0.3506	0.379	0.1709	0.0906	0.2614	0.3168	0.3298	0.6586	0.5955	0.0851	0.1219
MEP1B	-0.9416	-1.3984	-1.2648	-1.2155	-0.9189	-0.9211	-0.8454	-0.7846	-1.2301	0.1726	-0.3231	0.1067	-0.3771	-0.3042	-0.0009	-0.1829	-0.8876	-0.545	-0.6483	-1.0994	-0.8133	-2.6307	-2.2788	-2.3254	-2.1886	-0.2535	-1.8509	-1.5005	-1.7284	0.9597	0.4905	0.8111	0.5299	-3.1031	-2.8127	-3.0075	-3.1051	-0.566	-0.3626	-0.1666	-0.4654	-2.3717	-3.0894	-3.1378	-2.8479	-0.49	-0.5431	0.0682	-0.2118
MEPE	0.19	0.3159	0.1032	0.0036	0.121	-0.0574	-0.0355	0.238	-0.0351	0.1154	-0.0055	0.045	0.1717	0.3566	0.0515	0.0664	0.1055	-0.0735	0.4337	0.0045	-0.0921	0.1937	0.3067	0.3333	0.2893	-0.232	0.0622	0.0443	-0.0078	0.2746	0.1822	0.212	0.3048	0.0683	0.0065	0.0912	0.0552	0.238	0.425	0.4847	0.6564	-0.0615	0.0327	0.1195	0.1555	0.1625	0.2391	-0.0927	0.0114
MERTK	1.3747	0.6903	1.0295	1.0328	0.874	0.2664	0.2919	0.2514	0.2757	0.5847	0.4767	0.5259	0.191	0.1485	0.356	0.3794	0.479	0.2976	0.0185	0.4157	0.389	0.334	0.3468	0.4285	0.4914	0.5411	0.4191	0.2593	0.0496	0.7743	0.4529	0.4531	0.2456	0.5836	0.5369	0.5117	0.6308	0.6309	0.7312	0.5501	0.2406	0.6275	0.9503	0.7379	0.862	1.3842	1.3125	1.0779	1.1046
MESD	0.4741	1.1599	0.3767	0.2734	0.6199	0.8055	0.4548	0.4855	0.6784	0.6875	0.0762	0.4872	1.0089	0.9719	0.6821	0.6118	0.5368	1.0546	1.0743	0.9721	0.4838	0.8737	1.0548	0.8427	0.7987	0.8685	0.1499	0.6685	0.1057	1.1632	1.2539	0.827	0.831	0.0448	0.5424	0.4574	0.1793	0.1369	1.0367	0.6164	0.9988	0.2896	1.7354	0.4736	0.7858	0.5895	0.3787	0.4747	0.6112
MET	0.82295	0.51165	0.57265	0.68215	0.55065	0.41085	0.48575	0.47715	0.33295	0.4979	0.15025	0.38945	0.59015	0.61255	0.12065	0.29955	0.476	0.2386	0.5086	0.2683	0.4412	0.67445	0.63285	0.58465	0.71235	0.8257	0.73655	0.65325	0.63165	1.06815	0.65495	0.66315	0.77015	0.7184	0.4289	0.6078	0.7556	0.90145	1.00475	0.96285	0.95585	0.2677	0.60825	0.85125	0.88825	0.92605	0.91915	0.8707	0.9419
METAP1	-0.2251	-0.2366	0.4479	0.2562	0.1208	0.3704	0.1919	0.0031	0.3531	0.4734	0.5575	0.5211	-0.0452	-0.1087	0.6008	0.2722	0.2914	0.5492	-0.0146	-0.2483	-0.1379	0.2209	0.2879	0.8927	0.3862	0.2578	-0.0507	0.7093	-0.1771	-0.0793	0.1643	0.3241	0.4502	-0.2104	0.6406	0.0648	0.3991	0.264	0.311	0.1438	0.0695	0.4524	0.4687	0.819	0.3567	-0.2442	0.3262	0.3147	0.3748
METAP1D	1.2937	0.7765	0.8871	0.8523	0.9992	0.6616	0.7064	0.7155	1.0415	0.2977	0.7061	2.0709	1.4107	1.6098	1.0859	1.797	0.3184	1.7571	2.0103	1.9445	0.9389	1.6471	1.6074	1.5883	1.2006	1.9279	0.2046	1.2191	-0.0418	1.1141	0.7281	0.6882	1.535	0.6711	1.2087	0.9612	0.5309	0.9783	1.1586	0.8625	1.1391	0.4628	1.4082	0.6426	1.0493	1.2359	0.742	0.5373	1.0454
METAP2	0.94595	1.33155	0.82715	1.10375	0.81685	1.30935	1.17365	1.12035	1.52325	0.4585	0.99135	1.54365	1.94145	1.41065	1.44885	1.20985	1.0295	1.3317	1.4091	1.3776	0.8433	1.60715	2.18255	1.61625	1.52365	0.8759	0.37365	1.19355	0.26365	1.88205	2.00255	1.68045	1.67855	0.7258	1.2078	0.7294	0.6881	0.06005	1.18905	0.49445	0.56965	0.9201	2.48905	1.15455	1.45405	0.58915	1.20295	1.9192	1.3714
MFAP3	0.722	0.274	0.4898	0.3867	0.4796	0.552	0.5857	0.6946	0.6756	0.9829	0.5415	0.104	0.7023	0.4487	0.137	0.8358	0.7528	0.7496	0.7676	0.5217	0.3791	0.7775	0.8695	0.3735	0.5386	0.0716	0.5426	0.9789	0.4638	0.4817	0.5951	0.5474	0.711	0.0863	0.8165	0.7416	0.5911	0.7511	1.256	0.4174	0.6137	0.6543	0.4599	0.6073	0.723	0.501	0.5402	0.1532	0.7079
MFAP5	0.70475	1.30965	1.25195	1.17215	1.21675	0.77575	1.01965	1.06285	0.76815	1.5405	1.44845	0.96605	1.44025	1.53235	0.51545	1.05165	1.1353	0.8952	0.9242	1.2722	1.2409	1.11035	1.28355	0.98805	1.16345	0.9201	0.43215	0.12595	-0.25215	1.02915	0.93895	1.16275	1.27005	0.8755	0.6293	0.789	1.0475	0.15745	0.50655	0.48065	0.46445	1.0855	0.15865	0.78135	0.88445	1.09875	1.23225	1.6143	1.2221
MFGE8	-0.34485	-0.14385	-0.35575	0.20225	0.07395	-1.25495	-1.17415	-0.93825	-1.66235	-0.3655	-0.62125	-0.51445	-0.90605	-0.17775	-0.95915	-0.60375	0.3112	0.1275	-0.1919	-0.0057	-0.3268	-1.02625	-0.75025	-0.79435	-0.69395	-0.6648	0.17275	-0.23325	0.33565	-0.06355	-0.27675	0.26865	-0.10685	-0.0729	-0.1927	-0.0932	-0.1741	-0.45285	0.04695	-0.60635	-0.68935	-0.7734	0.13155	-0.48465	-0.24825	0.03765	-0.00405	-0.0084	-0.5211
MGLL	1.7815	2.2372	1.7686	1.9103	1.7348	1.7567	2.2868	2.1146	2.2333	1.2128	1.4593	1.9677	2.3711	2.5419	2.2765	2.643	1.5591	2.6501	2.97	2.6625	2.0801	2.3937	2.9485	2.4578	2.4292	2.499	1.0044	1.9174	0.9642	2.8087	2.2539	2.1337	2.5848	1.6265	2.3963	2.3249	1.5175	1.7402	2.3659	1.9267	2.3157	1.3586	2.8163	2.057	2.3195	2.3666	2.3423	1.3356	1.8303
MGMT	0.92425	0.84125	1.10165	1.15005	0.65455	0.76815	1.15615	0.42805	1.16445	-0.0724	1.41895	2.06915	1.24445	1.27135	2.04285	0.99555	-0.2389	0.188	0.4283	0.1024	-0.1758	2.73045	2.78205	2.72325	2.32945	1.4996	0.73565	0.83245	-0.02695	2.65175	1.80925	1.34065	2.10145	0.6837	0.9067	0.0876	0.4476	0.90825	1.36835	0.93605	1.15895	-0.0047	1.19625	-0.00595	0.50545	-0.41515	-0.52235	1.1229	0.4649
MIA	0.2735	0.2704	0.4049	0.0378	0.21	-0.4206	-0.1985	-0.2301	-0.438	0.1553	0.4934	0.5389	0.379	0.9321	0.3026	0.3856	-0.1774	-0.5034	0.1097	-0.3743	-0.2302	0.3578	0.3968	0.3268	0.1228	-0.2297	0.4962	0.6017	0.2863	0.0751	0.108	-0.3568	-0.1225	0.0835	0.1382	0.1517	0.2977	-0.1352	0.0241	0.2784	0.24	-0.1202	0.0443	0.071	0.1001	0.2583	0.3754	0.4386	0.266
MICB_MICA	0.6013	0.3846	0.176	0.4147	0.0712	-0.5145	-0.6818	-0.8089	-0.722	0.3622	0.3942	0.2608	0.6232	0.6169	0.8276	0.4112	0.0705	0.0756	0.2965	-0.3348	-0.2252	1.0671	1.0057	0.8622	0.7575	1.3161	0.4661	0.5296	0.2667	1.2365	0.9577	1.0828	1.0836	0.6062	0.5775	0.5464	0.5082	1.1168	0.9301	1.0041	1.0891	0.5769	0.9883	0.5645	0.9809	0.6107	0.4486	1.1499	1.1489
MIF	0.89865	1.38365	1.11905	1.44965	0.78195	1.46375	1.19185	1.42105	1.87335	0.3279	1.28145	2.15135	2.18205	1.95655	2.46535	1.68095	1.2726	1.6809	1.9514	1.6998	1.2002	1.81515	2.31375	2.04105	1.91975	0.6477	0.06855	0.75945	-0.28735	1.90865	2.34745	1.76225	2.09775	1.1294	1.7822	1.0026	1.1236	0.86775	1.79515	1.39085	1.20905	0.9265	3.22685	0.68775	0.93685	1.07905	1.54295	2.2639	1.5903
MILR1	0.869	0.6863	0.5845	0.9845	0.4036	-0.001	0.4629	0.1178	0.4132	0.6582	0.9729	1.1497	0.8593	0.8653	1.1353	1.1658	0.5594	0.54	0.2685	0.4234	0.2347	0.3635	0.5129	0.4488	0.4212	0.4726	0.3672	-0.2576	-0.5957	0.918	0.3752	0.2828	0.4222	0.834	0.8386	0.8051	0.7519	-0.4775	-0.3175	-0.5732	-0.4784	0.3499	0.9855	0.6267	0.8629	0.686	0.8524	0.9472	0.655
MITD1	2.016	2.2207	1.8214	1.7535	1.6671	2.0165	2.1792	2.3961	2.5064	1.3437	1.7686	2.672	2.6584	2.9575	2.5568	2.8818	2.0699	2.9157	3.0374	2.8962	2.4978	2.8712	3.0342	3.2591	2.9592	2.0442	2.0922	2.4289	1.7315	2.9534	2.4808	2.8279	2.9975	2.0168	2.5668	2.5079	2.6346	1.8705	2.572	2.3686	2.3659	2.08	3.2344	2.3076	2.6071	2.3611	2.0655	2.2857	2.2026
MLN	3.55565	4.12995	3.37405	2.49375	3.12995	1.21885	1.08305	1.98005	1.18595	1.7234	2.76555	1.99435	1.93935	2.03905	2.43415	1.87205	3.5689	3.8168	3.5463	2.5203	3.1771	2.31885	1.60585	1.64945	0.81265	1.4892	0.64135	0.51905	0.95955	2.20335	1.83275	1.10235	1.20015	0.4206	0.2454	-0.2782	-0.1732	0.88845	-0.11125	-0.16375	0.29355	1.3	1.39135	1.20795	1.63095	1.06395	0.77665	1.9804	2.6824
MME	-0.3736	-1.0262	-1.076	-0.9926	-0.8839	-0.893	-1.2864	-0.9169	-1.2015	0.0144	0.0746	-0.2286	-0.3084	0.0756	-0.1246	-0.401	1.4701	1.7912	1.2019	1.6536	1.1117	-0.4975	-0.4898	-0.3278	-0.3827	1.7194	0.3097	0.1347	-0.9068	0.3603	-0.1361	0.2729	0.4655	-0.8247	-0.3793	-0.9917	-0.9113	-0.0044	-0.2044	-0.0834	0.3329	0.0864	-0.2714	-0.3462	-0.1082	-0.318	-0.5466	-1.1725	-1.2774
MMP1	2.6091	2.1337	2.1683	2.3152	2.0285	3.6687	3.7546	3.711	3.8326	4.0314	3.3837	3.4378	3.1824	3.4144	3.3747	3.3492	2.9584	3.1468	3.2235	3.2322	3.282	3.4712	3.6171	3.5581	3.3675	2.1403	3.4536	3.3659	3.2966	3.329	3.3719	3.3255	3.2282	3.3413	3.2382	3.3932	3.4851	2.5587	2.831	2.7514	2.6175	3.772	3.4923	3.1861	3.2879	2.779	2.8271	3.0848	2.7737
MMP10	1.0452	0.4997	0.1288	0.787	0.1811	0.2586	0.2991	0.626	0.0396	0.4153	-0.4709	-0.5606	-0.6549	-0.1554	0.1873	-0.7718	0.3304	0.0589	0.714	0.015	0.1171	0.0041	-0.2864	-0.6243	-0.4238	0.0186	0.3058	0.4645	0.4278	0.1737	-0.1067	-0.2375	-0.3112	0.2822	0.3838	0.0663	-0.0799	-0.3066	-0.011	-0.2072	-0.3336	0.2241	-0.0513	-0.3054	0.1649	-0.7725	-0.9641	0.511	0.035
MMP12	-0.2567	-0.3143	0.0672	0.0579	-0.019	-0.1022	-0.072	-0.1687	-0.3678	-0.4076	-0.1718	-0.2689	-0.252	-0.2644	0.1505	-0.3958	0.1	-0.2125	0.0846	0.9794	-0.1629	-0.1261	-0.1081	-0.1661	-0.4624	-0.7566	-0.5573	-0.3955	-0.605	-0.7011	-0.4111	-0.5153	-0.448	-0.7626	-0.6561	-0.4222	-0.3249	-0.5192	-0.3686	0.0258	-0.5005	-0.2516	-1.3436	-0.9247	-0.582	-0.6911	-0.8158	0.1921	0.5433
MMP13	1.3383	1.3693	1.9734	1.7956	1.5286	1.7673	1.4207	1.2911	1.6862	1.2211	1.2769	1.3925	1.4928	1.2074	0.6193	1.2905	1.7421	1.4867	1.3622	0.8676	1.1822	0.5848	1.2689	1.1945	0.8457	1.2874	0.9934	0.7672	0.6953	0.8992	0.5127	0.8723	1.4428	1.3842	1.0804	1.3246	1.1367	0.7891	1.2484	1.4131	1.3496	1.4302	1.1447	1.2526	1.544	1.3038	1.7117	1.9586	1.7831
MMP3	-0.2599	0.2778	-0.1104	0.5705	0.2534	-1.7966	-1.5972	-1.7774	-1.2446	0.2958	-0.5155	-0.6026	-1.0754	-0.0981	-0.654	-0.8142	0.0518	-0.1516	-0.2347	-0.1089	-0.2044	-0.7914	-0.3938	-1.2388	-0.9171	-0.7334	-1.3694	-0.8664	-1.2003	-0.2661	-0.0872	-0.6611	0.1055	0.3318	0.435	0.0871	-0.16	-0.4314	0.5828	0.3078	0.0819	0.6935	0.1422	-0.0288	-0.1043	0.068	0.0186	0.437	0.0526
MMP7	0.632	0.4287	0.6613	0.5286	0.51	0.1488	0.1412	-0.0848	0.1348	-0.0252	-0.0421	0.0753	-0.2119	-0.5054	-0.354	0.1043	-0.6556	-0.4141	-0.6104	-0.4458	-0.6218	-0.2809	-0.5242	-0.2626	-0.4009	-0.1006	0.1261	0.0463	-0.0814	0.1066	-0.0597	-0.2729	-0.0945	-0.6557	-0.5651	-0.5372	-0.4527	-0.1557	-0.2037	-0.2315	-0.2568	0.0486	0.155	-0.207	-0.0489	-0.2263	-0.004	0.738	0.8319
MMP8	1.91135	1.90375	1.17905	2.29015	1.19465	2.33335	2.84975	2.93795	3.46765	1.0032	3.70655	4.26365	5.16585	4.81245	3.52565	3.56625	2.4052	3.0988	2.824	2.425	2.1039	4.75465	5.05485	5.71915	6.06115	1.4051	2.94295	3.49885	2.02745	5.49605	5.01835	5.50365	6.80695	0.5259	2.5979	0.4032	1.0478	3.34835	4.21635	2.89245	3.54685	1.7611	4.46235	2.83995	2.76765	3.51545	3.54895	3.3288	2.2735
MMP9	1.5751	2.0064	1.7262	2.7687	1.5212	3.3247	3.5042	3.6274	3.6788	2.0793	3.2299	3.2968	3.7543	3.8405	3.502	3.2601	2.1893	2.6234	2.287	1.8215	1.8901	3.5454	3.6419	4.0716	4.0966	2.1197	2.7019	2.9297	2.2997	2.9329	3.0897	3.4173	3.8003	2.4779	3.7396	2.3036	2.5773	2.7908	3.4793	2.9279	3.1327	1.847	2.9193	2.4188	2.497	2.5472	2.5184	2.96	2.2259
MNDA	4.378	3.4793	3.0491	3.551	3.8016	5.586	6.1066	5.8536	6.6498	2.519	6.1961	6.8686	6.1253	5.8569	5.3538	5.6659	4.5245	4.4826	5.175	4.5349	3.8472	6.8056	6.1848	7.1434	6.7306	2.0886	5.0594	5.5669	3.5024	6.7614	6.0898	6.449	7.589	3.9863	6.6318	4.3025	5.6035	4.9949	5.9589	5.1814	5.6148	3.6122	6.8604	4.5168	4.5639	6.2571	5.266	6.0196	3.8995
MOG	1.4517	1.2415	1.556	0.3358	1.083	1.1163	1.1407	1.139	1.1761	0.5105	-0.0841	0.001	-0.2128	0.3852	0.3905	0.2357	0.2842	0.304	0.5154	-0.109	0.435	0.1775	0.0075	0.6227	0.277	0.3163	0.7773	1.1846	0.7124	1.0672	0.5704	0.3492	0.6106	1.0709	0.6665	0.9152	0.7908	0.6894	-0.0478	0.1844	0.4094	0.6691	0.7831	0.5897	0.8444	0.8636	1.1881	1.0213	0.8946
MPHOSPH8	2.0356	1.5875	1.954	2.0648	1.7417	0.7199	0.3664	0.1226	0.0931	0.1731	1.3151	1.8871	1.0404	0.4795	0.651	1.1906	0.4477	0.5577	0.7437	0.6407	1.038	1.1893	1.2134	1.6798	1.4979	0.7397	0.1873	0.992	-0.2844	1.2429	1.0516	1.0951	1.2571	0.9173	0.9499	0.702	0.8367	0.4699	1.3505	0.514	0.5061	0.526	2.2879	0.1907	0.801	0.2122	0.8937	0.82	0.4733
MPI	-0.3868	-0.153	0.0276	-0.2385	-0.9491	0.0792	0.2247	-0.074	0.3963	-0.1329	-0.2053	-0.201	-0.1583	0.1274	0.4709	-0.2387	-0.394	-0.1744	0.2338	0.2867	-0.4637	-0.1899	-0.1202	-0.2045	-0.169	-0.2238	-0.7225	-0.3486	-0.6942	0.2018	0.1689	0.0617	0.2284	-0.5977	-0.1268	-0.3141	-0.2513	-0.1253	-0.2007	-0.0962	0.3697	-0.5642	0.0788	-0.0507	-0.072	0.0413	-0.1335	0.1662	0.3117
MPIG6B	3.1724	3.9143	2.3899	2.9942	2.9266	2.2076	2.9285	2.7963	2.8967	2.2531	2.2897	2.5723	4.1343	4.1011	2.4181	3.2987	2.8786	4.0303	4.5141	3.9553	3.3613	3.314	3.9272	3.1711	3.7191	3.7349	1.8448	3.4806	1.9463	3.6473	3.8996	3.1694	2.8609	2.3402	3.1624	3.0821	1.9805	2.1862	3.7945	3.1716	3.6081	2.5576	4.3084	3.0095	3.2523	3.4122	2.8697	2.3143	2.6645
MPO	1.251	1.584	0.8749	1.7713	1.0134	2.3615	2.679	2.4485	2.9232	1.0437	2.374	3.1004	2.9776	3.0529	1.9817	1.9771	1.04	1.6746	1.4779	0.7278	0.5057	2.844	2.7282	3.3191	3.3658	0.5523	1.7647	2.2119	1.2199	2.9367	2.6956	2.5852	3.5723	1.4967	2.9321	1.2824	1.9429	1.7447	2.4773	1.7111	2.0189	0.5386	2.5493	1.1075	1.3443	2.1295	1.9764	2.541	1.4102
MRPL46	0.1308	0.2358	0.11	0.2084	0.0917	0.1272	0.0241	-0.3203	-0.3694	0.0365	-0.0048	0.4362	0.1452	0.1967	0.1188	0.1658	0.1742	0.2188	-0.6203	-0.2787	0.2267	-0.1493	0.3038	0.056	0.3142	-0.1207	0.0341	0.0376	0.0674	0.3598	0.2768	0.4206	0.1964	-0.0349	0.2612	-0.108	-0.0623	0.2951	0.4378	0.0513	-0.4456	0.1467	-0.0348	0.0257	-0.02	0.0126	0.0288	-0.1898	-0.2364
MSLN	0.7617	0.9191	0.7926	0.5646	0.6564	0.3561	-0.0938	0.2948	0.163	-0.0555	0.6917	0.3555	-0.1898	0.3175	0.2046	-0.1192	0.0411	-0.1601	0.1386	0.1516	-0.0746	-0.8213	-0.6101	-0.8625	-0.6518	-0.2845	0.4135	0.7084	0.6074	0.3627	-0.0697	0.138	0.1032	0.1965	0.2889	0.2295	0.7139	0.4292	0.3893	0.7008	0.7309	-0.8102	0.0583	-0.1192	-0.0195	-0.0411	-0.1518	2.2808	1.7099
MSMB	-0.08625	-0.26625	-0.12555	-0.24525	-0.14245	-1.56865	-1.37955	-1.50955	-1.73115	-0.9229	-0.33695	-0.47875	-0.22355	-0.22475	-0.36985	-0.51935	-0.4122	-0.461	-0.5212	-0.4001	-0.2759	-0.46765	-0.37205	-0.43365	-0.52615	-2.0834	-0.74105	-0.44535	-0.63585	-0.23195	-0.43945	-0.36695	-0.44655	-0.0772	-0.1471	-0.1773	0.0221	0.27335	0.45675	0.59135	0.53015	1.1586	-0.05515	0.17895	0.18545	0.08055	0.05605	0.5319	0.3902
MSR1	1.19115	0.94155	1.12095	1.41065	0.94845	-0.05695	0.00705	0.38595	0.11425	0.2193	0.82745	0.63775	0.29085	0.32585	0.34905	0.30675	-0.0923	-0.2949	-0.4397	0.0085	-0.2333	0.36585	0.47245	0.18915	0.36165	0.4716	-0.03735	-0.12175	-0.28995	0.55705	0.21985	-0.07835	-0.19935	-0.0999	-0.0046	-0.3259	-0.065	-0.76685	-0.62755	-0.80775	-0.74825	-0.5604	0.82755	0.37925	0.31615	0.05425	-0.04165	0.8956	0.8645
MSRA	0.75	1.3336	0.7753	0.7842	0.7546	1.3529	1.5982	1.6031	1.8299	0.3934	1.3494	1.5175	1.9544	1.8991	1.3662	1.4135	1.0571	1.4914	1.679	1.3665	1.0571	1.2366	1.6027	1.8774	1.6418	0.8131	0.7082	1.1973	0.2307	2.0965	2.0223	1.6642	2.3962	0.5049	1.5936	0.6185	0.6195	1.0405	1.8384	1.1174	1.5125	0.4463	2.6856	0.9877	1.0081	1.2643	1.3428	1.5894	1.1484
MSTN	-0.3253	-0.3961	-0.1815	0.301	-0.0738	0.2487	0.0455	-0.6223	-0.4813	1.3192	-0.2272	0.3065	0.167	-0.0428	-0.1815	-0.1719	0.7413	0.9493	0.5389	0.8692	0.9513	0.6964	0.5882	0.9745	0.5668	0.2589	0.5284	0.3938	-0.3615	-0.1863	-0.1002	-0.0627	0.5972	0.0535	0.5164	0.7377	0.5175	0.0553	0.697	1.3206	1.1363	0.1204	1.1814	1.0312	0.825	1.2766	1.5389	0.8559	0.7616
MTPN	0.4358	0.0803	0.195	0.373	0.2057	5.5015	5.0845	4.4478	2.5526	0.333	0.4495	0.5684	0.1863	0.2554	0.2087	0.2848	0.4406	0.6774	0.3255	0.4847	0.0964	0.2317	0.3274	0.4149	0.1533	0.2337	0.1833	0.2646	0.3955	0.3376	0.2892	0.685	0.4386	0.2782	0.3872	0.3655	0.3605	0.1591	0.7566	0.0845	0.7286	0.4652	1.3282	0.0559	-0.3107	0.4293	0.3678	0.1982	0.5357
MUC13	0.2547	0.985	1.4923	0.7863	1.225	0.3564	0.5495	0.9428	1.1138	1.1543	0.6264	1.029	0.8827	0.5474	1.3992	0.8345	0.6543	1.3414	0.2048	0.6924	0.1255	0.4416	0.6843	0.2118	0.6969	1.256	0.612	0.1933	0.7719	0.6147	0.3338	1.4379	0.7807	0.3367	1.0207	0.549	0.2977	1.3332	1.3668	0.0217	1.239	0.7063	0.5135	-0.1612	1.1068	0.3317	0.8298	0.9152	1.1636
MUC16	-4.603	-4.2582	-4.5595	1.6001	0.7433	1.295	-4.7397	0.5856	-4.7049	0.4124	-0.2532	-5.1986	0.5247	1.4451	1.6316	-5.316	0.3031	1.057	1.2333	1.0986	-0.491	-1.6281	-0.62	0.3278	0.0748	0.3082	1.3086	1.1325	1.8852	1.6828	-5.2593	2.0345	0.2134	1.6951	1.612	2.2382	1.9809	0.4457	-0.351	0.9628	-5.0626	0.4355	0.3512	2.2612	0.8495	0.4745	1.7854	0.6913	-0.3924
MVK	-0.1425	0.0812	-0.6127	0.0701	-0.4853	0.636	0.9795	0.5899	1.2477	0.0973	1.0543	0.9725	0.9781	0.443	0.9593	0.965	0.8814	0.6167	0.5318	0.8529	-0.0404	1.1607	1.2092	1.4347	1.3015	0.8573	1.1063	0.9915	-0.4123	1.1118	0.9604	0.8831	2.1947	0.2857	0.9795	0.56	0.4964	0.6243	0.4619	0.0949	0.8184	0.1246	1.1804	0.5138	0.5304	0.4841	1.2951	0.5754	-0.2431
MYO9B	0.896	1.4759	0.4772	0.8922	0.0747	0.5967	0.5614	-0.0335	0.9312	0.3697	0.9638	1.2728	1.4581	1.3119	0.6532	0.8403	0.6463	1.1077	1.2273	1.2616	0.5739	1.2042	1.6789	1.0265	1.389	0.7497	1.154	0.612	0.2233	1.8254	1.6183	1.2495	2.0199	0.6942	1.523	0.6433	0.7385	0.7234	1.3061	0.2308	0.8007	1.2275	1.9938	0.5138	0.9448	0.2033	1.1287	1.2299	0.5492
MYOC	1.26585	1.46205	1.15935	1.54825	1.33975	-0.68435	-0.47605	-0.56515	-0.77575	0.8093	0.45585	0.33705	-0.11975	0.38195	0.30165	0.27975	0.333	0.216	0.2574	-0.084	0.1402	0.29085	0.50395	0.34305	-0.10315	0.6285	-0.66755	-0.05615	-0.82855	0.07175	0.52825	-0.04335	0.07125	0.172	0.5687	0.242	0.6133	-0.44535	0.25135	1.10075	0.42085	-0.0211	-0.75615	-0.87755	-0.88685	0.47835	0.29995	0.8014	0.358
MZB1	0.2849	0.0417	0.1039	0.2342	-0.0997	1.7182	1.6434	1.8289	1.9187	-0.1299	-0.3703	-0.1817	-0.2871	-0.2513	-0.1536	-0.1237	0.5289	0.2639	0.5299	0.3279	0.3562	-0.0902	-0.0129	-0.0652	0.0304	-0.6707	-0.2241	-0.1342	-0.4513	0.4579	0.2659	0.305	0.238	-0.0227	-0.2008	0.0043	-0.0581	-0.7055	-0.7463	-0.7836	-0.9858	-0.5187	2.6398	2.5298	2.2943	-0.5196	-0.5751	-0.0256	-0.1785
MZT1	1.1906	1.5793	1.0353	1.1953	1.0528	0.6492	0.2906	0.4641	0.2081	0.3461	0.055	0.7939	0.6825	0.8011	0.5638	0.4502	0.3151	1.2798	1.0296	0.8702	0.4387	0.5883	1.1231	0.8482	0.9257	0.4113	0.3863	0.1889	-0.1194	1.4063	0.5141	0.8385	0.3438	0.3757	0.4731	0.4006	0.2435	0.3655	0.9965	0.5164	0.6314	0.2095	2.1933	0.9201	0.5669	0.7332	0.5033	0.9898	0.8961
NAAA	-0.0287	-0.1872	-0.3979	-0.0816	-0.4392	-0.2212	-0.6895	-0.3064	-0.3748	-0.6917	-1.1465	-0.2466	-0.758	-0.8843	-0.9592	-0.6442	-0.8932	-0.3264	0.1596	-0.0601	-0.5891	-0.0037	-0.1821	-0.064	-0.2996	-0.5622	0.2114	0.2466	-0.8559	-1.3671	-1.3818	-1.3739	-1.3114	-0.5589	-0.4858	-0.3623	-0.377	-1.2518	-1.2827	-1.2821	-1.2592	-0.0195	-0.3653	-0.6026	-0.4814	1.0323	1.1891	0.7071	0.8063
NADK	2.0341	1.6818	1.3723	1.9374	1.6014	3.0316	3.0594	3.2812	3.7449	0.5901	3.6506	3.6103	3.7761	3.6963	3.5481	3.2342	2.3985	2.1243	2.9301	2.5355	2.2153	3.9106	3.8466	4.3818	4.0236	0.1747	1.886	2.1916	1.3177	3.7271	3.4008	3.2199	4.5022	2.0005	3.6371	1.5566	2.515	2.6764	3.1654	2.6533	2.9022	1.3999	3.8104	2.2751	2.1985	2.9832	3.0924	3.3777	2.2985
NAMPT	2.025	2.219	0.4725	1.4741	1.4129	2.2569	2.7145	2.3479	2.994	0.8663	3.4796	3.03	3.1982	2.383	2.4122	2.6524	2.059	1.3676	1.8267	1.6731	1.6736	2.7507	3.1902	3.7952	3.585	0.3294	1.7568	1.7021	1.0016	2.9445	2.7635	2.9973	4.2939	1.265	2.8352	1.2845	1.7212	1.8734	2.5601	1.588	2.0169	1.4004	3.0911	1.9066	1.9961	2.0403	2.5327	2.6468	1.5773
NBL1	0.4751	0.5366	0.498	0.099	0.3523	0.1077	-0.041	0.3501	0.0801	-0.0221	0.0344	0.2277	0.2061	0.6389	0.2104	0.1911	-0.1811	-0.2812	0.0334	-0.0252	-0.355	-0.0032	0.2012	0.0062	-0.0267	-0.0609	-0.1586	0.0089	-0.5046	0.1685	-0.1183	-0.1443	-0.0797	-0.2747	-0.2347	-0.2513	0.0629	-0.288	0.1257	-0.1447	0.0484	-0.253	0.0176	-0.075	0.1178	0.1385	0.396	0.5486	0.4853
NBN	0.0987	0.1607	-0.1867	0.3039	-0.126	1.1868	1.2326	1.0042	1.862	-0.9104	1.5384	1.414	1.2985	1.0002	0.3118	0.7325	0.4014	0.4945	0.7185	0.7197	-0.0208	1.6705	1.7218	2.4215	1.9496	-0.962	1.011	0.8788	-0.2346	2.1973	1.9858	1.7838	3.0783	0.4839	1.9785	0.0059	0.936	0.7914	0.931	0.3998	1.3036	0.0483	1.7585	0.5473	0.4366	1.0273	0.8717	1.4858	0.6355
NCAM1	0.5357	0.1131	0.1212	1.1759	0.0981	-0.1887	-0.2398	-0.0333	0.0086	0.243	-1.1636	-0.4776	-0.9281	-0.8078	-0.7496	-0.7308	0.5988	0.3412	0.3074	0.3109	0.3577	-0.2493	-0.207	-0.1681	-0.0458	-0.2265	-0.1425	-0.1941	-0.0173	0.0352	-0.1472	-0.0185	0.1925	0.8182	0.778	0.815	0.7505	0.0854	0.1429	0.2249	0.0823	0.2955	0.1617	0.0669	0.2971	0.175	0.25	-0.4002	-0.2271
NCAM2	0.14445	0.59305	0.38345	0.46635	0.12225	-0.16035	-0.37165	0.02915	-0.26035	0.2581	-0.25725	0.48895	0.00855	0.54675	0.41455	0.16695	0.076	0.2305	0.3409	0.226	0.2634	-0.71715	-0.73635	-0.69265	-0.70145	0.75	0.21515	0.33745	0.17375	0.09475	0.07945	0.15455	0.13485	0.7787	0.6136	0.631	0.599	0.45225	0.42105	0.51155	0.58955	0.289	0.13735	0.13345	-0.01635	0.44585	0.48695	0.4839	0.4085
NCAN	1.01055	0.65805	0.71455	0.31085	0.63825	0.92365	0.93595	1.17435	0.83885	0.2242	0.00715	0.35845	0.17795	0.29195	0.10575	0.22785	-0.0281	0.0934	0.2326	-0.0699	0.3266	0.55495	0.51195	0.59225	0.54735	0.5923	1.37005	1.35795	1.38535	1.10085	0.73305	0.53145	0.50375	0.6715	0.6202	0.5323	0.7162	1.14315	0.38585	1.02335	0.63485	0.4316	0.44965	0.14965	0.38125	1.45485	1.42025	0.4375	0.4217
NCF2	0.86805	0.44435	0.49815	1.29265	0.49925	2.09685	2.40345	2.60545	3.13865	-0.6504	2.89195	2.84085	2.73455	2.53825	2.20135	1.71695	1.539	1.2852	1.9927	1.5409	1.2591	3.37515	3.29115	3.81105	3.58055	-1.1938	1.04955	1.23295	0.64105	2.69305	2.14275	2.57205	4.02795	0.948	2.7958	0.505	1.6095	1.91495	2.40835	1.66855	1.98545	0.0505	2.86415	1.12315	1.30825	2.10825	2.59065	2.5453	1.3223
NCK2	0.1475	0.3165	0.2643	0.4376	0.0845	0.497	0.646	0.8588	0.6903	-0.2362	0.3939	0.1756	0.0284	0.7944	0.665	0.5829	0.2044	0.5447	0.8391	0.0613	-0.0663	0.6129	0.5997	0.3027	0.4509	0.3908	0.4507	0.4327	0.3274	1.0376	0.3374	0.5547	0.7949	0.2983	0.5303	0.4069	0.1443	0.3344	0.1546	0.3269	0.735	0.0695	0.5827	0.6156	0.4635	0.3893	0.5288	0.2655	0.3582
NCLN	-0.4434	-0.0152	-0.011	-0.4813	-0.242	0.2794	-0.0139	-0.3111	-0.0815	-0.4242	-0.1433	-0.0481	-0.2329	0.126	-0.5648	-0.0587	-0.6274	0.004	-0.2473	-0.237	-0.2121	-0.0092	-0.2078	0.1506	0.2506	0.1372	-0.6029	0.0695	-0.3389	0.001	0.1278	-1.117	-0.0188	-0.0958	-0.2761	-0.5363	-0.4595	0.3749	0.4788	0.4176	0.3859	0.0706	-0.1634	-0.131	0.4112	-0.4269	-0.3034	0.146	0.1009
NCR1	0.7911	0.4999	0.4047	0.429	0.2476	0.1892	0.3654	0.4898	0.5709	-0.2616	0.4387	0.0711	0.1414	0.6911	0.7313	0.3228	-0.6741	-0.4773	-0.0367	-0.7032	-0.5578	0.4274	0.089	0.2119	0.0844	-0.018	-0.7568	-0.6429	-0.5067	0.9806	0.6361	0.8277	0.6982	0.1306	-0.0171	0.1294	0.2291	-0.5882	-0.4797	-0.214	-0.3936	0.1901	0.5278	-0.2242	0.2674	0.4526	0.6066	0.7144	0.6299
NCS1	0.5026	0.3112	0.773	1.0819	0.885	0.4665	0.1981	0.4363	-0.069	0.261	-0.659	-0.3306	-0.5625	-0.5742	-0.3955	-0.5499	0.1211	0.1481	-0.1039	0.1218	0.1706	-0.0198	0.1628	-0.016	-0.2499	-0.0691	-0.4643	-0.4741	-0.4588	-0.3416	-0.424	-0.4501	-0.5171	0.3644	0.1807	0.0717	-0.0167	0.3671	0.1468	0.1361	0.2618	-0.261	0.2855	0.3128	0.4221	-0.0334	0.0493	1.0676	0.9164
NDRG1	-0.4756	-0.4686	-0.3983	-0.2699	-0.3627	-1.1015	-0.3227	-1.0992	-0.5864	-0.3267	-0.4438	-0.1917	-0.576	-0.5818	-0.5017	-0.8276	1.0711	0.5717	0.3244	1.6557	0.933	-0.2117	-0.2112	0.0824	0.3828	-0.7659	4.0152	4.0844	3.6741	-0.5458	-0.3025	1.0329	-0.5058	1.227	1.4261	1.1696	1.2952	0.1144	0.3846	-0.0635	0.2601	-0.6658	-0.1534	-0.8404	-0.806	-0.5731	-0.3184	-0.0019	0.2183
NDUFS6	0.3234	0.5196	0.8468	0.9923	0.947	-0.2415	-1.0604	-0.6885	-1.6651	0.1993	1.4913	2.0906	1.2708	1.3466	1.7534	1.1539	-0.2616	-1.0898	-0.6054	-0.9794	-1.2184	0.0939	-0.2914	-2.2457	-0.2341	0.4364	-0.2616	-1.1331	-2.195	-1.3399	-1.1742	-0.1022	-0.9855	-0.0512	0.4583	-0.3317	-0.7011	-0.509	-0.4284	-1.5022	-0.9312	-0.6982	-0.7803	-0.5483	-0.594	0.0987	-1.7969	-0.4095	-0.7426
NECTIN2	0.6358	0.9188	0.6373	0.3108	0.5282	0.3816	0.4509	0.6786	0.2385	0.4181	0.605	0.8053	0.5711	0.8865	0.8821	0.8489	0.2193	0.46	0.6825	0.3459	0.2007	0.5041	0.5105	0.4423	0.3471	0.445	-0.2226	-0.0733	-0.3365	0.5856	0.6517	0.4736	0.2818	0.4259	0.5969	0.4183	0.5211	0.3592	0.4583	0.7739	0.6346	0.0991	0.5686	0.2652	0.3316	0.656	0.5435	0.8712	0.8046
NECTIN4	0.4016	0.5512	0.4762	-0.0126	0.3723	0.1549	0.0911	0.3739	0.1239	0.0057	0.0989	-0.0787	0.0001	0.5097	0.0605	-0.1579	-0.31	-0.4465	0.1676	-0.3109	-0.4619	0.2055	0.2951	0.1122	-0.0626	-0.0938	-0.2262	0.0379	-0.2249	0.1905	0.1958	-0.0588	-0.0465	0.0485	0.2367	-0.0388	0.0761	-0.2691	-0.126	0.4596	0.0617	-0.1451	0.1195	-0.038	0.3086	0.1073	0.001	0.603	0.6124
NEFL	1.7548	1.5099	1.8415	1.6643	1.8904	0.953	0.8864	0.1372	-0.0937	0.3626	0.1308	-0.3324	-0.8863	-1.0681	-0.8964	0.2938	0.5244	0.8082	0.3519	0.8542	-0.2085	0.2982	0.5806	-0.0858	1.1762	-0.2999	0.2804	0.6421	0.7857	0.2351	0.5032	0.2615	0.2523	0.216	0.0299	0.0463	0.0213	0.478	-0.0735	-0.3111	-0.3363	0.4399	0.2892	0.5506	0.3008	0.233	-0.2611	1.0893	0.5266
NELL1	-1.3536	-1.1273	-1.1471	-1.2545	-1.3248	-0.6495	-0.8075	-0.4081	-0.7139	-0.8532	-0.6015	-0.5069	-0.332	0.1223	-0.6022	-0.4867	0.1042	0.1796	0.6625	0.0906	0.1582	-0.4979	-0.5635	-0.319	-0.3351	-0.5369	0.3827	0.1595	0.1568	0.4238	0.0864	0.3018	0.2093	-0.3407	-0.4328	-0.263	-0.2549	-0.5224	-0.396	-0.5438	-0.395	0.1895	-0.4129	-0.553	-0.4129	-0.2236	-0.0661	-0.7446	-1.0063
NELL2	0.5173	0.5682	0.4107	0.2964	0.314	0.386	0.1011	0.3327	0.1473	-0.2033	-0.8193	-0.6935	-0.733	-0.3748	-0.5283	-0.5105	-0.0965	0.0004	0.4089	-0.1396	0.0557	0.0392	-0.0165	0.1577	0.079	0.0536	0.6389	0.5821	0.3524	0.5007	0.3235	0.4484	0.3949	0.3572	0.2645	0.4808	0.3144	0.6178	0.0412	0.0391	0.2738	-0.1354	0.0189	-0.0955	0.2056	0.3198	0.3986	0.075	-0.2073
NFASC	0.20375	0.01985	0.44215	0.23285	0.37295	0.57715	0.50035	0.62575	0.36335	0.4599	-0.43045	-0.32485	-0.50735	-0.39595	-0.36935	-0.33715	0.6635	0.5969	0.4883	0.7068	0.7271	0.50135	0.56415	0.53035	0.42615	0.3361	0.62385	0.56905	0.49905	0.85505	0.56465	0.71145	0.54415	0.5276	0.7304	0.7196	0.5464	0.45805	0.24335	0.20215	0.14525	0.7291	0.47135	0.40345	0.46235	1.10105	0.93565	1.0594	0.8262
NFATC1	1.87625	2.32915	1.59425	2.04765	1.58155	1.50725	1.48335	1.18695	1.94075	0.9346	1.23985	1.53525	2.34265	2.22395	2.24255	1.56065	1.6239	2.9453	2.9649	2.3934	1.91	2.27995	3.09625	2.39155	2.48365	1.4912	1.03125	1.87945	0.98435	3.03695	3.00975	2.64125	2.01165	1.0262	1.7903	1.4591	1.1934	1.00245	3.05015	2.14215	2.70215	1.1106	3.21515	0.96185	1.93315	1.30225	1.20495	1.203	1.6703
NFATC3	-0.8995	-1.3024	-1.0899	-1.4363	-1.419	-0.9569	-1.5191	-2.1655	-2.5589	-0.9513	-1.2189	-1.5815	-1.5921	-1.0212	-0.8521	-0.8144	-0.8424	-1.1992	-1.5484	-1.5508	-0.951	-1.6986	-1.3375	-0.7418	-1.0782	-1.2203	-1.5268	-1.0724	-1.0264	-1.1329	-1.3667	-0.9191	-1.1194	-1.5166	-1.2146	-1.5791	-1.7591	-1.229	-1.4378	-1.4862	-1.6705	-1.1879	-1.2229	-1.6001	-1.2993	-1.4952	-1.5824	2.3809	2.3143
NFKBIE	1.1552	0.618	1.2946	1.2912	1.0189	1.4345	1.3501	0.8545	1.6028	0.7668	1.3242	1.5172	1.2822	1.0981	1.2609	1.7514	1.4874	1.1087	1.0393	1.2733	1.4527	2.0249	1.7218	2.117	1.8186	0.1516	0.3543	1.1178	0.8157	1.8712	1.3102	1.6594	2.2719	0.3034	1.5384	0.7913	0.8216	0.8974	1.403	0.8776	1.0797	-0.0079	1.6208	1.0359	0.7145	0.9035	1.4231	1.5485	0.9751
NGF	0.4604	0.5161	0.1876	0.2195	0.063	0.2175	0.2421	0.3515	0.3781	0.4068	0.1833	0.2393	0.1938	0.6746	0.3543	0.1812	0.194	0.322	0.6263	0.2623	0.2734	0.4132	0.258	0.2337	0.1046	0.419	0.2409	0.1345	-0.0166	0.1705	0.1412	0.228	0.2639	0.0003	0.0305	-0.0019	0.0257	0.255	0.0727	0.149	0.4324	0.1447	0.1128	0.0966	0.1945	0.1298	0.1769	0.2981	0.4339
NID1	1.16315	0.44465	0.54075	1.38625	0.36755	1.10255	1.37335	1.54125	1.74945	1.0684	0.89885	1.25195	1.06915	1.31045	1.06755	1.18565	1.0135	1.4024	1.3558	1.3115	1.3146	1.40675	1.51945	1.55105	1.61605	0.8054	1.24475	1.19355	1.30805	1.83795	1.68665	1.79245	1.97285	0.8242	1.1004	1.008	0.9093	0.71985	0.83775	0.84235	0.81155	1.4568	1.44835	1.40545	1.32355	1.30555	1.29995	1.1089	0.8867
NID2	2.67435	2.43745	2.30465	2.50395	2.27025	3.11215	3.31765	3.46745	3.75595	2.4534	2.53655	3.05885	3.17905	3.39035	2.82585	3.17785	2.2021	2.7718	2.6734	2.7308	2.586	3.79395	3.70485	4.05275	4.01235	2.729	2.92035	2.84805	2.40015	2.94745	2.85835	3.02575	3.13265	1.5491	1.9337	1.8779	1.8679	1.58925	2.33935	2.38175	2.42955	2.1091	3.10665	2.42325	2.75835	2.49105	2.13865	3.1283	2.7919
NINJ1	0.7909	0.3631	0.6563	1.3751	0.5599	0.2939	0.5874	0.2655	0.802	0.7673	0.3491	0.5523	0.5085	0.2595	0.0714	0.4917	0.9193	0.662	0.1907	1.2796	0.5505	1.1699	0.7074	0.6155	0.7099	0.0981	0.7678	0.2898	0.3467	0.5144	0.9365	0.2289	0.7527	-0.0276	0.9387	0.1198	0.532	0.6233	0.9852	0.449	0.5081	0.0404	0.564	0.5232	0.3959	0.8161	0.8401	0.8072	0.4988
NME3	-0.1937	-0.1708	-0.0826	0.0546	-0.1961	0.0306	0.1743	0.3255	0.1112	0.1967	-0.3681	-0.2089	-0.3442	0.0311	-0.2486	-0.2412	-0.0722	-0.1655	0.2473	0.0466	-0.038	-0.0541	-0.1473	-0.3602	-0.136	0.0098	0.0302	-0.0388	-0.1633	-0.1354	-0.2075	-0.348	-0.3531	0.2032	0.2245	0.3512	0.091	0.1762	0.1553	-0.0381	-0.0129	-0.5059	0.0331	0.2264	0.1925	0.171	0.2181	-0.1145	-0.0406
NMNAT1	2.0012	1.8303	1.443	1.8393	1.4312	3.5283	3.8237	4.0886	4.564	0.8143	4.12	4.4238	4.0739	3.8807	3.2658	3.4217	2.5753	2.6959	3.1163	2.9138	2.4658	4.3342	4.1547	4.5489	4.1224	0.5525	2.0085	2.7158	1.2973	3.8036	4.0521	4.1674	5.5537	2.2561	4.0998	2.0133	3.0902	3.4686	3.9271	3.3416	3.6173	1.9023	3.6557	2.3368	2.2164	4.0766	3.4893	3.124	2.1801
NOMO1	0.17825	0.18895	0.07615	0.46905	0.15485	0.47235	0.28395	0.45955	0.28385	0.4441	0.39645	0.45905	0.50925	0.71315	0.61735	0.49505	0.2593	0.4594	0.1092	0.4166	0.2788	0.33255	0.26405	0.31445	0.30345	-0.085	-0.02455	-0.27965	-0.51335	0.48815	0.25885	0.22275	0.23235	0.2924	0.4356	0.4619	0.2389	0.20485	0.30015	0.30105	0.15325	0.0133	0.38895	0.35145	0.48685	0.34695	0.29445	0.2645	0.0475
NOS1	-1.2342	-1.7144	-0.9811	-0.9382	-0.9106	-1.9168	-2.0791	-2.078	-1.8305	-0.587	-1.9688	-2.1298	-2.9456	-1.9382	-1.3411	-2.3553	-0.889	-2.0032	-2.1566	-2.4185	-1.9717	-2.1438	-1.5846	-2.2713	-2.0536	-1.8633	-1.7251	-1.1817	-2.1784	-1.5908	-1.3472	-1.5471	-1.6023	-2.5566	-2.1436	-2.5339	-1.3446	-1.1263	0.4816	-1.6441	-2.0454	-0.875	-1.2492	-1.0925	-1.1378	-1.0404	-1.743	-1.0164	-1.6887
NOS3	1.5914	1.7504	2.2151	2.1578	1.8487	2.437	2.2182	2.1532	2.5274	1.6851	1.6248	1.9522	1.7633	1.5767	1.486	1.7754	2.4499	2.386	2.1125	2.4777	1.747	1.468	1.3665	1.5431	1.7579	0.757	1.4797	1.3752	1.442	2.1895	1.6403	1.7551	1.9052	1.5054	1.8323	1.554	1.6075	1.1419	1.3571	1.5041	0.8858	1.6114	2.4783	2.4508	2.5115	1.602	1.9594	2.0826	1.8895
NOTCH1	0.36155	0.17055	0.31215	0.23415	0.23805	0.44295	0.44045	0.49965	0.40285	0.3694	0.00995	0.15335	0.22035	0.21245	-0.02005	0.13485	0.1685	0.0526	0.2257	0.0703	0.2926	0.15375	0.15205	0.16765	0.22985	0.0938	0.20705	0.13365	0.06035	0.66655	0.39625	0.44055	0.50855	0.3227	0.3526	0.3471	0.5124	0.41225	0.42175	0.36815	0.46225	0.4005	0.19435	0.25725	0.37505	0.80755	0.77015	0.5018	0.4488
NOTCH3	0.65445	0.85885	0.87185	1.13325	0.88735	0.02505	0.34525	0.39415	0.10705	0.2745	-0.23095	-0.15835	0.02485	0.05725	-0.26225	-0.14395	-0.0455	0.102	0.2929	0.1066	0.1893	0.20385	0.38255	0.05705	-0.03005	0.3639	0.03905	-0.00685	-0.23755	0.29625	0.04615	-0.13935	-0.05965	0.3018	0.4149	0.4754	0.2859	-0.16125	-0.09535	-0.05235	0.08735	0.6755	-0.08045	0.22325	0.29615	0.59445	0.60975	0.4961	0.538
NPDC1	1.3737	1.045	1.3349	0.6312	0.9252	1.2876	1.3853	1.193	1.2321	0.7455	-0.0064	0.2222	-0.1444	0.0658	0.3974	0.2635	0.2681	0.462	0.449	0.5094	0.4655	0.5761	0.481	0.8148	0.5163	0.5626	0.4781	0.7785	0.3494	1.1476	0.6958	0.596	0.9334	0.8638	0.5707	0.4781	0.8447	0.5573	0.1832	0.7615	0.6752	0.7777	0.7644	0.5985	0.7542	0.9881	0.9186	1.2623	1.1753
NPM1	2.1593	1.8013	1.5571	1.4651	1.2206	2.9625	2.9876	3.1076	3.5164	0.3977	2.8899	5.2502	2.6721	2.6496	2.7966	2.6972	2.6012	2.0358	2.448	2.2216	1.8093	3.4687	3.2709	3.6733	3.4291	0.6164	2.226	2.6415	1.5305	3.7463	3.1269	3.3473	4.4797	1.4705	2.9129	1.6837	2.3686	3.0678	2.6067	1.9369	2.5228	1.5011	3.3699	1.7589	2.0318	3.1352	2.6661	2.4363	1.9203
NPPB	0.0671	0.5107	0.6488	0.3145	1.1841	-0.5754	0.6158	-1.9597	-0.0213	1.3822	-0.5934	0.6847	-0.8195	-0.6836	0.1543	-0.9719	-0.673	-0.5767	-0.577	-1.6215	0.2226	-0.3696	-0.166	-0.3475	0.3103	1.2491	-2.2537	1.243	-1.6516	1.3573	0.9285	-1.4625	0.8484	-0.0286	1.3635	1.6097	0.789	-0.1682	-0.0615	0.8048	0.5057	-0.3014	0.6889	-1.1623	1.0385	0.0708	-0.1606	2.6189	3.0787
NPPC	0.3975	0.2136	0.2375	-0.4127	0.0834	0.4321	0.2865	0.4416	0.1745	0.546	0.8475	0.4201	0.6355	1.1435	0.9332	0.9297	-0.1069	0.3557	0.4416	-0.1634	0.1902	0.2573	0.0568	-0.016	-0.4666	-0.4694	0.2916	0.1404	-0.1221	0.4687	-0.1566	0.3266	0.2785	0.5491	0.4446	0.4877	0.4963	0.6381	-0.1142	0.295	0.1711	0.4996	0.7983	0.6074	0.8259	0.9902	1.147	0.2147	0.0939
NPTN	0.6414	0.6425	0.1856	0.4133	0.5089	0.3723	-0.2859	0.3047	0.6375	0.852	-0.1657	0.4232	-0.614	0.107	1.027	0.7407	0.9995	0.9689	1.022	0.0631	0.792	0.2673	0.2044	0.0359	-0.2337	0.6727	3.6386	3.1037	3.9353	0.4294	0.2039	0.2429	-0.2076	-0.4057	0.3961	0.2627	0.4194	0.4649	0.4776	0.8286	0.7295	0.5058	-0.0939	-0.2725	0.7144	0.663	0.562	0.4444	1.0015
NPTX1	0.83975	0.93095	0.61575	0.52805	0.68545	0.63915	0.31835	0.91275	0.52665	0.2872	0.01685	0.60655	0.33935	0.83395	0.60625	0.26275	0.1907	0.404	0.6486	0.5269	0.2753	0.91825	0.63115	0.84705	0.58095	1.0784	0.25535	0.52165	0.03535	0.15925	0.17395	-0.09625	-0.10215	0.3596	0.432	0.389	0.2898	0.52615	0.46565	0.71495	0.76225	0.048	0.08555	-0.15855	-0.09305	0.80185	0.59695	0.819	0.8954
NPTXR	0.7944	0.7881	0.8407	0.1775	0.5521	0.1014	0.1234	0.2469	0.0361	0.9443	-0.6204	-0.2807	-0.4753	-0.1589	0.056	0.0723	0.0575	0.3462	0.7981	-0.0235	0.0341	0.4237	0.1364	0.6742	0.5503	0.0992	0.6298	0.7272	0.6333	0.782	0.296	0.1393	0.1951	0.6795	0.1513	0.57	0.4065	0.8382	0.2562	0.4036	0.8804	0.2797	0.1206	0.2137	0.3141	0.7015	0.6704	0.4175	0.3407
NPY	0.5054	0.4341	0.9139	0.6727	0.5545	-0.577	0.2415	0.3731	-0.3006	0.0941	-0.3976	-0.2641	-0.6691	-0.4452	-0.2453	0.0811	-0.2798	-0.5892	-0.4322	-0.2135	-0.0568	-0.0209	-0.1033	-0.2947	-0.0977	-0.0781	-0.3818	-0.959	-0.1311	0.2911	-0.8897	-0.0039	0.2492	0.4055	0.816	0.9793	0.8349	0.7503	-0.4127	-0.1522	-0.3664	-0.5851	-0.2713	0.0665	0.3176	0.4142	1.2049	0.2621	0.5405
NRCAM	0.2533	0.4719	0.3925	0.1886	0.3242	0.3197	0.1245	0.5664	0.1243	0.3587	-0.2497	0.3807	-0.0541	0.0445	0.5246	0.2704	1.3639	0.6643	0.6252	0.2967	0.1598	0.6937	0.4613	0.6188	0.4581	0.2457	0.5153	0.4999	0.7061	0.6726	0.2578	0.4379	0.2644	0.4702	0.2407	0.4098	0.5003	0.9299	0.6179	0.7371	1.0259	0.5349	0.4414	0.4575	0.5403	1.0374	0.8055	0.8674	0.8846
NRP1	0.0968	0.261	0.1633	1.0874	0.0118	-0.056	0.0423	-0.0532	0.1464	0.5165	0.0179	0.4327	0.0923	0.548	0.0474	0.157	0.338	-0.2086	0.6047	0.0507	0.0981	-0.0323	0.0582	-0.0446	0.1484	0.5512	-0.4412	-0.1718	0.1197	-0.2304	-0.1312	-0.2212	-0.1803	0.2622	0.0836	0.3272	0.4866	-0.2138	0.3274	0.4114	0.2002	0.2319	-0.1487	-0.1569	0.3218	0.2398	0.3527	0.7648	0.5031
NRP2	0.6009	0.5584	0.5887	0.7155	0.7895	0.3523	0.1179	0.5166	0.2471	0.4164	-0.0369	0.0632	0.0735	0.5341	0.2331	-0.0975	0.5423	0.4175	0.4672	0.356	0.3699	0.2187	0.0998	0.3026	-0.0275	0.2645	0.4236	0.4396	0.5139	0.3269	0.0245	-0.1714	0.2867	0.1638	0.0815	0.1631	0.0213	0.1421	0.2792	0.0816	0.3856	0.0683	0.6816	0.2933	0.798	0.0839	0.246	0.8924	0.6588
NRTN	-0.045	1.366	0.599	0.1275	0.6375	-0.3132	0.2625	-0.4368	0.2716	0.721	-0.36	0.257	0.539	0.3272	0.2249	0.4751	0.6879	1.0326	0.5154	0.2513	0.7059	-0.7172	0.5615	0.5352	-0.271	-0.5884	0.9912	-0.132	0.55	0.3077	0.2438	0.4966	0.5907	-0.1775	0.0681	0.172	0.307	1.2801	-0.3832	0.1908	1.096	-0.0457	-0.5665	-0.009	-2.4107	-0.1007	-0.5426	0.3669	0.1202
NSFL1C	1.2246	2.8937	1.2346	1.2756	1.4463	1.7707	1.2372	1.135	1.4152	0.4792	0.6261	1.7712	2.3291	2.0516	2.1979	2.0072	1.3674	2.1716	2.5309	2.1228	1.4346	1.8789	3.4357	1.9702	2.1384	1.1534	0.4606	1.73	0.4544	2.6769	3.3031	2.6638	1.6928	1.2625	1.703	1.097	0.8889	0.9601	2.593	1.9615	2.0943	1.6939	3.3939	1.4313	1.6091	1.3652	1.4862	2.194	1.8499
NT5C3A	1.6866	2.8551	1.928	2.3053	0.7489	2.1197	2.3898	1.8754	2.0447	0.7009	1.6666	1.868	2.9943	2.4915	2.4741	1.8321	1.2047	2.8603	3.1729	2.4083	1.7694	3.3072	3.8325	2.7144	2.6777	1.8915	1.1018	1.607	0.8925	3.5063	3.4235	3.1949	2.7284	1.6447	2.2266	1.5743	1.468	1.493	3.0038	2.1073	2.1814	2.0438	4.5802	1.5419	2.7418	1.9595	2.0277	2.5734	2.3791
NT5E	0.12705	-0.22205	-0.23725	-0.38195	-0.41475	-0.56205	-0.61775	-0.44935	-0.52365	-0.6857	-0.08455	0.26225	0.14505	0.50895	0.34445	0.25895	0.5871	0.2409	0.231	0.3166	0.1156	-0.35625	-0.30715	-0.04605	-0.22205	1.5829	-0.32495	-0.54985	-1.17685	-0.02185	-0.25115	-0.27175	-0.14785	-0.123	-0.0544	-0.222	-0.2195	0.06775	-0.26215	-0.13045	-0.06265	-0.6929	0.15645	-0.11635	0.05955	0.10515	0.11415	0.075	-0.2286
NTF3	-0.3052	-0.7926	-0.6682	-0.3902	-0.9454	-0.9605	-0.6363	-0.7879	-0.9299	-0.8944	-0.8495	-0.8027	-0.8772	-0.7482	-1.1196	-0.8795	-1.0795	-0.5219	-0.3481	-0.7926	-1.0003	-0.5697	-0.6552	-1.0626	-1.0966	-0.767	-0.8186	-0.5541	-0.8225	-0.5641	-0.8844	-0.3318	-0.6417	-0.5722	-0.8042	-0.3051	-0.3753	-0.9143	-0.2698	-0.3056	-0.5777	-1.0029	-0.311	-1.05	-0.6048	0.179	-0.187	-0.5785	-0.9628
NTF4	-0.1778	-0.1693	0.2657	0.3415	-0.1543	-0.4423	0.0824	-0.2407	0.2784	-0.3444	-0.0772	-0.2112	-0.3493	-0.5222	0.0394	-0.4846	-0.1174	-0.1289	-0.3834	-0.3105	-0.2705	-0.4122	-0.2377	0.0406	-0.1952	-0.1431	-0.1813	-0.1899	-0.26	0.2442	-0.0876	0.1884	-0.0204	-0.564	-0.2147	-0.1371	-0.2448	0.0876	0.0224	-0.2139	-0.2672	0.2831	-0.2782	-0.0663	0.1013	-0.3377	0.4024	0.0003	0.0889
NTproBNP	2.439	3.3327	2.8446	4.2286	3.0436	1.0004	1.8603	1.4932	1.0591	1.433	0.1582	-0.6677	-0.5867	0.6533	1.131	0.5563	0.4268	-0.6809	-0.0083	0.0815	0.1816	-0.0239	1.9481	1.0081	0.6233	1.7229	-0.8755	0.2139	-1.499	1.7912	1.2958	0.0879	0.5278	0.1249	1.3289	1.9243	0.2092	-1.1564	0.5643	0.1827	0.3329	0.6547	0.6288	0.5329	1.4541	0.5062	-0.0139	3.1896	3.1411
NTRK2	-0.1575	-0.088	0.3618	0.1852	0.0831	-0.1083	0.4408	0.2688	-0.2634	0.5319	-0.5171	0.3235	0.1388	0.588	0.7314	0.2092	0.2249	0.5333	0.354	0.3246	0.3194	0.0951	0.2872	0.4042	0.0979	0.167	0.2766	0.0052	0.6685	0.4098	0.0305	0.078	0.3537	0.107	-0.049	0.0984	0.2579	0.1431	0.2219	0.0669	0.0769	-0.0142	-0.0842	-0.0041	0.4521	0.3922	0.2779	0.2508	0.2095
NTRK3	0.2547	0.191	0.202	0.5029	0.3484	-0.0145	-0.1697	0.0789	-0.0828	-0.1049	-0.5589	-0.2446	-0.2487	-0.3897	-0.2254	-0.4553	-0.1356	0.0627	0.1337	0.1831	0.4718	-0.3198	-0.3588	-0.3443	-0.5321	-0.0344	-0.0835	-0.0631	-0.3708	-0.2769	-0.2939	-0.3374	-0.0834	-0.0241	0.0837	0.167	0.2023	0.2448	0.2789	0.2243	0.1518	-0.0613	-0.0825	-0.015	0.1473	0.1003	0.105	0.2288	0.1728
NUB1	1.0239	1.1453	0.9775	1.0883	0.8663	1.6135	1.2893	0.9035	1.1358	-0.1451	1.1821	2.0715	1.2948	0.9458	1.6345	0.8231	0.6683	1.4402	1.4261	1.1593	0.4611	1.5538	1.7471	1.7751	1.3446	0.3376	0.2773	0.916	0.3658	1.8148	1.4843	1.4808	1.8684	0.6939	1.4799	0.6193	0.5799	1.2194	1.1565	0.8181	0.8012	0.6941	2.3943	0.6791	1.3292	0.8629	1.292	1.3916	1.2897
NUCB2	1.59505	1.04425	1.36395	1.25965	1.18635	1.40615	1.39915	1.44795	1.17245	1.0533	1.24455	1.21005	1.26565	1.36775	1.27335	1.02195	0.8772	0.9577	0.9817	0.8358	0.9003	1.14305	1.31765	1.28345	1.19005	1.0044	0.58095	0.60705	0.40545	1.39635	1.27885	1.17815	1.31405	0.8963	0.8824	0.7409	1.0839	1.10045	0.96055	1.10025	0.97095	0.9413	1.55715	1.59125	1.66765	0.98695	1.30505	1.2584	1.2066
NUDC	0.54995	0.72445	0.55985	0.71225	0.53935	0.06165	0.07185	0.20475	0.43915	0.5986	0.86975	0.86605	0.66275	0.55565	0.91745	0.47275	0.4934	-0.0023	0.3276	0.2934	0.0371	1.09655	1.24405	1.05175	1.05465	0.5547	0.31575	0.68335	0.07395	1.10065	0.81635	0.67665	1.17485	0.2479	0.6949	0.3732	0.2706	0.49695	0.65595	0.33695	0.41985	0.3062	0.53675	0.29255	0.32955	0.88195	1.02955	0.8731	0.7302
NUDT2	1.5751	1.1295	0.8456	1.3505	1.0492	0.8277	0.426	0.4952	0.9173	0.483	0.7211	0.5854	0.7887	1.436	1.0066	0.0722	5.1917	5.4488	5.566	5.7473	5.4101	0.7914	1.1348	0.7021	0.1833	0.2936	0.1244	0.5087	-0.6007	1.2968	1.0302	1.1919	0.9891	0.604	1.0779	0.6928	0.6498	0.3788	0.6992	0.5242	1.6122	0.5175	1.1942	0.5183	0.5326	0.7702	0.4436	0.9656	1.0978
NUDT5	0.8794	1.0029	0.9217	1.1038	0.8434	1.0285	0.7973	1.1112	1.0413	0.8779	1.0826	1.3616	1.6192	1.6428	1.6435	1.1168	0.9158	0.945	1.237	1.1507	0.8389	1.2372	1.2791	1.4124	0.9874	0.9551	0.391	0.5957	0.2299	1.5093	1.5416	1.1926	1.3901	0.9424	1.0785	0.7284	0.8949	1.1586	2.904	1.1728	1.0777	1.0276	1.1973	1.0398	1.1625	0.9952	1.1866	1.5052	1.0794
NXPH1	0.2955	0.4893	1.3673	-0.1618	0.6718	-0.2475	0.4848	-0.2798	0.6216	0.4652	-0.2137	0.0361	-0.0706	0.7943	-1.0011	-0.5212	-0.1369	0.3123	-0.0174	0.0751	0.0847	0.251	0.4729	-0.2193	0.5164	-0.5887	0.2452	0.4625	-0.0877	1.2172	-0.5587	0.7654	0.1997	0.1516	0.5746	0.4322	0.0565	0.8169	-0.1553	-0.4356	0.3176	0.1825	0.6084	0.5301	0.0451	0.8014	0.8687	0.5182	0.1656
OBP2B	0.1307	-0.3186	-0.648	-0.8847	-0.9423	-3.3289	-3.0259	-2.8385	-2.8434	-1.5392	-0.0024	0.2127	0.1701	0.5035	0.6984	0.2667	-0.2583	0.0852	0.2769	-0.1065	-0.0976	-0.7496	-0.8674	-0.9677	-0.8896	-0.4489	-1.9545	-1.6213	-1.995	0.1846	0.047	0.1197	0.2025	-0.963	-1.5274	-1.2	-0.7631	-0.2813	-0.2889	0.1099	-0.1235	-0.0198	1.1666	0.7798	0.8234	-0.2546	-0.7544	-0.1545	0.1095
ODAM	0.1824	-0.2634	0.7921	0.3584	0.5845	0.4543	-0.0452	0.3941	0.317	0.0716	0.1344	0.7709	0.1154	0.1276	0.3954	-0.5956	0.2956	0.2796	-0.4228	-0.4913	-0.265	0.2404	0.571	0.2801	0.5247	0.1857	0.803	0.6312	0.4562	-0.3375	0.0991	-0.0856	0.4387	1.2598	1.0143	0.942	1.266	0.2707	0.2447	0.0735	0.2188	0.6338	0.4655	0.7625	0.2511	0.0839	0.1355	-0.0683	-0.089
OGFR	0.8905	0.6381	0.5359	0.6299	0.568	1.0267	0.7987	0.8339	0.8454	1.0091	1.3274	1.3814	0.7538	1.4933	1.5447	0.94	0.8862	0.7019	1.0736	0.9198	0.7328	0.873	1.1477	0.9668	0.868	0.3543	0.5081	0.6273	0.1381	1.2667	1.0636	0.9652	1.133	0.7429	0.8252	0.5768	0.8824	0.3593	0.5619	0.5845	0.8008	0.7329	0.9626	0.748	0.7231	0.9446	0.8695	1.3033	0.8503
OGN	1.43645	1.79465	1.82215	1.37285	1.56065	1.18525	0.92305	1.23245	0.87795	0.9925	0.94755	0.76765	0.91535	1.28365	1.05965	1.01325	0.7023	0.7909	0.6874	1.056	0.8318	0.71275	0.56115	0.64425	0.35865	0.8692	-0.00025	-0.05325	-0.72945	0.15195	0.18875	0.03735	-0.00835	0.2882	-0.116	-0.0658	0.092	-0.46025	-0.47665	0.10795	0.08325	0.3917	0.44495	0.76995	0.60175	0.83565	1.11765	1.5061	1.3539
OLR1	1.7868	1.8309	1.2579	2.102	1.3763	2.9961	3.4062	3.4807	3.797	1.3638	3.1723	3.8235	3.9235	3.8719	2.9986	2.926	2.0222	2.8117	2.8819	2.3242	1.6483	3.8782	3.6049	4.3804	4.228	0.9969	2.334	2.833	1.8746	3.9962	3.6112	3.7455	4.9503	2.0084	3.9663	1.8638	2.602	2.6756	3.2332	2.5182	2.8942	1.5272	3.3663	1.9717	2.0622	2.8944	2.6189	3.4927	2.3137
OMD	0.3795	0.4507	0.4021	0.6078	0.4789	-0.2957	0.0025	0.0516	-0.2788	-0.1927	-0.9989	-1.0979	-1.3532	-0.6529	-1.2314	-1.2738	0.0757	-0.0787	0.3436	-0.2022	0.064	-0.8321	-0.7714	-0.942	-0.9719	-0.2235	-0.5396	-0.6003	-0.7236	-0.4728	-0.5059	-0.6696	-0.7164	-0.5811	-0.3736	-0.2979	-0.7205	-0.5753	-0.3226	-0.289	-0.0837	-0.0669	-0.085	0.0458	0.1726	0.4916	0.5173	0.5149	0.3674
OMG	2.4906	1.3099	1.6931	-0.2966	1.4848	0.719	1.375	1.1864	0.6994	0.0072	0.133	-0.2932	-0.697	1.0225	0.3988	0.0369	0.9669	1.2888	1.5119	0.0408	1.3123	0.977	0.1761	2.0652	1.3538	-0.476	1.1157	2.1171	0.9797	1.7602	1.2001	1.296	0.8734	1.6168	-0.1069	1.4289	0.3398	1.6265	-1.0697	-0.7557	0.3173	1.6375	1.9131	0.6644	1.0233	1.4255	2.2784	0.8622	0.6994
OPTC	0.2722	0.2086	0.0141	0.2457	-0.0627	0.481	0.3085	0.6495	0.3786	0.8309	0.5568	0.7888	0.4044	0.7616	0.4679	0.5344	-0.0323	0.1205	0.0747	0.2293	0.2547	0.3583	-0.282	-0.0786	-0.6475	0.7214	0.4175	0.3818	0.4129	1.0388	0.8882	0.9343	0.7351	0.7574	0.5282	0.5359	0.3257	-0.0994	-0.1065	0.0492	0.4312	0.1657	0.7527	0.4473	0.6496	0.1481	0.8004	0.4634	0.3515
OSCAR	0.5999	0.6272	0.53	0.5309	0.2941	0.2536	0.3635	0.4176	0.2462	-0.283	0.7923	0.5292	0.5609	0.7329	0.6427	0.4961	-0.0333	-0.3594	0.025	-0.2047	-0.2284	0.5061	0.6568	0.808	0.7538	0.4471	-0.2862	-0.4415	-0.444	0.5422	0.4772	0.5206	0.557	0.0934	0.0863	0.1886	0.042	0.0651	0.265	0.1136	0.2631	-0.1176	0.9469	0.7155	0.8596	0.4973	0.4851	0.4199	0.2359
OSM	1.53155	1.67175	1.44555	2.75045	1.28235	2.22165	2.69505	2.85725	3.11625	1.0805	3.56905	2.62915	3.80125	3.87515	3.29015	3.07175	1.1562	1.8754	1.8778	0.9012	0.9748	3.87955	3.92345	4.51465	4.78325	1.0554	1.90885	1.98795	1.44705	2.69835	2.93155	3.60415	3.96925	1.6644	3.4246	1.4212	1.7937	1.69615	2.59485	1.84755	2.16525	1.3747	3.20695	1.68765	1.99735	2.27745	2.05775	2.407	1.9255
OSMR	0.2658	0.299	0.1842	0.9317	0.2327	0.2543	0.3106	0.4568	0.4964	0.3412	-0.2528	0.1772	-0.0838	0.1646	0.1295	0.057	0.52	0.2973	0.4749	0.3558	0.246	0.418	0.4494	0.6193	0.5861	0.5896	0.0158	0.0466	0.1813	-0.0688	-0.0408	-0.095	0.0041	0.2669	0.3597	0.2702	0.2387	0.4212	0.5795	0.532	0.5438	0.0259	-0.3978	-0.4728	-0.0872	0.5805	0.6533	0.519	0.4225
OXT	1.9151	1.8256	1.4918	1.3442	1.4526	-0.7323	-0.1474	0.1097	-0.4929	-0.96	3.1788	1.991	1.9831	2.1987	2.4029	2.7917	-2.422	-2.2704	-2.4602	-2.0253	-2.2219	-0.332	0.5338	0.6638	0.0309	-0.9167	-0.2479	-0.6473	-1.2522	2.6752	1.7905	2.0819	1.8786	-2.6081	-2.1179	-2.3239	-2.7045	-2.1221	-2.3418	-2.0114	-1.6731	-0.9213	-2.4646	-2.2474	-2.0171	2.0018	2.3557	-2.6824	-2.5583
P4HB	0.03775	0.06585	0.56775	0.06175	0.18465	0.50955	0.42445	0.64195	0.64345	0.2333	0.14455	0.20055	0.26885	0.56305	0.23595	0.05765	0.1189	0.0774	0.3938	0.0476	0.0128	0.46545	0.27825	0.36965	0.49435	-0.1762	-0.11955	-0.03825	-0.31905	-0.15625	-0.05615	-0.16865	0.01155	-0.3396	0.0891	0.2403	0.0138	0.25785	0.25265	0.10135	0.15645	-0.2483	-0.17355	-0.08045	0.17965	-0.21125	0.07375	0.1052	-0.204
PADI2	1.5899	1.9261	1.9236	1.9179	2.0657	-0.8305	-0.4566	-0.6839	-0.854	-1.3143	-0.3878	-0.7322	-0.4946	-0.1932	-0.5998	-0.4064	-0.5213	-1.0646	-1.4892	-1.3815	-1.1761	-1.0613	-0.7337	-0.0314	-0.021	-0.5893	-0.7711	-1.2356	-0.5721	-0.9208	-1.1217	-0.6568	-0.684	-1.067	-1.459	-1.3047	-1.4355	-0.8688	-0.5992	-1.355	-0.7225	-0.8109	-0.4815	-1.1134	-1.4397	-0.7974	-0.906	-0.4816	-0.4124
PADI4	3.2517	2.8839	2.3794	2.6787	2.3472	3.0352	3.8051	3.1464	4.4026	1.5692	4.1137	4.5739	4.1829	3.6071	2.7425	3.3918	3.3247	2.5334	2.621	2.3718	2.087	4.4552	4.5732	5.1312	4.8511	1.3454	2.6913	3.3803	2.5791	4.2333	4.1758	4.3047	5.3636	1.6739	4.1355	1.856	2.3443	2.9648	4.3265	3.5033	3.8128	2.4506	5.4012	3.2817	3.1252	3.3443	2.7159	4.2305	2.3967
PAEP	0.2733	0.2596	-0.1078	0.2524	0.1389	0.3832	0.2026	0.5644	0.5543	1.5272	1.4935	1.101	1.1223	1.4499	1.4069	2.2538	0.6763	0.6354	0.5131	1.0539	0.4287	3.7526	2.2535	0.1735	4.1797	0.3709	1.5889	0.793	0.6545	1.1768	0.2005	1.3485	0.6669	1.3668	1.2226	1.4837	1.6005	-1.545	-0.9797	-0.8971	-0.9453	0.5772	-0.5248	-0.3931	-0.0141	1.4689	1.3711	-0.4662	-0.7603
PAG1	0.9918	1.2302	1.0651	1.1445	1.0582	1.2299	1.4599	1.1939	1.8256	-0.1713	1.7251	2.0593	1.8582	1.3797	1.0901	1.5407	1.0815	1.2655	1.1244	1.1359	0.6894	1.6945	1.8576	2.3187	2.247	0.4404	1.3976	1.3971	0.9177	1.9574	1.8948	1.9058	2.5494	0.3732	1.5044	0.7779	1.1634	0.907	1.7592	0.5417	1.3133	0.7007	2.6164	0.7455	1.0184	1.3801	1.5124	1.6888	1.0908
PAK4	0.1363	-0.2224	0.5609	0.1528	0.3874	-0.0037	0.6272	-0.2193	0.5246	0.3465	-0.0317	0.6385	0.4648	0.0039	0.0585	0.4076	1.146	0.3539	-0.2329	0.2658	-0.0793	0.3031	0.1561	0.2895	0.7684	-0.1722	0.0098	-0.0913	0.1157	0.0279	0.643	1.4016	0.5192	0.0353	0.2066	0.1797	-0.1937	0.3243	0.749	0.1233	0.1259	-0.0485	0.7916	0.7153	-0.0596	-0.3099	0.24	-0.4172	0.2009
PAM	1.3728	1.3079	1.4053	1.4247	1.349	1.297	1.3489	1.3846	1.0149	1.5337	0.6369	0.6635	0.7947	0.8343	0.4566	0.713	1.2181	1.1046	1.1133	1.1242	1.2433	0.9034	1.0798	0.8282	0.9219	1.0507	1.0145	1.0276	0.8485	1.5282	1.3492	1.1572	1.2963	1.1986	1.1495	1.2735	1.1409	0.9592	1.1752	1.0987	1.0362	1.1242	1.0666	1.1152	1.2324	1.6853	1.5256	1.7306	1.5111
PAMR1	0.36835	0.52715	0.48875	0.49665	0.30045	0.09345	-0.12075	0.00045	0.16855	0.361	0.19595	0.67095	0.55275	0.82935	0.63145	0.58145	-0.3397	-0.3428	-0.1914	-0.2445	-0.189	0.22185	-0.02905	0.48945	0.19145	0.1032	0.01875	0.02365	-0.17905	0.33255	0.05555	0.18915	0.23245	0.2051	0.1578	0.1633	0.387	0.48505	0.33535	0.76275	0.50605	-0.272	-0.03645	-0.08725	0.06455	0.36135	0.23965	0.631	0.6439
PAPPA	-0.0105	-0.2425	0.4317	-0.7959	0.3205	-1.2107	0.3063	-1.0177	-0.6582	0.0057	-0.3182	-0.4464	0.0476	0.0403	-0.6639	-0.3782	-0.0136	0.1471	-0.0533	0.1704	-0.1476	-0.0383	0.0323	0.1012	0.075	0.3453	0.613	-1.0499	-0.2151	-0.5288	0.2615	-0.1407	-0.0874	-0.1738	0.0224	-0.0185	0.1935	-0.1995	0.7538	0.5831	0.9688	0.6306	0.0552	-0.0801	0.6439	-0.0554	0.0943	-0.3962	-0.4179
PARK7	-0.15035	0.38385	0.28845	0.38485	0.21775	0.58775	0.09325	0.12125	0.11005	-0.2174	0.16495	0.77015	0.90005	0.70195	1.30235	0.71365	0.224	0.5323	0.5318	0.4088	0.1261	0.65905	0.87385	0.78675	0.49535	-0.2024	-0.47475	0.22475	-0.96675	0.89445	1.45165	0.90495	0.67985	0.3011	0.6604	0.2958	0.0293	-0.15285	1.52225	0.15395	0.18015	0.6792	1.76735	0.32805	0.47905	0.18035	0.58025	1.1786	0.7088
PARP1	0.1569	0.5484	0.4091	0.0092	0.2897	0.5919	0.8069	0.4565	0.67	-0.0446	0.5329	2.4225	0.7364	1.0566	0.545	0.4661	0.2579	0.5509	0.6814	0.2146	0.0194	0.6128	0.3724	1.0161	0.8636	-0.1556	-0.0713	0.6038	0.303	1.1139	0.5337	0.8079	1.8408	0.3461	0.6482	0.0196	0.1925	0.2906	0.3561	0.0869	0.2887	0.3528	1.0992	0.3077	0.3153	1.4798	0.7518	0.7421	0.4374
PBLD	-0.706	-0.9604	-0.0687	-0.7915	-0.8594	-0.2854	-0.8496	-0.6065	-0.4424	0.3969	0.115	-0.1138	-0.1959	-0.4336	-0.063	-0.345	-0.5419	-0.9105	-1.14	-0.997	-1.121	0.3901	0.1843	0.3942	0.3576	0.6479	-0.2004	-0.106	-0.419	0.3372	-0.1778	0.2685	0.2647	0.2658	0.4564	0.4475	0.2314	0.5888	0.2921	0.1937	0.2835	-0.5401	-0.5754	0.0283	-0.0387	0.2053	0.6827	-0.1762	-0.6686
PCDH1	0.2429	0.1658	0.3285	0.2685	0.1296	0.2415	0.1844	0.2307	0.2928	0.4126	0.1204	0.0528	-0.0373	0.1416	0.176	0.1504	0.1702	0.2386	0.09	0.042	-0.0371	0.2289	0.1231	0.2575	0.169	0.0219	0.2402	0.1662	-0.0019	0.3058	0.1569	0.3428	0.1871	0.4821	0.4096	0.3895	0.4293	0.2062	0.3535	0.2824	0.3361	0.2203	0.2138	0.3435	0.3366	0.2228	0.2334	0.1967	0.3288
PCDH17	-0.2779	0.0681	0.1064	-0.0473	-0.2829	0.17	0.3166	0.7726	0.0192	0.0546	-0.2152	0.4154	-0.0435	0.23	0.4928	0.1599	0.3546	0.5511	0.7646	0.3643	0.2185	-0.1412	-0.4294	0.0432	-0.918	-0.102	0.2913	0.0188	0.2275	0.9296	0.4232	0.556	0.4624	0.4838	0.4367	0.3986	0.6185	0.3036	0.2274	0.4716	0.63	0.1878	0.4513	0.648	0.1588	0.4411	0.3308	0.3239	0.3908
PCOLCE	1.0377	0.6542	0.7136	1.7541	0.9778	1.2274	0.6978	1.6397	1.0292	0.8059	-0.0427	0.4497	0.5199	0.6028	0.2736	0.0003	0.8503	0.5657	0.9306	0.8486	0.4818	0.6576	0.4411	0.1138	0.5014	0.807	0.074	0.1325	0.2468	0.5121	0.3856	0.3926	0.3754	0.4508	0.8991	0.6803	0.3806	-0.1008	0.6636	0.4475	0.0514	0.0706	1.6777	0.744	1.1199	0.3339	0.362	1.206	1.0717
PCSK9	1.10255	1.47995	1.07605	0.96115	1.27565	1.71555	1.35995	1.72435	1.62425	0.1937	0.48695	0.36805	1.11855	0.64525	0.42095	0.22785	0.0344	0.2612	0.4006	0.5058	0.2296	0.37985	0.57815	0.10565	-0.23065	0.7496	0.92595	0.11115	0.32845	0.19795	0.30445	0.41445	-0.31105	-0.068	0.3562	1.0406	0.5653	0.38665	-0.17985	0.37785	1.04365	-0.0442	1.06955	0.05975	0.49935	0.97765	0.80715	0.9655	0.6719
PDCD1	0.0273	-0.0447	-0.1986	-0.2973	-0.2627	0.3063	-0.0137	0.0324	-0.2674	-0.2644	0.2419	0.0329	-0.4971	-0.2314	-0.2916	-0.2953	-0.068	-0.4821	-0.5341	-0.665	-0.6857	-0.0169	-0.032	0.0255	-0.0597	-0.4259	-0.075	-0.1262	-0.2373	0.1219	-0.1232	-0.2337	-0.2744	0.2905	0.0343	0.2575	0.0721	-0.2925	-0.0872	-0.4404	-0.4118	0.0288	0.0602	-0.2804	-0.0953	-0.0296	0.0068	0.4536	0.3369
PDCD1LG2	0.6576	0.2138	0.4964	0.3099	0.0879	-0.2139	-0.0995	-0.2207	-0.3059	0.0454	0.3878	0.585	0.1159	0.7724	0.8198	0.6233	0.4322	0.6324	0.9123	0.7165	0.5028	0.7424	0.7023	0.6361	0.66	0.8944	0.2098	0.4244	0.3775	1.0777	0.6183	0.6302	0.7355	0.6499	0.7339	0.6677	0.6896	0.6307	0.7549	0.8689	0.9234	0.4555	1.3404	1.0087	1.2392	0.3543	0.3935	0.9352	0.9567
PDCD5	1.1317	1.2579	0.7171	0.9785	1.0148	1.5776	1.0136	1.2581	1.2133	1.0074	1.2473	1.6904	1.017	0.8327	1.6214	1.4773	0.7278	0.7404	0.8679	0.9882	0.515	1.3239	1.5446	1.397	1.1496	0.059	0.3051	0.1353	0.1392	1.1872	1.5673	1.374	1.243	0.676	1.0286	0.5642	0.5497	0.3975	1.2128	0.7544	0.7924	0.9429	1.327	1.0434	0.8063	0.5761	1.1495	1.8266	1.4629
PDCD6	0.1834	0.4904	0.3681	0.3432	0.3228	-0.6436	-0.9231	-0.8882	-1.2923	-0.69	-5.8478	-4.7981	-4.9358	-5.1999	-4.7367	-4.6363	0.1748	0.3198	0.6248	0.3712	0.1576	0.1759	0.1012	0.113	0.1899	0.2204	-0.4629	-0.7141	-0.893	0.1541	0.3083	0.1541	0.0542	-4.4062	-4.4915	-4.2521	-4.2263	0.1267	0.3697	0.358	0.3577	0.3171	0.2364	-0.0056	0.1639	0.4797	0.1075	0.4378	0.32
PDGFA	4.12965	3.55165	3.79575	3.86615	3.73825	4.21095	4.39245	4.56295	4.53995	4.2597	4.36415	4.48085	4.54295	4.57485	4.30525	4.57455	3.8447	4.108	4.3716	4.2941	4.4782	4.30235	4.29595	4.33655	4.33295	4.4098	4.00195	3.91755	3.76785	4.84695	4.66095	4.80425	4.99115	3.9001	3.8459	4.0946	4.2395	4.00535	4.07185	4.15215	3.94125	4.4399	5.00245	4.76455	4.94855	4.62635	4.51985	4.419	4.2482
PDGFB	4.929	4.0985	4.4971	4.626	4.4314	4.5405	4.6693	4.8271	5.0345	5.0818	5.002	5.2376	5.2219	5.2394	4.9533	5.0718	4.3359	4.618	4.9326	4.8975	4.8714	5.0157	4.7934	5.0337	5.0057	5.4351	5.0491	4.7822	4.8106	5.4835	5.4027	5.4933	5.5562	4.6684	4.6995	5.018	5.0953	4.6275	4.7425	4.6701	4.3907	4.7455	6.06	5.7002	5.8741	5.3533	5.1129	5.5888	5.2645
PDGFC	0.3918	-0.3127	-0.746	0.2585	-0.2538	-0.4814	-0.2918	0.0909	0.1362	0.1055	0.1435	0.1094	0.0235	0.2556	0.0119	0.4987	0.1749	0.3478	0.3373	0.1697	0.0367	-0.0962	-0.0638	-0.1501	-0.0352	-0.5278	-0.877	-0.6232	-0.4427	0.2525	0.2935	0.2448	0.2288	-0.4667	-0.3441	-0.0771	-0.2141	-0.1886	0.4226	-0.2045	0.1398	-0.5481	0.1617	-0.2611	-0.0405	-0.4151	-0.4492	0.2973	0.3139
PDGFRA	0.7124	0.7546	0.7747	0.8951	0.8256	0.0219	0.0417	0.2581	0.1246	0.1704	-0.1446	0.2664	-0.1451	0.2723	0.2035	0.1816	0.0021	0.1067	0.5442	0.2188	0.1982	0.1773	0.4853	0.0249	-0.3263	0.5249	0.2029	0.1322	0.0731	0.1909	0.2834	0.0164	0.2714	0.2318	0.2863	0.4755	0.2194	-0.1007	0.1699	0.227	0.4748	0.2591	-0.1076	0.1209	-0.0049	0.7981	0.4572	0.572	0.4953
PDGFRB	0.49595	0.46545	0.51525	0.69325	0.55895	0.36675	0.47925	0.55185	0.21505	0.8212	0.19765	0.32405	0.30685	0.36965	0.16655	0.32775	0.4211	0.4661	0.4643	0.5276	0.5866	0.29685	0.53005	0.35895	0.27215	0.4664	-0.40695	-0.46475	-0.51925	0.55305	0.43045	0.39135	0.51735	0.7697	0.8511	0.8001	0.8309	0.48095	0.48605	0.46705	0.52045	0.5331	-0.37665	-0.05465	-0.07345	0.16075	0.18455	0.1617	-0.0056
PDLIM7	2.5392	4.3672	2.0085	2.3219	2.3029	1.6976	1.8963	1.8827	2.1181	0.7886	0.7107	1.3337	4.0114	3.2882	1.4776	2.273	2.3099	4.1338	4.3267	3.534	2.6739	2.9131	4.8091	2.9751	3.3446	2.6761	0.9352	3.0911	0.6041	4.4894	4.9568	3.7204	2.7303	1.0319	2.3932	1.8323	0.9876	0.6106	3.6781	2.4538	2.9765	1.4912	5.7205	2.2732	2.8129	2.8224	2.3073	2.0701	2.6925
PDP1	-0.2034	0.3932	0.0636	0.396	-0.2082	-0.1469	-0.3651	0.272	-0.0691	0.0043	-0.5197	0.1833	-0.2996	-0.2097	0.0846	-0.1507	-0.3773	0.2488	0.5663	0.6037	-0.0791	0.1449	0.5122	0.2113	0.3918	1.0364	-0.2329	-0.3237	-0.0858	0.5092	-0.1253	0.5122	0.2627	-0.4776	0.2173	-0.0396	-0.4392	-0.1365	0.267	0.172	0.1231	-0.0648	-0.0646	-0.1439	0.1036	0.1211	0.0222	-0.6205	-0.288
PEAR1	0.2414	0.2743	0.29	0.3237	0.2119	0.4272	0.4043	0.5273	0.3833	0.2668	-0.1113	-0.1188	0.5171	0.3323	-0.1112	0.1974	0.2482	0.4073	0.7318	0.4589	0.513	0.6152	0.7766	0.6621	0.5716	0.3671	-0.1438	0.0486	-0.335	0.724	0.6303	0.4902	0.5781	0.6254	0.5101	0.5743	0.6227	0.4231	0.5171	0.5306	0.5209	0.3254	0.6546	0.4975	0.5808	0.7524	0.4443	0.8535	0.8481
PEBP1	0.94105	1.65815	0.83755	0.98245	0.87545	0.88935	0.64235	0.89855	0.88965	0.3482	0.44715	0.82455	1.56795	1.34055	1.26735	0.74825	0.4749	1.0672	1.2274	0.9266	0.4373	0.94385	1.40105	0.86435	0.84415	0.456	-0.11205	0.69075	-0.59995	1.34055	1.89095	1.30125	0.94475	0.3959	0.7242	0.3644	0.2569	0.15975	2.33875	0.94665	0.94155	0.7833	2.25015	0.70325	0.89915	0.43845	0.79575	1.4515	1.0803
PECAM1	0.15305	0.55765	0.18065	0.24115	0.31095	0.62555	0.69675	0.97595	0.73775	0.6318	0.35595	0.87515	0.43075	1.15675	0.91575	0.77865	0.728	1.1459	1.2058	0.9698	0.6898	0.70645	0.80935	0.67225	0.89335	0.8873	-0.15775	0.08255	0.09295	0.53435	0.45295	0.37725	0.86755	0.8277	0.8516	0.8546	0.7039	0.59965	0.92385	0.89795	0.86705	0.4693	0.56455	0.38075	0.72115	0.79415	0.68905	0.5866	0.7186
PFDN2	-0.2345	0.0002	1.3345	0.2951	0.6766	0.2127	-1.1511	0.1879	0.986	0.0379	0.731	0.0164	0.8812	0.1194	1.0946	-0.3392	0.7749	0.3669	0.6596	0.2376	0.4046	0.2305	0.707	0.2711	0.8509	0.4418	-0.6469	-0.5068	-0.8645	1.163	0.3005	-0.2367	0.1532	0.4793	1.3112	0.7042	0.8647	0.1677	0.2862	0.1564	0.2933	0.0927	1.6025	-1.1982	0.9366	0.7958	0.216	-0.3564	0.5294
PFKFB2	2.3151	2.0911	1.721	2.6508	2.0045	3.2104	3.0609	3.2376	3.8988	-0.1584	3.3075	3.2698	3.2185	3.3504	3.0752	2.3908	2.4427	2.3467	3.0636	2.8731	2.3933	4.2277	4.3857	4.671	4.4146	0.1372	2.2496	2.4487	1.9324	3.459	3.1582	3.1573	4.6966	2.454	4.2137	1.9217	3.0596	2.3246	2.945	2.6253	2.7677	2.1493	3.7837	2.0937	2.1631	3.1492	3.5732	3.5184	2.5226
PGF	1.2258	0.968	1.2193	1.1558	1.2531	0.4275	0.5555	0.4724	0.306	0.4713	0.3953	0.057	0.04	0.2162	0.1099	0.2224	0.0401	-0.1234	-0.1567	-0.1232	-0.0267	-0.0481	0.0815	0.0275	-0.0036	-0.0823	-0.1583	-0.1124	-0.3234	0.0977	0.1846	0.2727	0.1558	-0.0862	0.3006	-0.1549	0.1651	-0.1921	-0.1432	0.1928	-0.2162	0.0041	-0.1171	0.1258	0.2295	0.3042	0.4601	0.1722	0.2674
PGLYRP1	0.9815	0.4263	0.6661	0.7867	0.5553	1.3737	1.636	1.6916	1.7394	0.836	1.1645	1.1952	1.7011	1.559	1.0654	1.2637	0.3619	0.5236	0.4609	0.2266	0.5753	1.4133	1.4705	1.8405	2.0983	0.6294	0.8192	0.8603	0.3777	1.515	1.2785	1.4852	2.3305	-0.0691	1.0086	-0.0529	0.2203	0.6293	1.1244	0.7494	0.6802	0.2292	1.5333	1.098	1.2581	0.5784	0.655	1.4828	1.2744
PHOSPHO1	1.0408	0.9029	0.8254	0.8527	0.8182	0.4537	0.2547	0.3478	0.1041	0.8787	0.3173	0.4749	0.2016	0.8322	0.7758	0.383	0.3701	0.476	0.5854	0.3633	0.3027	0.4744	0.6916	0.5967	0.2643	-0.81	-0.0418	0.17	-0.2392	0.8768	0.7234	0.5184	0.497	0.6051	0.2337	0.3089	0.4919	0.423	0.3838	0.2979	0.2452	0.4614	0.2252	0.5359	0.4968	0.8564	0.6299	0.6124	0.6861
PI3	1.7307	1.3532	1.4578	1.2028	1.492	0.5644	0.7258	0.7207	0.4352	0.9869	1.2468	0.4976	0.1951	0.2646	0.3936	0.6517	-0.5589	-0.4287	-0.2965	-0.5535	-0.5807	0.3713	0.5521	0.0794	0.3948	0.0412	-0.4548	-0.2708	-0.3816	1.1777	0.5133	0.3464	0.3064	0.0492	0.0775	0.1001	0.4277	0.1765	0.0117	0.5815	0.4779	0.3282	0.9495	0.4816	0.9112	0.2467	0.0249	0.0345	-0.1566
PIGR	0.52715	0.76975	0.71295	0.60655	0.65585	0.38845	-0.00875	0.35815	0.08405	-0.0077	0.27715	0.61425	0.22115	0.67955	0.63435	0.27285	0.0818	0.1203	0.024	0.0247	-0.0939	0.01105	-0.11125	0.03365	0.16355	0.4534	0.39145	0.32145	0.01515	0.80235	0.45005	0.34975	0.49595	-0.0692	-0.0471	-0.0441	-0.074	0.20445	0.32655	0.23305	0.24325	0.254	0.42375	0.18775	0.12955	0.59475	0.62215	0.3518	0.4595
PIK3AP1	3.18835	2.26785	2.32305	3.13105	2.58725	4.14785	4.29865	4.19485	4.94705	1.4919	4.62635	4.15615	4.31675	4.45425	4.54805	3.86965	3.548	3.1085	3.5636	2.7689	2.8673	5.20725	4.73065	5.53765	4.86875	0.9014	3.28035	3.12325	2.93115	5.08435	4.37695	4.72755	5.49315	2.8925	4.0091	2.3451	3.0556	3.23395	3.77405	3.08655	3.35685	2.1142	4.24175	2.33155	3.10955	3.68365	4.37185	4.4905	3.1998
PIK3IP1	0.79215	0.81875	1.02045	0.66395	0.75065	0.36945	0.30205	0.55485	0.33295	0.3491	-0.00635	0.11635	0.04365	0.04525	0.09905	0.08605	0.0421	0.3821	0.1482	0.1128	0.2309	0.15065	0.09235	0.09235	0.04655	0.333	-0.47425	0.07815	-0.31495	0.60875	0.32485	0.30505	0.48125	0.3071	0.1886	0.1785	0.2085	-0.14625	0.12795	0.19595	-0.08435	0.3858	0.33835	0.29795	0.24145	0.31745	0.33995	0.9798	0.9367
PILRA	1.4253	1.3238	1.3124	1.3348	1.139	0.7274	0.5972	0.8094	0.6708	0.4052	0.2504	0.2563	0.0773	0.3179	0.2197	0.1719	0.6628	0.608	0.599	0.5259	0.5023	0.2745	0.2219	0.4058	0.3923	0.7153	0.3161	0.5318	0.1626	0.4701	0.2911	0.1814	0.4093	0.6727	0.6766	0.6483	0.5559	0.4373	0.7053	0.6131	0.5479	-0.0613	0.9158	0.6677	0.6396	0.3102	0.4205	1.1402	0.9105
PILRB	1.7139	1.4779	1.5747	1.456	1.3997	0.6038	0.6254	0.7426	0.5165	0.4173	-0.1751	0.224	-0.1209	-0.2675	0.1132	0.0017	0.8643	1.0041	0.848	0.8461	0.7142	0.5707	0.4169	0.5864	0.3694	0.8658	0.5249	0.5544	0.3204	0.4515	0.2699	0.2322	0.2431	0.7378	0.8297	0.6086	0.7671	0.6972	0.8613	0.8771	0.7657	0.0124	0.7901	0.6755	0.6227	0.604	0.3694	1.3811	1.2733
PKLR	0.5875	0.485	0.8403	1.3371	0.5338	1.2161	0.7216	0.8303	1.0022	0.3982	1.2708	2.1152	0.794	1.1187	2.753	1.5924	1.3291	0.8872	1.3162	1.2264	0.7576	1.728	2.2209	1.5211	1.0336	0.5729	0.8171	0.6531	0.2166	1.0296	2.6198	2.2055	1.5074	1.4145	1.4452	1.2266	1.0848	1.2354	1.2905	1.5552	0.8694	2.2361	0.7009	1.1144	1.4656	0.8912	1.6285	2.6747	1.8475
PLA2G10	0.0835	0.0523	0.1651	0.5539	-0.22	-1.5721	-1.6456	-1.3863	-1.7697	-1.3326	-1.5668	-1.2394	-1.8539	-0.8409	-1.2701	-0.9748	-0.7779	-1.0822	-0.3815	-0.2701	-0.6784	-1.0829	-0.3177	-0.2368	-0.1312	0.4288	-1.3461	-1.3932	-0.4226	-0.8114	-0.8937	0.0461	-0.4276	0.198	-0.429	-0.1218	0.304	-1.3796	-0.0959	-1.1325	-1.138	-0.6124	-0.7937	-1.1524	-0.6284	-0.084	-0.2204	0.4443	0.2943
PLA2G15	0.3963	0.639	0.4126	0.3228	0.2079	0.306	0.4862	0.7072	0.2817	-0.1143	0.3935	0.206	0.4062	0.6823	0.2592	0.3684	0.3871	0.4576	0.9056	0.4778	0.3885	0.3308	0.6209	0.4232	0.3688	0.1423	0.0026	0.2082	-0.2682	0.492	0.4515	0.3659	0.2528	0.2077	0.5315	0.4127	0.1966	0.1952	0.1933	-0.0575	0.3064	0.2289	0.5198	0.3983	0.4761	0.669	0.7991	0.4964	0.4234
PLA2G1B	1.7235	1.6694	1.8062	1.8077	1.4777	1.2074	1.0413	1.3764	1.0091	0.5651	0.3591	0.2346	0.2857	0.3371	-0.0075	0.2382	0.3809	0.4638	0.7527	0.3339	0.6804	0.0118	0.1774	0.0153	0.097	1.1197	0.5994	0.8526	0.8954	1.3035	0.6225	0.4519	0.6976	1.7065	1.3159	1.3025	1.6406	0.9502	1.2242	1.553	1.0149	0.6019	0.9111	1.0746	1.2403	1.3182	1.1186	1.5078	1.5851
PLA2G2A	1.46815	0.91595	1.31775	2.32725	1.40465	0.28735	0.66335	0.68985	1.47075	1.4222	1.19455	0.43135	0.96675	0.87365	0.27445	0.55325	0.3925	0.306	0.5547	0.6524	1.148	0.92875	0.82945	0.59025	0.89445	0.7082	0.72275	0.60585	0.28925	1.88345	1.24865	1.77675	1.76335	0.4745	0.4165	0.3975	0.7026	0.55815	0.40305	0.33305	0.18765	0.4115	0.41075	0.39025	0.30745	0.53035	0.32015	1.5117	1.3251
PLA2G4A	0.6361	0.6351	0.7897	0.8723	0.806	0.5357	0.5091	0.5909	0.5806	0.7596	0.3006	0.8371	0.7097	0.7346	0.8519	0.646	0.8526	0.9623	0.9615	0.9849	0.8303	0.7006	0.7172	0.7848	0.7437	0.7642	0.3549	0.6038	0.2597	0.9201	0.5488	0.4698	0.8868	0.3275	0.7674	0.4753	0.1069	0.6079	1.1508	0.3206	0.5958	0.2639	0.9737	0.3901	0.784	0.8203	0.6596	0.8423	0.7154
PLA2G7	0.1712	0.4141	0.0021	0.1428	-0.0183	0.2414	0.1919	0.4649	0.1688	0.4545	0.0359	0.2588	0.0811	0.4603	0.177	0.1599	0.388	0.333	0.3838	0.3197	0.1792	-0.0763	-0.2068	0.0493	0.098	-0.106	0.5631	0.4831	0.4184	0.4735	0.1826	0.2027	0.2466	-0.1906	-0.3873	-0.1684	-0.1015	0.2628	0.1588	0.3332	0.4342	0.0554	0.3098	0.447	0.4688	-0.2509	-0.0744	0.3225	0.145
PLAT	0.59995	-0.01345	-0.07025	-0.11435	0.21855	-0.21685	0.32905	0.25675	0.75225	0.1807	0.48995	0.37635	0.52305	0.40195	0.26775	0.52045	-0.3321	-0.073	-0.1213	-0.0247	0.1575	0.72445	0.21965	0.54965	0.15165	-0.8504	0.16235	0.20245	-0.74195	0.89595	0.76735	0.31675	0.48325	-1.3378	-1.0076	-0.7102	-0.6022	-0.24675	-1.15165	0.11715	-0.55675	-0.8485	0.17125	0.20805	-0.17685	-0.26285	-0.82675	-0.9709	-1.2716
PLAU	0.43915	0.72715	0.72035	0.86045	0.64705	0.51335	0.63825	0.68075	0.71025	0.6598	0.11465	0.55905	0.41815	0.81715	0.52505	0.46895	0.3968	0.2837	0.4953	0.1371	0.2525	0.41225	0.46765	0.53035	0.41405	0.6153	-0.02565	0.30045	-0.10095	0.55885	0.52655	0.46755	0.65085	0.4306	0.4344	0.5621	0.4924	0.25525	0.49475	0.60805	0.69845	0.6425	0.51865	0.16875	0.45885	0.49625	0.61395	0.9003	0.6222
PLAUR	0.6388	0.8443	0.7305	0.951	0.5598	0.6534	1.0136	1.0905	1.0413	0.4069	0.8567	0.9161	1.3535	1.4229	0.9524	0.878	0.3067	0.2889	0.5713	0.3649	0.0677	1.0845	1.3719	1.3812	1.5993	0.4565	0.2043	0.4459	0.0772	0.9258	0.8705	0.9599	1.4291	0.3572	1.0589	0.4597	0.3838	0.3219	0.9258	0.4752	0.5983	0.3405	0.857	0.3991	0.5112	0.382	0.4043	1.1122	0.8242
PLIN1	1.2944	0.911	0.8387	1.6813	1.8711	1.1503	1.5104	0.9803	0.9826	2.2388	0.6583	1.1369	0.3685	0.8789	0.8354	0.753	1.2574	1.2427	0.6876	0.6505	0.8826	0.9197	1.3305	0.7035	1.0058	0.363	1.1449	1.1751	1.1832	1.5853	1.4729	1.2612	1.1557	1.2819	0.9128	0.5988	0.4588	0.9397	1.4724	0.9959	1.2891	0.7087	1.0392	0.8845	1.1912	0.8534	0.7206	1.2176	1.0356
PLIN3	1.0039	1.6055	1.2058	1.2554	1.5389	0.9787	1.3356	1.4416	1.1145	1.1582	1.3946	1.8588	1.5425	1.7517	1.6442	1.6415	0.8356	1.1486	1.2894	1.2907	0.767	1.3909	1.9067	1.5679	1.6052	0.6394	0.7128	0.8635	0.6033	1.7627	1.5278	1.5548	1.4716	1.1699	1.4115	0.9261	0.9599	0.7015	1.2973	1.0099	1.1716	1.1357	1.8989	0.9952	0.7468	1.181	0.8691	1.5293	1.3046
PLPBP	0.5916	1.1004	0.959	0.9464	0.5734	1.5186	1.2746	1.4023	1.2456	0.1831	1.3342	1.9856	1.4274	1.4668	2.1104	1.3059	1.215	1.1706	1.9148	1.4545	1.0091	1.8288	2.2408	2.3824	1.7351	0.9587	0.463	0.8075	0.1292	1.8456	2.1768	1.8781	2.2553	1.1641	1.8996	1.1554	1.4433	1.0676	1.6157	1.3951	1.6029	1.4158	2.1905	0.9126	1.0489	1.392	1.3237	2.1384	1.6059
PLTP	0.4583	0.5309	1.3405	1.1962	0.3281	-0.5517	-0.3891	-0.3725	0.5801	0.034	0.7411	0.9896	-0.2264	-0.1328	0.8778	-0.2819	0.0469	0.2271	0.3128	0.0415	0.0691	0.7741	-0.3854	-0.737	-0.3527	0.655	-0.6719	-0.5106	-0.0684	-0.1897	-0.6189	-0.8168	-0.5427	0.243	0.3789	0.4107	0.4376	-0.0849	0.6413	0.3984	0.373	0.3956	-0.0259	0.4273	0.5487	0.3202	0.3011	0.5527	1.0506
PLXDC1	0.4849	0.0766	0.5862	0.8629	0.6685	-0.0503	0.0811	0.3276	0.2744	1.3749	-0.171	0.1993	-0.2478	-0.0398	0.4869	0.4097	0.3512	0.6638	0.444	0.4643	0.1598	0.1033	-0.0032	0.0316	0.3084	0.336	0.3323	0.0052	0.2163	0.2372	0.3974	0.5776	0.7218	-0.1761	0.3465	0.0347	0.3086	0.2588	0.7167	0.5832	0.4788	0.4799	0.0227	-0.0329	0.5841	0.6945	0.0644	0.211	0.3417
PLXNA4	1.51425	1.13855	0.73695	1.36405	0.78485	0.86025	1.11455	1.12875	0.72355	1.1308	0.95215	1.35255	1.61995	2.39705	1.10875	1.98685	1.2414	2.5366	2.9806	2.4329	1.9973	1.87405	2.00295	1.90075	1.46715	1.8745	1.27495	1.35085	0.69315	1.90985	1.69165	1.44655	1.83675	1.069	1.7641	1.48	1.2127	1.84135	1.76045	1.96495	1.87925	1.624	2.05315	1.35835	1.95375	2.18115	1.74165	1.2176	0.9032
PLXNB2	0.4855	0.1506	0.4142	0.3694	0.3536	0.3739	0.3768	0.4523	0.3006	0.3173	0.0576	0.1133	0.3234	0.0599	0.0362	0.2185	0.7694	0.8224	0.7571	0.8503	1.024	0.4548	0.3382	0.467	0.4889	0.5924	0.5123	0.4027	0.3004	0.6976	0.4116	0.5973	0.4338	0.4209	0.4735	0.5173	0.4212	0.3072	0.2117	0.2046	-0.0539	0.2876	0.4851	0.5939	0.7435	0.6717	0.6554	0.4066	0.3453
PLXNB3	0.8419	1.2223	0.7016	0.9475	0.563	0.6589	0.8974	0.9847	0.7508	0.4071	0.2676	1.0121	1.1954	1.3048	0.814	1.1734	0.5375	1.6539	1.7329	1.3465	0.9719	1.0271	1.4595	1.3008	1.1867	1.0059	0.5044	0.8923	0.2572	1.3975	1.3079	1.1565	0.9292	0.8118	0.8152	0.7691	0.4976	0.6468	1.3335	1.3569	1.5613	0.7448	2.0534	1.1124	1.191	0.8132	0.3945	0.8029	0.7964
PM20D1	-2.7141	-1.7358	-1.6889	-1.9678	-1.8513	-0.1473	-0.7327	-0.1526	-0.4622	-3.4677	-0.0002	0.2435	0.6058	0.8632	0.9444	0.82	-2.2042	-1.8342	-1.8743	-1.7433	-1.9436	0.9589	1.0226	1.2451	0.9397	-2.4731	-2.6451	-2.3809	-2.3508	-1.8462	-2.2749	-1.612	-1.8135	0.8794	0.9253	1.0737	0.8355	-3.5459	-2.3967	-2.3754	-2.6106	0.9355	-0.6434	-0.7674	-0.5658	1.2963	1.3836	-3.4979	-3.149
PMVK	3.1027	5.0236	3.4128	3.2926	3.1524	2.5049	2.8657	2.9593	3.3875	1.2327	2.2011	2.8559	5.1395	4.0621	3.8899	3.8945	3.143	4.8442	4.6345	4.3776	3.4317	4.383	6.3283	4.31	5.3772	3.7711	1.7222	4.2417	2.3528	5.3395	4.9467	4.7188	3.6837	2.5581	3.5628	3.0472	2.0428	2.6297	6.1597	4.1243	5.2038	2.0166	6.7972	3.8339	4.3533	3.6992	3.8517	2.2457	3.3341
PNLIPRP2	0.7983	0.8978	0.8852	1.9901	1.1388	1.9577	1.588	1.9439	1.8653	-0.3045	0.6013	0.5971	0.5706	0.7575	0.5748	0.8356	-0.0088	-0.2773	0.1774	0.2907	-0.3149	0.2449	0.3809	0.5817	0.745	-0.1879	0.027	0.1912	0.5424	-7.6486	-7.5881	-7.7385	-7.5386	1.2614	0.6344	0.8175	0.8395	0.6517	1.1818	0.6959	0.5833	0.448	0.2566	0.1826	0.4486	1.0164	1.1724	-0.0066	-0.306
PNPT1	5.692	5.8211	5.848	5.9632	5.6982	-0.0713	1.0877	-0.0209	-0.1803	-0.2023	-0.4695	-0.1082	-0.7187	0.104	-0.5546	0.1363	-0.5094	0.2303	0.0992	-0.4121	-0.4219	-0.2941	-0.2707	-0.3277	-0.6345	0.3667	-0.8532	-0.7718	-1.0229	0.153	1.6909	0.8598	1.4423	0.8749	1.309	1.043	0.7018	-0.4941	-0.4945	-0.6116	0.5202	-0.1021	-0.1611	-0.0547	-0.1575	3.5107	2.8289	0.0746	-0.3099
PODXL	0.1766	0.1988	0.0182	-0.0716	-0.0258	0.3562	0.0495	-0.0043	0.281	0.1543	0.1811	0.3503	-0.0186	0.7407	0.4774	0.3975	0.119	0.3495	0.727	0.5519	0.4498	0.1472	0.3323	0.5038	0.3609	0.3247	-0.0175	0.226	0.011	0.3955	0.1857	0.242	0.29	0.5086	0.3621	0.2989	0.3093	0.2373	0.2062	0.4461	0.4999	0.1101	0.2393	0.0247	0.1683	0.3321	0.3646	0.3744	0.3347
PODXL2	0.73755	0.61705	0.39545	0.10895	0.15945	-0.08355	-0.02145	0.16105	-0.06445	-0.0185	-0.46615	-0.34085	-0.19065	0.37145	-0.29645	-0.17705	0.1364	0.0504	0.5463	-0.0526	-0.0636	0.20915	0.38585	0.41575	0.39085	-0.2712	0.01595	-0.01135	-0.36635	0.83105	0.63555	0.41345	0.54615	0.5749	0.6853	0.6477	0.5564	0.04235	0.16545	0.27505	0.28905	-0.0386	0.85675	0.40795	0.59945	0.60535	0.64285	0.2297	0.1109
POLR2F	1.0776	0.8791	0.5269	0.6563	0.7493	0.8442	0.748	1.0999	1.1279	0.0514	1.1578	1.46	0.977	1.3362	0.9166	0.5827	0.3704	0.424	0.9859	0.8995	0.2381	1.2517	1.3221	1.3335	1.1092	0.0493	0.0024	0.6309	-0.2095	1.3088	1.0928	1.0901	1.7615	0.267	0.7635	-0.1386	0.2808	0.3786	0.7188	0.8341	0.9092	0.1243	1.325	0.4275	0.4685	0.9263	0.8235	1.1797	0.7105
PON2	-0.8514	-0.6933	-0.8695	-0.667	-0.8981	-0.6708	-0.9783	-0.8177	-1.0366	-0.4665	-0.3339	-0.3855	-0.5843	-0.846	-0.6987	-0.2187	-0.7446	-0.5819	-0.7907	-0.7787	-0.9192	-0.535	-0.6686	-0.4662	-0.4913	-0.5882	-0.5413	-1.0428	-0.7245	-0.7082	-0.6218	-0.7176	-0.2929	-1.1118	-1.0526	-0.92	-1.1331	-0.3768	-0.3981	-0.6393	-0.7891	-0.5424	-0.3898	-0.4433	-0.609	-0.9232	-0.9244	-1.2241	-0.8941
PON3	-0.0687	-0.3044	0.0454	-0.0001	0.1288	-0.5507	-0.5634	-0.4667	-0.5884	0.2216	-0.5789	-0.3877	-0.4322	-0.4482	-0.3543	-0.4691	-0.2391	-0.0319	0.2336	-0.0141	-0.2006	-0.457	-0.6147	-0.5475	-0.3445	0.3948	0.0515	0.0871	0.1511	-0.1944	-0.2828	-0.2104	-0.0643	0.1728	0.1935	0.3861	0.179	0.1543	0.2496	0.1374	0.2452	-0.0239	-0.101	0.2407	0.1988	0.0241	-0.0108	-0.9698	-0.9539
PPCDC	0.4109	0.3091	0.4469	0.7944	0.4148	0.5779	0.6415	0.5718	0.5307	0.4059	0.0282	0.4543	-0.0353	0.1503	0.8556	0.4159	0.413	0.6094	0.7126	0.5752	0.4314	0.7968	1.0142	0.7083	0.687	0.3495	0.4984	0.4775	-0.0424	1.0363	1.1953	1.0338	0.948	0.2512	0.3331	0.0416	0.1317	0.1044	0.354	0.1343	0.0477	0.8998	0.4122	0.4826	0.6261	0.9299	1.074	0.8553	0.4516
PPIB	3.1644	2.8919	2.4397	2.3995	2.1417	2.1217	2.0072	2.3472	2.4062	1.5935	1.7398	2.1069	3.0169	2.6763	1.8116	2.5259	2.427	3.0904	3.4587	3.2311	3.0293	2.672	3.1674	2.7482	2.8795	2.9882	1.4898	2.4765	1.4752	3.6237	3.4974	3.4087	3.6415	2.7056	2.9849	3.1845	3.1025	2.4274	3.2071	2.8063	2.834	3.3464	4.3682	3.3227	3.3795	2.9617	2.6042	3.5874	3.2663
PPM1A	-0.0358	0.277	0.2719	0.0193	0.4768	0.1912	0.0627	0.3778	0.3734	0.3483	0.1147	0.015	0.2054	0.4184	0.8693	0.6132	0.3031	0.4949	0.4241	0.3359	0.1343	-0.5442	0.4133	-0.157	0.2137	-0.02	-0.1404	0.2703	0.3159	-0.2168	0.1188	0.4094	0.0668	0.2146	0.2949	-0.0686	0.1693	0.272	0.168	-0.137	0.5516	0.3166	0.1958	0.5137	0.2881	0.0917	-0.2684	0.095	0.3405
PPME1	1.2882	1.5022	0.9652	1.3875	0.7221	1.6623	1.2906	1.707	1.3204	0.5532	1.6322	2.4466	1.358	1.8978	3.5654	2.1614	1.6116	1.7063	2.2908	2.1673	1.5063	2.1524	3.0305	2.1684	1.6519	1.1722	0.6584	1.0578	0.6606	1.7081	3.6732	3.179	2.4097	1.8881	2.1328	1.3299	1.4845	1.6698	2.1591	2.3747	1.3734	2.9631	2.1513	1.8202	2.1736	1.3284	2.3287	3.4684	2.5174
PPP1R12A	1.8517	2.7217	1.636	2.436	1.9437	2.7591	2.666	2.9108	3.3824	0.7807	2.4975	2.8398	3.4208	3.4512	2.8389	2.7501	2.3385	2.4653	3.1868	2.5074	2.298	3.3948	4.0644	4.1375	3.9111	1.5215	2.136	2.672	1.774	3.5704	3.2345	2.7948	3.9413	1.992	3.6701	2.083	2.3607	2.4412	3.3458	2.5323	2.893	1.7772	3.9764	2.0054	2.2256	2.6147	3.2188	2.9377	2.4675
PPP1R2	0.8555	0.7207	0.8153	1.2263	0.5325	1.1403	1.3266	1.1942	1.4547	0.3986	1.3435	2.0281	1.4616	1.1074	1.9796	1.1759	0.5242	0.5747	0.9034	0.6435	0.366	1.6632	1.8122	1.9805	1.7016	0.2346	0.7358	0.9501	0.7309	1.7139	1.3868	0.9925	2.0595	0.6636	1.1316	0.4827	0.7781	0.7058	1.1285	0.4481	0.8751	0.6495	0.9511	0.6762	0.4096	1.3411	1.2088	1.29	1.1513
[truncated: 378 more rows]
[truncated: 283 more columns]
