# Supplementary material for: Persistent serum protein signatures define an inflammatory subcategory of long COVID
Source: Nat Commun. 2023 Jun 9;14:3417. doi: 10.1038/s41467-023-38682-4 (PMC10252177; doi:10.1038/s41467-023-38682-4)
Supplement: Supplementary file 5 — Supplementary Data 3 [file 41467_2023_38682_MOESM5_ESM.xlsx]

## Sheet: Group markers Uninfected Recove
Supplementary Data S3. List of differentially expressed proteins between all uninfected, infected recovered and infected PASC participants (at their first time point available ≥60-days post symptom onset). The p-values of proteins were determined by comparing expression of a protein in one group to the expression of the same protein in all other groups using a two-sided Wilcoxon test and adjusted…
Protein	P-value	Mean expression in Group of interest	Mean expression across other groups	Delta	Group	Adjusted P-value
STK4	4.10092e-05	0.742915	0.408202	0.334712	Infected PASC	0.0599965
TNFRSF1B	0.000210385	0.390389	0.12863	0.261759	Infected PASC	0.0763091
ADAM8	0.000348033	0.679907	0.422559	0.257349	Infected PASC	0.0763091
TREM2	0.000366632	0.508076	0.0115674	0.496509	Infected PASC	0.0763091
S100A11	0.000376276	1.56911	1.12141	0.447695	Infected PASC	0.0763091
CD300E	0.000406651	0.502952	0.129847	0.373105	Infected PASC	0.0763091
IL18R1	0.000406651	0.348548	0.0628076	0.285741	Infected PASC	0.0763091
TNFRSF4	0.000417274	0.225335	-0.040262	0.265597	Infected PASC	0.0763091
LACTB2	0.000588496	0.676109	0.422357	0.253753	Infected PASC	0.0956632
CASP1	0.000727794	0.569487	0.173776	0.395711	Infected PASC	0.100026
FABP5	0.000886294	1.07721	0.626039	0.451174	Infected PASC	0.100026
PRDX5	0.000930637	3.19465	2.71283	0.481821	Infected PASC	0.100026
OSCAR	0.000953572	0.351045	0.101511	0.249535	Infected PASC	0.100026
LTA4H	0.00102555	0.611228	0.318462	0.292766	Infected PASC	0.100026
TXNDC15	0.00102555	0.0902855	-0.094637	0.184922	Infected PASC	0.100026
ACP6	0.00127278	0.412755	0.149326	0.263428	Infected PASC	0.116379
PTPN6	0.00168822	1.88747	1.37821	0.50926	Infected PASC	0.123805
MSRA	0.00172794	1.41001	1.06891	0.341104	Infected PASC	0.123805
TMSB10	0.00185232	1.55008	1.05011	0.499971	Infected PASC	0.123805
CPB1	0.00189558	0.864978	0.611261	0.253717	Infected PASC	0.123805
MAD1L1	0.00198488	1.05257	0.679835	0.372732	Infected PASC	0.123805
TXLNA	0.00198488	1.62927	1.31359	0.315672	Infected PASC	0.123805
WARS	0.00198488	-0.0168664	-0.276518	0.259652	Infected PASC	0.123805
IFNG	0.00203097	0.704249	-0.0932696	0.797519	Infected PASC	0.123805
CD5	0.0022253	1.33246	1.10915	0.223309	Infected PASC	0.127363
IL1RN	0.00243655	0.601465	0.150028	0.451437	Infected PASC	0.127363
APEX1	0.00249207	2.93823	2.29615	0.642085	Infected PASC	0.127363
RTN4R	0.00266599	0.589508	0.356914	0.232594	Infected PASC	0.127363
CLMP	0.00278797	0.495957	0.305695	0.190263	Infected PASC	0.127363
ADA2	0.00298052	0.136986	-0.119262	0.256248	Infected PASC	0.127363
PAG1	0.00298052	1.4507	1.1583	0.292398	Infected PASC	0.127363
TNFRSF1A	0.00318504	0.478767	0.275517	0.20325	Infected PASC	0.127363
CLEC6A	0.00325612	0.741122	0.443643	0.297478	Infected PASC	0.127363
PRKRA	0.00332856	1.7107	1.34107	0.369635	Infected PASC	0.127363
CCL22	0.00347785	2.21337	1.9149	0.298471	Infected PASC	0.127363
LBR	0.00347785	2.7111	2.21345	0.497654	Infected PASC	0.127363
IL10RB	0.00371323	0.251404	0.0830152	0.168388	Infected PASC	0.127363
VIM	0.00375374	2.67693	2.28042	0.396514	Infected PASC	0.127363
DBI	0.00379486	1.246	0.836903	0.409094	Infected PASC	0.127363
FSTL3	0.00379486	0.301844	0.045087	0.256757	Infected PASC	0.127363
SIGLEC6	0.00387811	0.580222	0.370183	0.210039	Infected PASC	0.127363
APBB1IP	0.00413791	2.04253	1.6107	0.431825	Infected PASC	0.127363
FOPNL	0.00413791	0.0611855	-0.165889	0.227075	Infected PASC	0.127363
NADK	0.00413791	2.84275	2.26678	0.575971	Infected PASC	0.127363
PLAUR	0.00413791	0.675349	0.460526	0.214823	Infected PASC	0.127363
TNFRSF8	0.00450886	0.137768	-0.105901	0.243669	Infected PASC	0.127363
CCL20	0.00460619	-0.737128	-1.23201	0.494877	Infected PASC	0.127363
SERPINB8	0.00460619	1.14545	0.690797	0.454651	Infected PASC	0.127363
SNCG	0.00470542	0.951956	0.413415	0.538541	Infected PASC	0.127363
PRKAB1	0.0049097	0.898129	0.631959	0.26617	Infected PASC	0.127363
JAM2	0.00501482	0.312583	0.157823	0.15476	Infected PASC	0.127363
S100P	0.00506801	2.61109	2.16441	0.446678	Infected PASC	0.127363
PXN	0.00512197	2.63711	2.08465	0.552458	Infected PASC	0.127363
CD83	0.0053425	0.323734	0.106251	0.217483	Infected PASC	0.127363
LGALS9	0.0053425	0.21394	-0.0705391	0.284479	Infected PASC	0.127363
NFKBIE	0.0053425	1.25374	1.03482	0.218927	Infected PASC	0.127363
PCDH17	0.0053425	0.263205	0.069937	0.193268	Infected PASC	0.127363
PSMA1	0.00545595	0.566605	0.337804	0.228801	Infected PASC	0.127363
SCARB2	0.00545595	0.625513	0.422265	0.203248	Infected PASC	0.127363
AIF1	0.00551335	0.5261	0.251037	0.275063	Infected PASC	0.127363
ADAM22	0.00557157	0.638429	0.40728	0.231149	Infected PASC	0.127363
CCL7	0.00557157	1.21489	0.896504	0.318381	Infected PASC	0.127363
KRT5	0.00557157	0.253113	0.00721739	0.245895	Infected PASC	0.127363
PAK4	0.00580946	0.334045	0.174126	0.159919	Infected PASC	0.129526
ADGRE2	0.00593181	0.291507	0.135415	0.156092	Infected PASC	0.129526
LEP	0.00593181	1.78434	0.947774	0.836568	Infected PASC	0.129526
DPY30	0.00631291	-0.230313	-0.464728	0.234416	Infected PASC	0.132798
IKBKG	0.00631291	3.20086	2.73867	0.46219	Infected PASC	0.132798
CPPED1	0.00644476	0.955115	0.660321	0.294795	Infected PASC	0.132798
HCLS1	0.00644476	2.42377	1.9657	0.458077	Infected PASC	0.132798
ANXA5	0.00699727	0.296747	0.105183	0.191565	Infected PASC	0.13685
ATOX1	0.00699727	1.647	1.23296	0.414045	Infected PASC	0.13685
CD4	0.00714189	0.278766	0.0499924	0.228774	Infected PASC	0.13685
CCL19	0.00728918	1.85887	1.60603	0.252842	Infected PASC	0.13685
FGR	0.00728918	2.03924	1.59775	0.441488	Infected PASC	0.13685
IGF2R	0.00743919	0.373483	0.22711	0.146373	Infected PASC	0.13685
CAPG	0.00759196	0.367538	-0.122887	0.490425	Infected PASC	0.13685
TNF	0.00759196	0.915016	0.620945	0.294071	Infected PASC	0.13685
VEGFA	0.00759196	2.22282	1.81378	0.409035	Infected PASC	0.13685
CLEC7A	0.00774754	-0.0540064	-0.495386	0.44138	Infected PASC	0.13685
ANXA3	0.00790598	1.19207	0.723191	0.46888	Infected PASC	0.13685
PRSS2	0.00790598	0.745644	0.499148	0.246496	Infected PASC	0.13685
CXCL10	0.0080673	1.11043	0.69337	0.417063	Infected PASC	0.13685
CXCL11	0.0080673	2.80307	2.47396	0.329108	Infected PASC	0.13685
NCK2	0.00823138	0.463691	0.341809	0.121882	Infected PASC	0.13685
CALB2	0.00823157	0.45068	0.217285	0.233395	Infected PASC	0.13685
SAMD9L	0.00839883	2.05611	1.71279	0.343317	Infected PASC	0.138062
CDHR5	0.00856911	0.15488	-0.0803587	0.235239	Infected PASC	0.139296
RASSF2	0.00891898	2.16606	1.61098	0.555079	Infected PASC	0.142712
ZBTB17	0.00928134	0.642698	0.453348	0.18935	Infected PASC	0.142712
CCL18	0.00928155	0.856624	0.507278	0.349345	Infected PASC	0.142712
CPA1	0.00937401	1.02159	0.774683	0.246906	Infected PASC	0.142712
TP53INP1	0.00937401	0.723984	0.577135	0.146849	Infected PASC	0.142712
FEN1	0.00946772	3.9606	3.37724	0.583361	Infected PASC	0.142712
HDGF	0.00946772	2.9178	2.24411	0.673681	Infected PASC	0.142712
CASP10	0.00965721	1.87864	1.55419	0.324451	Infected PASC	0.142712
EFNA4	0.00965721	0.732813	0.570704	0.162108	Infected PASC	0.142712
KLRD1	0.0100461	0.2785	-0.0121978	0.290698	Infected PASC	0.144058
FGF23	0.0100464	-0.985806	-1.22277	0.23696	Infected PASC	0.144058
RSPO3	0.0100464	0.243086	0.0802011	0.162885	Infected PASC	0.144058
TFRC	0.0105522	0.119244	-0.0301587	0.149402	Infected PASC	0.144058
ELOA	0.0106563	1.42533	1.04387	0.381461	Infected PASC	0.144058
GUSB	0.0106563	0.782168	0.571655	0.210513	Infected PASC	0.144058
CLTA	0.0108668	0.516313	0.360517	0.155795	Infected PASC	0.144058
ENO1	0.0108668	0.991435	0.652621	0.338815	Infected PASC	0.144058
LSP1	0.0108668	2.61033	2.19577	0.414563	Infected PASC	0.144058
COMT	0.0109732	0.97586	0.6919	0.28396	Infected PASC	0.144058
BACH1	0.011081	2.24791	1.8422	0.405709	Infected PASC	0.144058
MNDA	0.011081	5.3627	4.65138	0.711317	Infected PASC	0.144058
IL6	0.011299	0.896532	0.509035	0.387497	Infected PASC	0.144058
PPP1R9B	0.0114091	2.47036	2.13224	0.338122	Infected PASC	0.144058
CD48	0.0115205	0.110049	-0.0403761	0.150425	Infected PASC	0.144058
BTN3A2	0.0115207	0.931995	0.716799	0.215197	Infected PASC	0.144058
GFRA1	0.0115207	0.3963	0.25467	0.14163	Infected PASC	0.144058
THPO	0.0115207	1.66559	1.51286	0.152728	Infected PASC	0.144058
FGFR2	0.0117463	0.297338	0.174015	0.123323	Infected PASC	0.144798
EZR	0.0119758	0.201996	0.13667	0.0653268	Infected PASC	0.144798
GYS1	0.0119758	2.07772	1.69803	0.379686	Infected PASC	0.144798
NCF2	0.0119758	1.95505	1.32506	0.629986	Infected PASC	0.144798
NAMPT	0.0122093	2.20837	1.82175	0.386617	Infected PASC	0.145023
SFRP1	0.0122093	-0.374455	-0.660243	0.285789	Infected PASC	0.145023
LGALS1	0.0124467	0.877649	0.669233	0.208416	Infected PASC	0.145023
CASP8	0.0126883	1.97468	1.6402	0.334488	Infected PASC	0.145023
MESD	0.0126883	0.64744	0.489615	0.157825	Infected PASC	0.145023
ANG	0.012934	0.311695	0.163534	0.148162	Infected PASC	0.145023
CCL27	0.012934	2.08002	1.83185	0.248169	Infected PASC	0.145023
IL12RB1	0.012934	0.740811	0.51783	0.22298	Infected PASC	0.145023
SERPINB1	0.012934	1.64983	1.28286	0.366978	Infected PASC	0.145023
ADAMTS16	0.013184	0.195571	-0.00211739	0.197688	Infected PASC	0.145023
LCN2	0.013184	0.694846	0.435577	0.259269	Infected PASC	0.145023
MPO	0.013184	2.16178	1.74759	0.414187	Infected PASC	0.145023
CD300C	0.0134381	0.278137	0.094725	0.183412	Infected PASC	0.14563
TNFSF11	0.0134381	-0.128523	-0.503062	0.374539	Infected PASC	0.14563
CD74	0.0136966	0.661906	0.468729	0.193177	Infected PASC	0.146264
PPP1R2	0.0136966	1.08141	0.87025	0.211163	Infected PASC	0.146264
INHBC	0.0139595	0.270857	-0.0411337	0.311991	Infected PASC	0.147991
CTRB1	0.0142265	1.09492	0.886213	0.208705	Infected PASC	0.149737
CAMKK1	0.0144984	0.679371	0.407478	0.271893	Infected PASC	0.151508
PLAT	0.0147751	-0.133945	-0.431523	0.297578	Infected PASC	0.152225
IFNL1	0.0150561	0.2369	0.0157065	0.221193	Infected PASC	0.154035
FCGR2A	0.0156323	-0.0230645	-0.252368	0.229304	Infected PASC	0.157725
GZMA	0.0156323	0.243352	0.0627663	0.180586	Infected PASC	0.157725
BIRC2	0.0157791	0.435635	0.208233	0.227402	Infected PASC	0.158115
C2	0.0159276	0.522808	0.358542	0.164266	Infected PASC	0.158518
NMNAT1	0.016533	3.12219	2.58083	0.541362	Infected PASC	0.163431
CXCL13	0.0173178	2.2027	2.08507	0.117632	Infected PASC	0.168235
TGFBR2	0.0173178	0.275922	0.0918522	0.18407	Infected PASC	0.168235
IPCEF1	0.017479	3.15621	2.67693	0.479276	Infected PASC	0.168235
S100A12	0.017479	2.69755	2.19172	0.505828	Infected PASC	0.168235
HAVCR2	0.0178044	0.424115	0.243834	0.180282	Infected PASC	0.169145
PILRA	0.0178047	0.376169	0.165596	0.210573	Infected PASC	0.169145
CD1C	0.0181357	0.108785	0.0168326	0.0919528	Infected PASC	0.171178
CEACAM8	0.0184721	2.03279	1.67358	0.359211	Infected PASC	0.173043
EPHB6	0.0188136	0.705425	0.569117	0.136308	Infected PASC	0.173043
IL1R1	0.0188139	0.548325	0.46462	0.0837059	Infected PASC	0.173043
PLIN3	0.0188139	1.30433	1.12128	0.183052	Infected PASC	0.173043
F7	0.0191613	0.331625	0.138804	0.192821	Infected PASC	0.173043
MILR1	0.0191613	0.421662	0.181941	0.239721	Infected PASC	0.173043
RCOR1	0.0191613	0.727284	0.531613	0.195671	Infected PASC	0.173043
ADM	0.0195142	0.291565	0.102804	0.188761	Infected PASC	0.175149
EGLN1	0.0198728	2.56387	2.08929	0.47458	Infected PASC	0.17728
VPS53	0.0202372	1.01825	0.828515	0.18973	Infected PASC	0.179437
FGFR1OP	0.0204212	1.57954	1.33966	0.239885	Infected PASC	0.179456
IL12B	0.0206074	0.29552	-0.0259391	0.321459	Infected PASC	0.179456
TBL1X	0.0206074	1.07679	0.785157	0.291634	Infected PASC	0.179456
SRP14	0.0209834	3.1351	2.6349	0.500201	Infected PASC	0.179642
DSC2	0.0213655	0.608025	0.43823	0.169795	Infected PASC	0.179642
LRMP	0.0213655	1.02061	0.804474	0.216133	Infected PASC	0.179642
PADI4	0.0213655	3.43638	2.89268	0.543704	Infected PASC	0.179642
SELE	0.0213655	1.02924	0.74375	0.285494	Infected PASC	0.179642
GSTA3	0.0221477	0.180495	-0.213663	0.394158	Infected PASC	0.185155
PPP1R12A	0.0225477	2.68212	2.31864	0.363475	Infected PASC	0.18554
NECTIN4	0.0225481	0.156855	0.0219196	0.134935	Infected PASC	0.18554
ANXA11	0.0229544	2.30034	1.92201	0.378337	Infected PASC	0.18554
ITGA5	0.0229548	-0.51246	-0.630541	0.118081	Infected PASC	0.18554
LAIR1	0.0229548	0.0864345	-0.0926239	0.179058	Infected PASC	0.18554
NBN	0.0229548	0.972602	0.568074	0.404528	Infected PASC	0.18554
CCDC80	0.0235763	0.650529	0.489713	0.160816	Infected PASC	0.189517
FMNL1	0.0237872	2.1406	1.77322	0.367378	Infected PASC	0.190168
STX8	0.023999	0.78868	0.549004	0.239676	Infected PASC	0.190451
SHMT1	0.0242132	-0.0630327	-0.422743	0.359711	Infected PASC	0.190451
SIGLEC7	0.0242132	0.343307	0.205909	0.137399	Infected PASC	0.190451
CEP85	0.0246458	1.24854	1.01096	0.237583	Infected PASC	0.191143
PARP1	0.0246458	0.707387	0.480007	0.227381	Infected PASC	0.191143
BAX	0.025085	2.20509	1.78992	0.415166	Infected PASC	0.191143
CEBPB	0.025085	2.07439	1.74168	0.332708	Infected PASC	0.191143
OLR1	0.025085	2.95174	2.47657	0.475167	Infected PASC	0.191143
CKAP4	0.0255306	0.73158	0.57412	0.15746	Infected PASC	0.191548
CLEC1A	0.025531	1.12788	0.97373	0.154151	Infected PASC	0.191548
PGF	0.025531	0.246327	0.126522	0.119806	Infected PASC	0.191548
TIA1	0.0264432	0.595667	0.46723	0.128437	Infected PASC	0.193941
LTBR	0.0264437	0.122582	-0.0107587	0.133341	Infected PASC	0.193941
TNFRSF9	0.0264437	0.163609	-0.0499304	0.21354	Infected PASC	0.193941
CDH2	0.0266757	0.337804	0.0929457	0.244858	Infected PASC	0.193941
GLRX	0.0266757	1.01197	0.784224	0.227749	Infected PASC	0.193941
CD46	0.0269104	0.394672	0.298595	0.0960773	Infected PASC	0.193941
IL16	0.0269104	1.22647	0.976196	0.250279	Infected PASC	0.193941
SIT1	0.0269104	2.35856	2.2055	0.153059	Infected PASC	0.193941
PIK3AP1	0.0278654	3.69459	3.25015	0.444435	Infected PASC	0.199839
GPKOW	0.0283533	0.583433	0.440496	0.142937	Infected PASC	0.200394
HGF	0.0283537	1.24636	1.06522	0.181141	Infected PASC	0.200394
IL12A_IL12B	0.0283537	0.836449	0.388883	0.447566	Infected PASC	0.200394
CHMP1A	0.0288494	1.84065	1.60194	0.238715	Infected PASC	0.200984
COLEC12	0.0288494	0.319944	0.141213	0.178731	Infected PASC	0.200984
POLR2F	0.0288494	0.778025	0.566783	0.211243	Infected PASC	0.200984
DFFA	0.0293526	1.32134	1.08347	0.237872	Infected PASC	0.20352
NOS3	0.0296065	1.83571	1.69585	0.139863	Infected PASC	0.204313
NPM1	0.0298632	2.6089	2.2598	0.349094	Infected PASC	0.205117
CERT	0.0303811	1.36453	1.13137	0.233163	Infected PASC	0.206732
IRAK1	0.0303811	1.14896	0.931398	0.217562	Infected PASC	0.206732
MSR1	0.0309075	0.0143755	-0.206377	0.220753	Infected PASC	0.208751
ARSA	0.0314413	1.4859	1.32031	0.165587	Infected PASC	0.208751
CELA3A	0.0314413	1.41361	1.16464	0.24897	Infected PASC	0.208751
TNFRSF13B	0.0314413	0.157787	0.0128761	0.144911	Infected PASC	0.208751
DDX58	0.031983	1.46326	1.20048	0.262776	Infected PASC	0.208751
ITGAM	0.031983	0.484586	0.36521	0.119377	Infected PASC	0.208751
USP8	0.031983	-0.201789	-0.452659	0.25087	Infected PASC	0.208751
CXCL9	0.0322563	0.0359655	-0.330307	0.366272	Infected PASC	0.208751
CCL3	0.0325327	0.875985	0.667029	0.208955	Infected PASC	0.208751
DNAJA2	0.0325327	3.30468	2.88817	0.416505	Infected PASC	0.208751
MMP8	0.0325327	3.23906	2.66962	0.569434	Infected PASC	0.208751
NUDC	0.0325327	0.720123	0.541195	0.178928	Infected PASC	0.208751
ZBTB16	0.0325327	0.397662	0.273496	0.124166	Infected PASC	0.208751
SIGLEC9	0.0336553	0.489805	0.365108	0.124697	Infected PASC	0.214083
HSPA1A	0.0336563	0.298938	0.057087	0.241851	Infected PASC	0.214083
P4HB	0.0342305	0.0831227	-0.0333033	0.116426	Infected PASC	0.215859
RAB6A	0.0342305	1.57625	1.3801	0.196157	Infected PASC	0.215859
SERPINB9	0.0348125	1.47187	1.28837	0.183507	Infected PASC	0.216729
FABP4	0.034813	0.757365	0.373701	0.383663	Infected PASC	0.216729
ICAM4	0.034813	0.551119	0.315095	0.236025	Infected PASC	0.216729
CD97	0.0354034	0.529355	0.367658	0.161698	Infected PASC	0.219471
CDCP1	0.0360034	0.19572	-0.0467913	0.242511	Infected PASC	0.221315
CSF1	0.0360034	0.185713	0.0869022	0.0988106	Infected PASC	0.221315
LXN	0.0363059	0.300491	0.17388	0.12661	Infected PASC	0.22224
NSFL1C	0.0372284	1.69286	1.45351	0.239343	Infected PASC	0.226938
CSTB	0.0378541	0.782385	0.593577	0.188807	Infected PASC	0.229795
CD79B	0.0384887	0.432703	0.276103	0.156599	Infected PASC	0.232682
KRT14	0.0391283	0.317885	0.196178	0.121707	Infected PASC	0.233676
CHEK2	0.0391323	0.123607	-0.0361674	0.159775	Infected PASC	0.233676
SMOC1	0.0391323	-0.0575964	-0.191987	0.134391	Infected PASC	0.233676
CASP3	0.039785	2.37974	2.12281	0.25693	Infected PASC	0.23565
MAP3K5	0.039785	2.4271	2.05598	0.371128	Infected PASC	0.23565
TNFRSF10B	0.0404464	0.452507	0.276172	0.176336	Infected PASC	0.235753
DKKL1	0.040447	0.477216	0.087537	0.389679	Infected PASC	0.235753
FLT4	0.040447	0.431101	0.29856	0.132541	Infected PASC	0.235753
TNFRSF21	0.040447	0.32146	0.208385	0.113075	Infected PASC	0.235753
CD99L2	0.0411183	0.521873	0.43687	0.0850032	Infected PASC	0.237771
RWDD1	0.0411183	1.34434	1.14537	0.198972	Infected PASC	0.237771
LILRB1	0.0417989	0.303975	0.194421	0.109555	Infected PASC	0.240755
MAX	0.0424891	1.10742	0.841417	0.266003	Infected PASC	0.243771
DNMBP	0.0438979	1.78412	1.49022	0.293901	Infected PASC	0.250869
SERPINB6	0.0442557	0.662242	0.492163	0.170079	Infected PASC	0.251061
CPA2	0.0446172	0.565861	0.315588	0.250273	Infected PASC	0.251061
IGFBP4	0.0446178	0.830455	0.603036	0.22742	Infected PASC	0.251061
XCL1	0.0446178	0.577759	0.332577	0.245182	Infected PASC	0.251061
FOLR2	0.0453464	0.28035	0.0937011	0.186649	Infected PASC	0.251914
FADD	0.0453471	2.04501	1.78283	0.262186	Infected PASC	0.251914
CDH1	0.0460864	0.528656	0.428354	0.100302	Infected PASC	0.251914
PDCD1	0.0460864	0.107695	-0.0867457	0.19444	Infected PASC	0.251914
SPINT1	0.0460864	0.302285	0.19689	0.105394	Infected PASC	0.251914
MITD1	0.0464592	2.41309	2.22045	0.192638	Infected PASC	0.251914
TDRKH	0.0464592	0.780987	0.570041	0.210946	Infected PASC	0.251914
CIAPIN1	0.0468358	1.88351	1.59243	0.291088	Infected PASC	0.251914
LILRB2	0.0468358	0.616265	0.375561	0.240705	Infected PASC	0.251914
RARRES2	0.0468358	1.74547	1.54289	0.202572	Infected PASC	0.251914
SRPK2	0.0468358	1.06229	0.827113	0.235178	Infected PASC	0.251914
IFNGR2	0.0475948	0.464616	0.232261	0.232355	Infected PASC	0.253208
C2CD2L	0.0475954	1.14894	0.902643	0.246298	Infected PASC	0.253208
DLK1	0.0475954	0.0457845	-0.18159	0.227375	Infected PASC	0.253208
TIGAR	0.0483647	0.858187	0.677474	0.180713	Infected PASC	0.255446
C1QTNF1	0.0483654	-0.374811	-0.490624	0.115813	Infected PASC	0.255446
MAVS	0.0491451	1.24862	1.05119	0.197427	Infected PASC	0.257704
METAP1	0.0491451	0.323202	0.2025	0.120702	Infected PASC	0.257704
EIF4G1	0.0499367	2.17657	1.91728	0.259289	Infected PASC	0.259991
MIF	0.0499367	1.37942	1.11448	0.264948	Infected PASC	0.259991
RTBDN	0.000592775	1.00052	0.725016	0.275505	Infected Recovered	0.446583
OMG	0.000915755	1.19301	0.503452	0.689556	Infected Recovered	0.446583
PTPRN2	0.00372797	0.779417	0.545536	0.23388	Infected Recovered	0.719093
NPTXR	0.00382398	0.514362	0.276091	0.238272	Infected Recovered	0.719093
GNE	0.00444875	0.556863	0.315777	0.241086	Infected Recovered	0.719093
BCAN	0.00760954	0.948321	0.709036	0.239284	Infected Recovered	0.742184
GH1	0.008766	3.59379	2.23344	1.36035	Infected Recovered	0.801541
MOG	0.0105513	0.675617	0.466773	0.208844	Infected Recovered	0.908036
SOST	0.0138369	0.855429	0.605195	0.250234	Infected Recovered	0.985066
DPP10	0.0141477	0.534725	0.352945	0.18178	Infected Recovered	0.985066
SMARCA2	0.0168639	0.254371	-0.0595831	0.313954	Infected Recovered	0.985066
SMPDL3A	0.0213408	0.431083	0.0651558	0.365927	Infected Recovered	0.985066
PSG1	0.0213411	-1.04002	-1.77843	0.738409	Infected Recovered	0.985066
LYPD8	0.0241944	0.503262	0.170203	0.33306	Infected Recovered	0.985066
HS3ST3B1	0.02682	1.30143	1.01205	0.28938	Infected Recovered	0.985066
MDK	0.0315318	0.48491	0.313041	0.17187	Infected Recovered	0.985066
MAGED1	0.0331423	0.874208	0.745342	0.128867	Infected Recovered	0.985066
SCP2	0.0344813	0.588108	0.0931364	0.494972	Infected Recovered	0.985066
CALB1	0.0355162	0.441467	0.244665	0.196802	Infected Recovered	0.985066
F2R	0.0376645	-2.32892	-2.45904	0.130119	Infected Recovered	0.985066
AMIGO2	0.0422942	0.74305	0.639295	0.103755	Infected Recovered	0.985066
EPO	0.0427002	-0.173094	-0.536166	0.363072	Infected Recovered	0.985066
IL15	0.044784	0.362425	0.235586	0.126839	Infected Recovered	0.985066
YTHDF3	0.044784	1.53722	1.16514	0.372079	Infected Recovered	0.985066
APLP1	0.0473964	0.215208	-0.00301688	0.218225	Infected Recovered	0.985066
ALDH3A1	0.00326821	1.3098	0.860697	0.449107	Uninfected	0.0450454
ITGA11	0.00857188	0.353559	0.0914203	0.262139	Uninfected	0.0809075
AHSP	0.0137349	1.33859	0.858308	0.480279	Uninfected	0.108617
LRRN1	0.017226	0.688145	0.431542	0.256604	Uninfected	0.124146
AMBN	0.0234107	0.0245773	-0.0959975	0.120575	Uninfected	0.143907
ALDH1A1	0.0289336	0.20305	0.0380266	0.165023	Uninfected	0.161564
NFATC3	0.0301636	-0.911877	-1.14858	0.236706	Uninfected	0.16405
PLXDC1	0.0334369	0.526095	0.339937	0.186159	Uninfected	0.175334
PON2	0.0334369	-0.466382	-0.628422	0.16204	Uninfected	0.175334
SCLY	0.0370094	0.319686	0.135184	0.184503	Uninfected	0.188003
CA1	0.0409019	0.176345	-0.20437	0.380715	Uninfected	0.198144
GCG	0.0417207	-2.33222	-3.2491	0.916886	Uninfected	0.199468
CXCL8	0.0433999	1.86447	1.83932	0.0251435	Uninfected	0.202856
AGXT	0.0451359	-0.00853182	-0.372149	0.363618	Uninfected	0.207653
