# Supplementary material for: Persistent serum protein signatures define an inflammatory subcategory of long COVID
Source: Nat Commun. 2023 Jun 9;14:3417. doi: 10.1038/s41467-023-38682-4 (PMC10252177; doi:10.1038/s41467-023-38682-4)
Supplement: Supplementary file 6 — Supplementary Data 4 [file 41467_2023_38682_MOESM6_ESM.xlsx]

## Sheet: Sheet1
Supplementary Data S4. Table of the 85 rule-in based pathways that were collapsed into 54 modules identified via the enrichment map strategy. The gene memberships of each module and their occurrence in each geneset is listed
Module number	Module name	Genesets of module (JI >= 25%)	Genes in module	Number of genes in module	Number of genesets occurance per gene
module1	BIOCARTA_PPARA_PATHWAY	BIOCARTA_PPARA_PATHWAY	ACOX1,APOA1,APOA2,CITED2,CREBBP,DUSP1,DUT,EHHADH,EP300,FABP1,HSD17B4,HSP90AA1,HSPA1A,JUN,LPL,MAPK1,MAPK3,ME1,MED1,MRPL11,MYC,NCOA1,NCOR1,NCOR2,NFKBIA,NOS2,NR0B2,NR1H3,NRIP1,PDGFA,PIK3CA,PIK3CG,PIK3R1,PPARA,PPARGC1A,PRKACB,PRKACG,PRKAR1A,PRKAR1B,PRKAR2A,PRKAR2B,PRKCA,PRKCB,PTGS2,RB1,RELA,RXRA,SP1,SRA1,STAT5A,STAT5B,TNF	52	1,1,1,1,1,1,1,1,1,1,1,1,1,1,1,1,1,1,1,1,1,1,1,1,1,1,1,1,1,1,1,1,1,1,1,1,1,1,1,1,1,1,1,1,1,1,1,1,1,1,1,1
module2	PID_MYC_REPRESS_PATHWAY	PID_MYC_REPRESS_PATHWAY	ALDH9A1,BCL2,BRCA1,CCL5,CCND1,CDKN1A,CDKN1B,CDKN2B,CEBPA,CEBPD,CFLAR,CLU,COL1A2,CREB1,CSDE1,DDIT3,DKK1,DNMT3A,DNTT,EP300,ERBB2,FOXO3,FTH1,GADD45A,GFI1,GTF2H2,HDAC1,HDAC3,HMGCS2,ID2,IRF8,ITGA6,ITGB1,ITGB4,LGALS1,MAX,MXD4,MYC,NDRG1,NDRG2,NFYA,NFYB,NFYC,PDGFRB,PTPA,RBL1,S100A7,SFRP1,SFXN3,SLC11A1,SMAD2,SMAD3,SMAD4,SP1,SPI1,TBP,TJP2,TMEFF2,TMEM126A,TSC2,WNT5A,ZBTB17,ZFP36L1	63	1,1,1,1,1,1,1,1,1,1,1,1,1,1,1,1,1,1,1,1,1,1,1,1,1,1,1,1,1,1,1,1,1,1,1,1,1,1,1,1,1,1,1,1,1,1,1,1,1,1,1,1,1,1,1,1,1,1,1,1,1,1,1
module3	WP_IL18_SIGNALING_PATHWAY	WP_IL18_SIGNALING_PATHWAY	AARS1,ABCF1,ABHD16A,ACACB,ACADS,ACOD1,ACTA1,ACTA2,ADAMTS5,ADIPOQ,ALS2,ANP32A,APBA2,ARF6,ARFGAP1,ARFGAP2,ARG1,ARL4D,ATF3,B2M,BAD,BAX,BAZ1B,BCL2,BCL2L1,BID,BIN1,BIRC3,BMP2,BPGM,BSG,BTG2,CA11,CASP3,CASP8,CCDC9,CCL1,CCL18,CCL19,CCL2,CCL20,CCL3,CCL4,CCL5,CCN4,CCNA2,CCNB2,CD36,CD81,CD83,CDK5R2,CEBPB,CENPB,CETP,CFLAR,CHUK,CLDN1,CLDN12,CLDN15,CLDN3,CLDN4,CNTN2,COL1A1,COL1A2,COL3A1,COX17,CPT1A,CRYGC,CSN2,…	279	1,1,1,1,1,1,1,1,1,1,1,1,1,1,1,1,1,1,1,1,1,1,1,1,1,1,1,1,1,1,1,1,1,1,1,1,1,1,1,1,1,1,1,1,1,1,1,1,1,1,1,1,1,1,1,1,1,1,1,1,1,1,1,1,1,1,1,1,1,1,1,1,1,1,1,1,1,1,1,1,1,1,1,1,1,1,1,1,1,1,1,1,1,1,1,1,1,1,1,1,1,1,1,1,1,1,1,1,1,1,1,1,1,1,1,1,1,1,1,1,1,1,1,1,1,1,1,1,1,1,1,1,1,1,1,1,1,1,1,1,1,1,1,1,1,1,1,1,1,1,1,1,1,1,1,1,1,1,1,1,1,1,1,1,1,1,1,1,1,1,1,1,1,1,1,1,1,1,1,1,1,1,1,1,1,1,1,1,1,1,1,1,1,1,1,1,1,1,1,1…
module4	REACTOME_IL1_SIGNALING/TLR4_TLR10_CASCADE	REACTOME_SIGNALING_BY_INTERLEUKINS,REACTOME_INTERLEUKIN_1_FAMILY_SIGNALING,REACTOME_TOLL_LIKE_RECEPTOR_4_TLR4_CASCADE,REACTOME_MYD88_INDEPENDENT_TLR4_CASCADE_,REACTOME_TOLL_LIKE_RECEPTOR_10_TLR10_CASCADE	AGER,APP,BTRC,CHUK,CUL1,FBXW11,HMGB1,IKBKB,IKBKG,IRAK1,IRAK2,MAP2K1,MAP2K4,MAP2K6,MAP3K7,MAP3K8,MAPK8,NFKB1,NFKB2,NFKBIA,NFKBIB,NKIRAS1,NKIRAS2,NOD1,NOD2,RELA,RIPK2,RPS27A,S100A12,S100B,SAA1,SKP1,TAB1,TAB2,TAB3,TNIP2,TRAF6,UBA52,UBB,UBC,UBE2N,UBE2V1,ATF1,ATF2,CREB1,DUSP3,DUSP4,DUSP6,DUSP7,ELK1,FOS,IRAK4,JUN,MAP2K3,MAP2K7,MAPK1,MAPK10,MAPK11,MAPK14,MAPK3,MAPK7,MAPK9,MAPKAPK2,MAPKAPK3,MEF2A,MEF2C,M…	501	5,5,5,5,5,5,5,5,5,5,5,5,5,5,5,5,5,5,5,5,5,5,5,5,5,5,5,5,5,5,5,5,5,5,5,5,5,5,5,5,5,5,4,4,4,4,4,4,4,4,4,4,4,4,4,4,4,4,4,4,4,4,4,4,4,4,4,4,4,4,4,4,4,4,4,4,4,4,4,4,4,4,3,3,3,2,2,2,2,2,2,2,2,2,2,2,2,2,2,2,2,2,2,2,2,2,2,2,2,2,2,2,2,2,2,2,2,2,2,2,2,2,2,2,2,2,2,2,2,2,2,2,2,2,2,2,2,2,2,2,2,2,2,2,2,2,2,2,2,2,2,2,2,2,2,2,2,2,2,2,2,2,2,2,2,2,2,2,2,2,2,2,2,2,2,2,2,2,2,2,2,2,2,2,2,2,2,2,2,2,2,2,2,2,2,2,2,2,2,1…
module5	PID_ANTHRAX_PATHWAY	PID_ANTHRAX_PATHWAY,REACTOME_UPTAKE_AND_FUNCTION_OF_ANTHRAX_TOXINS	ANTXR1,ANTXR2,MAP2K1,MAP2K2,MAP2K3,MAP2K4,MAP2K6,MAP2K7,CALM1,CASP1,DEFA1,FURIN,IL18,IL1B,MAPK1,MAPK3,NLRP1,PDCD6IP,PGR,TNF,VCAM1	21	2,2,2,2,2,2,2,2,1,1,1,1,1,1,1,1,1,1,1,1,1
module6	WP_LEPTIN_SIGNALING_PATHWAY	WP_LEPTIN_SIGNALING_PATHWAY	ACACA,ACACB,AKT1,BAD,BAX,BCL2L1,CCND1,CDC42,CFL2,CHUK,CISH,CREB1,EIF4E,EIF4EBP1,ELK1,ERBB2,ESR1,FOXO1,FYN,GRB2,GSK3A,GSK3B,HRAS,IKBKB,IKBKG,IL1B,IL1RN,IRS1,JAK1,JAK2,KHDRBS1,KPNA4,LEP,LEPR,MAP2K1,MAP2K2,MAPK1,MAPK14,MAPK3,MAPK8,MTOR,NCOA1,NFKB1,NOS3,PDE3B,PIK3R1,PIK3R2,PLCG1,PLCG2,PRKAA1,PRKAA2,PTEN,PTK2,PTPN1,PTPN11,RAC1,RAF1,REL,RELA,RHOA,ROCK1,ROCK2,RPS6,RPS6KA1,RPS6KB1,SH2B1,SHC1,SOCS2,SOCS3,…	76	1,1,1,1,1,1,1,1,1,1,1,1,1,1,1,1,1,1,1,1,1,1,1,1,1,1,1,1,1,1,1,1,1,1,1,1,1,1,1,1,1,1,1,1,1,1,1,1,1,1,1,1,1,1,1,1,1,1,1,1,1,1,1,1,1,1,1,1,1,1,1,1,1,1,1,1
module7	WP_BIOMARKERS_FOR_UREA_CYCLE_DISORDERS	WP_BIOMARKERS_FOR_UREA_CYCLE_DISORDERS	ARG1,ASL,ASS1,F10,F7,GAMT,GATM,GLS2,GOT1,GPT,NAGS,OTC	12	1,1,1,1,1,1,1,1,1,1,1,1
module8	REACTOME_CIRCADIAN_GENE_EXPRESSION	REACTOME_BMAL1_CLOCK_NPAS2_ACTIVATES_CIRCADIAN_GENE_EXPRESSION	ARNTL,ARNTL2,AVP,BHLHE40,BHLHE41,CARM1,CHD9,CLOCK,CREBBP,DBP,F7,HELZ2,KLF15,MED1,NAMPT,NCOA1,NCOA2,NCOA6,NOCT,NPAS2,PPARA,RXRA,SERPINE1,SMARCD3,TBL1X,TBL1XR1,TGS1	27	1,1,1,1,1,1,1,1,1,1,1,1,1,1,1,1,1,1,1,1,1,1,1,1,1,1,1
module9	REACTOME_INFECTIOUS_DISEASE	REACTOME_INFECTIOUS_DISEASE	AAAS,ABI1,ABI2,ABL1,ACE2,ACTB,ACTG1,ACTR2,ACTR3,ADAM17,ADCY1,ADCY2,ADCY3,ADCY4,ADCY5,ADCY6,ADCY7,ADCY8,ADCY9,ADCYAP1,ADCYAP1R1,ADM,ADM2,ADORA2A,ADORA2B,ADRB1,ADRB2,ADRB3,AHCYL1,ANTXR1,ANTXR2,AP1B1,AP1G1,AP1M1,AP1M2,AP1S1,AP1S2,AP1S3,AP2A1,AP2A2,AP2B1,AP2M1,AP2S1,APOBEC3G,APP,ARF1,ARPC1A,ARPC1B,ARPC2,ARPC3,ARPC4,ARPC5,ATP1A1,ATP6V1H,AVP,AVPR2,B2M,BAIAP2,BANF1,BECN1,BRD4,BRK1,BTK,BTRC,C3,C3AR1,CALC…	866	1,1,1,1,1,1,1,1,1,1,1,1,1,1,1,1,1,1,1,1,1,1,1,1,1,1,1,1,1,1,1,1,1,1,1,1,1,1,1,1,1,1,1,1,1,1,1,1,1,1,1,1,1,1,1,1,1,1,1,1,1,1,1,1,1,1,1,1,1,1,1,1,1,1,1,1,1,1,1,1,1,1,1,1,1,1,1,1,1,1,1,1,1,1,1,1,1,1,1,1,1,1,1,1,1,1,1,1,1,1,1,1,1,1,1,1,1,1,1,1,1,1,1,1,1,1,1,1,1,1,1,1,1,1,1,1,1,1,1,1,1,1,1,1,1,1,1,1,1,1,1,1,1,1,1,1,1,1,1,1,1,1,1,1,1,1,1,1,1,1,1,1,1,1,1,1,1,1,1,1,1,1,1,1,1,1,1,1,1,1,1,1,1,1,1,1,1,1,1,1…
module10	PID_IL1_PATHWAY	PID_IL1_PATHWAY	CASP1,CHUK,ERC1,IKBKB,IKBKG,IL1A,IL1B,IL1R1,IL1R2,IL1RAP,IL1RN,IRAK1,IRAK3,IRAK4,JUN,MAP2K6,MAP3K3,MAP3K7,MAPK8,MYD88,NFKB1,PIK3CA,PIK3R1,PRKCI,PRKCZ,RELA,SQSTM1,TAB1,TAB2,TICAM2,TOLLIP,TRAF6,UBE2N,UBE2V1	34	1,1,1,1,1,1,1,1,1,1,1,1,1,1,1,1,1,1,1,1,1,1,1,1,1,1,1,1,1,1,1,1,1,1
module11	REACTOME_TNF_SIGNALING	WP_FAS_LIGAND_FASL_PATHWAY_AND_STRESS_INDUCTION_OF_HEAT_SHOCK_PROTEINS_HSP_REGULATION,PID_HIV_NEF_PATHWAY,BIOCARTA_HIVNEF_PATHWAY,WP_APOPTOSIS,BIOCARTA_DEATH_PATHWAY,REACTOME_RIPK1_MEDIATED_REGULATED_NECROSIS,REACTOME_TNFR1_INDUCED_NFKAPPAB_SIGNALING_PATHWAY,REACTOME_TNF_SIGNALING,REACTOME_REGULATION_OF_TNFR1_SIGNALING,ST_TUMOR_NECROSIS_FACTOR_PATHWAY,BIOCARTA_SODD_PATHWAY,REACTOME_TNFR1_INDUCED_…	CASP8,RIPK1,TRADD,TRAF2,BIRC3,FADD,TNF,TNFRSF1A,BIRC2,CFLAR,CHUK,XIAP,CASP3,TRAF1,APAF1,BAG4,BCL2,CASP6,CASP7,CASP9,DFFA,DFFB,FAS,FASLG,IKBKG,NFKB1,NFKBIA,TNFAIP3,BID,CYLD,IKBKB,MAP3K7,OTUD7B,RELA,RPS27A,TNFRSF1B,UBA52,UBB,UBC,USP2,USP21,USP4,CASP10,CASP2,CRADD,CYCS,DAXX,JUN,LMNA,MAP2K4,MAP3K1,MAP3K14,MAPK8,RACK1,RBCK1,RNF31,SHARPIN,SPTAN1,TNFSF10,ACTG1,ARHGDIB,CLIP3,LMNB1,LMNB2,MADD,MAP2K7,MAP3K…	162	11,11,11,11,10,10,10,9,8,7,7,7,6,6,5,5,5,5,5,5,5,5,5,5,5,5,5,5,4,4,4,4,4,4,4,4,4,4,4,4,4,4,3,3,3,3,3,3,3,3,3,3,3,3,3,3,3,3,3,2,2,2,2,2,2,2,2,2,2,2,2,2,2,2,2,2,2,2,2,2,2,2,2,1,1,1,1,1,1,1,1,1,1,1,1,1,1,1,1,1,1,1,1,1,1,1,1,1,1,1,1,1,1,1,1,1,1,1,1,1,1,1,1,1,1,1,1,1,1,1,1,1,1,1,1,1,1,1,1,1,1,1,1,1,1,1,1,1,1,1,1,1,1,1,1,1,1,1,1,1,1,1
module12	REACTOME_REGULATION_OF_IFNA_SIGNALING	REACTOME_REGULATION_OF_IFNA_SIGNALING	IFNA1,IFNA10,IFNA13,IFNA14,IFNA16,IFNA17,IFNA2,IFNA21,IFNA4,IFNA5,IFNA6,IFNA7,IFNA8,IFNAR1,IFNAR2,IFNB1,JAK1,PTPN1,PTPN11,PTPN6,SOCS1,SOCS3,STAT1,STAT2,TYK2,USP18	26	1,1,1,1,1,1,1,1,1,1,1,1,1,1,1,1,1,1,1,1,1,1,1,1,1,1
module13	REACTOME_INTERLEUKIN_37_SIGNALING	REACTOME_INTERLEUKIN_37_SIGNALING	CASP1,IL18BP,IL18R1,IL37,PTPN11,PTPN12,PTPN13,PTPN14,PTPN18,PTPN2,PTPN20,PTPN23,PTPN4,PTPN5,PTPN6,PTPN7,PTPN9,SIGIRR,SMAD3,STAT3,TBK1	21	1,1,1,1,1,1,1,1,1,1,1,1,1,1,1,1,1,1,1,1,1
module14	REACTOME_GENE_SILENCING_BY_RNA	REACTOME_GENE_SILENCING_BY_RNA	AAAS,AGO1,AGO2,AGO3,AGO4,ASZ1,BCDIN3D,DDX4,DGCR8,DICER1,DROSHA,FKBP6,H2AB1,H2AC14,H2AC18,H2AC19,H2AC20,H2AC4,H2AC6,H2AC7,H2AC8,H2AJ,H2AX,H2AZ1,H2AZ2,H2BC1,H2BC10,H2BC11,H2BC12,H2BC13,H2BC14,H2BC15,H2BC17,H2BC21,H2BC3,H2BC4,H2BC5,H2BC6,H2BC7,H2BC8,H2BC9,H2BS1,H2BU1,H3-3A,H3-3B,H3C1,H3C10,H3C11,H3C12,H3C13,H3C14,H3C15,H3C2,H3C3,H3C4,H3C6,H3C7,H3C8,H4-16,H4C1,H4C11,H4C12,H4C13,H4C14,H4C15,H4C2,H4C3,…	138	1,1,1,1,1,1,1,1,1,1,1,1,1,1,1,1,1,1,1,1,1,1,1,1,1,1,1,1,1,1,1,1,1,1,1,1,1,1,1,1,1,1,1,1,1,1,1,1,1,1,1,1,1,1,1,1,1,1,1,1,1,1,1,1,1,1,1,1,1,1,1,1,1,1,1,1,1,1,1,1,1,1,1,1,1,1,1,1,1,1,1,1,1,1,1,1,1,1,1,1,1,1,1,1,1,1,1,1,1,1,1,1,1,1,1,1,1,1,1,1,1,1,1,1,1,1,1,1,1,1,1,1,1,1,1,1,1,1
module15	PID_NFKAPPAB_CANONICAL_PATHWAY	PID_NFKAPPAB_CANONICAL_PATHWAY,BIOCARTA_TNFR2_PATHWAY,BIOCARTA_41BB_PATHWAY,WP_ROLE_OF_ALTERED_GLYCOLYSATION_OF_MUC1_IN_TUMOUR_MICROENVIRONMENT	CHUK,IKBKB,NFKB1,NFKBIA,RELA,IKBKG,MAP3K1,TNF,TNFAIP3,TRAF2,ATF2,ATM,BCL10,BIRC2,CYLD,DUSP1,ELP1,ERC1,IFNG,IL2,IL4,IL6,JUN,MALT1,MAP3K14,MAP3K5,MAP4K5,MAPK14,MAPK8,MUC1,NOD2,PRKCA,RAN,RIPK1,RIPK2,SSPOP,TANK,TNFRSF1A,TNFRSF1B,TNFRSF9,TNFSF9,TRAF1,TRAF3,TRAF6,UBE2D3,XPO1	46	4,4,4,4,4,3,2,2,2,2,1,1,1,1,1,1,1,1,1,1,1,1,1,1,1,1,1,1,1,1,1,1,1,1,1,1,1,1,1,1,1,1,1,1,1,1
module16	KEGG_RIG_I_LIKE_RECEPTOR_SIGNALING_PATHWAY	KEGG_RIG_I_LIKE_RECEPTOR_SIGNALING_PATHWAY	ATG12,ATG5,AZI2,CASP10,CASP8,CHUK,CXCL10,CXCL8,CYLD,DDX3X,DDX3Y,DDX58,DHX58,FADD,IFIH1,IFNA1,IFNA10,IFNA13,IFNA14,IFNA16,IFNA17,IFNA2,IFNA21,IFNA4,IFNA5,IFNA6,IFNA7,IFNA8,IFNB1,IFNE,IFNK,IFNW1,IKBKB,IKBKE,IKBKG,IL12A,IL12B,IRF3,IRF7,ISG15,MAP3K1,MAP3K7,MAPK10,MAPK11,MAPK12,MAPK13,MAPK14,MAPK8,MAPK9,MAVS,NFKB1,NFKBIA,NFKBIB,NLRX1,OTUD5,PIN1,RELA,RIPK1,RNF125,SIKE1,STING1,TANK,TBK1,TBKBP1,TKFC,TNF,…	71	1,1,1,1,1,1,1,1,1,1,1,1,1,1,1,1,1,1,1,1,1,1,1,1,1,1,1,1,1,1,1,1,1,1,1,1,1,1,1,1,1,1,1,1,1,1,1,1,1,1,1,1,1,1,1,1,1,1,1,1,1,1,1,1,1,1,1,1,1,1,1
module17	WP_ENERGY_METABOLISM	WP_ENERGY_METABOLISM	ATF2,CAMK2G,CAMK4,CREB1,EP300,ESRRA,FOXO1,FOXO3,GABPA,GSK3B,HDAC1,MAPK14,MED1,MEF2A,MEF2B,MEF2C,MEF2D,MIR1281,MYBBP1A,NCOA1,NRF1,PPARA,PPARD,PPARG,PPARGC1A,PPARGC1B,PPP3CA,PPP3CB,PPP3CC,PPP3R1,PPP3R2,PPRC1,PRKAA1,PRKAA2,PRKAB1,PRKAB2,PRKAG1,PRKAG2,PRKAG3,PRMT1,RXRA,SIRT1,SIRT3,TFAM,TFB1M,TFB2M,UCP2,UCP3	48	1,1,1,1,1,1,1,1,1,1,1,1,1,1,1,1,1,1,1,1,1,1,1,1,1,1,1,1,1,1,1,1,1,1,1,1,1,1,1,1,1,1,1,1,1,1,1,1
module18	REACTOME_PD_1_SIGNALING	REACTOME_PD_1_SIGNALING	CD247,CD274,CD3D,CD3E,CD3G,CD4,CSK,HLA-DPA1,HLA-DPB1,HLA-DQA1,HLA-DQA2,HLA-DQB1,HLA-DQB2,HLA-DRA,HLA-DRB1,HLA-DRB3,HLA-DRB4,HLA-DRB5,LCK,PDCD1,PDCD1LG2,PTPN11,PTPN6,TRAV19,TRAV29DV5,TRAV8-4,TRBV12-3,TRBV7-9	28	1,1,1,1,1,1,1,1,1,1,1,1,1,1,1,1,1,1,1,1,1,1,1,1,1,1,1,1
module19	BIOCARTA_KERATINOCYTE_PATHWAY	BIOCARTA_KERATINOCYTE_PATHWAY	BCL2,CEBPA,CHUK,DAXX,EGF,EGFR,ETS1,ETS2,FAS,FASLG,FOS,HOXA7,HRAS,IKBKB,JUN,MAP2K1,MAP2K3,MAP2K4,MAP2K6,MAP2K7,MAP3K1,MAP3K14,MAP3K5,MAPK1,MAPK13,MAPK14,MAPK3,MAPK8,NFKB1,NFKBIA,PPP2CA,PRKCA,PRKCB,PRKCD,PRKCE,PRKCG,PRKCH,PRKCQ,RAF1,RELA,RIPK1,SP1,TNF,TNFRSF1A,TNFRSF1B,TRAF2	46	1,1,1,1,1,1,1,1,1,1,1,1,1,1,1,1,1,1,1,1,1,1,1,1,1,1,1,1,1,1,1,1,1,1,1,1,1,1,1,1,1,1,1,1,1,1
module20	PID_NCADHERIN_PATHWAY	PID_NCADHERIN_PATHWAY	AXIN1,CAMK2G,CDC42,CDH2,CNR1,CTNNA1,CTNNB1,CTNND1,CTTN,DAGLA,DAGLB,DCTN1,FER,FGFR1,GAP43,GJA1,GRIA2,GSN,JUP,KIF5B,LRP5,MAPK8,MAPRE1,MYL2,PIK3CA,PIK3R1,PIP5K1C,PLCG1,PTPN1,PTPN11,RAC1,RHOA,ROCK1	33	1,1,1,1,1,1,1,1,1,1,1,1,1,1,1,1,1,1,1,1,1,1,1,1,1,1,1,1,1,1,1,1,1
module21	WP_MTHFR_DEFICIENCY	WP_MTHFR_DEFICIENCY	ALDH7A1,ASMT,BHMT,CASP3,CASP9,CHDH,CHKA,CHPT1,COMT,CYCS,DNMT1,DNMT3A,DNMT3B,EHMT1,EHMT2,GRIN1,GRIN2A,GRIN2D,HNMT,MARS1,MIR4761,MIR6758,MTHFR,NDUFAF7,PCYT1A,PEMT,SGMS1	27	1,1,1,1,1,1,1,1,1,1,1,1,1,1,1,1,1,1,1,1,1,1,1,1,1,1,1
module22	REACTOME_DAP12_SIGNALING	REACTOME_DAP12_SIGNALING,REACTOME_DAP12_INTERACTIONS	B2M,BTK,FYN,GRAP2,GRB2,HLA-E,HRAS,KLRC2,KLRD1,KLRK1,KRAS,LAT,LCK,LCP2,NRAS,PIK3CA,PIK3CB,PIK3R1,PIK3R2,PLCG1,PLCG2,RAC1,SHC1,SOS1,SYK,TREM2,TYROBP,VAV2,VAV3,CD300E,CD300LB,CLEC5A,HLA-B,HLA-C,KIR2DS1,KIR2DS2,KIR2DS3,KIR2DS4,KIR2DS5,KIR3DS1,NCR2,SIGLEC14,SIGLEC15,SIRPB1,TREM1	45	2,2,2,2,2,2,2,2,2,2,2,2,2,2,2,2,2,2,2,2,2,2,2,2,2,2,2,2,2,1,1,1,1,1,1,1,1,1,1,1,1,1,1,1,1
module23	WP_VIRAL_ACUTE_MYOCARDITIS	WP_VIRAL_ACUTE_MYOCARDITIS	ABL1,ABL2,ACTB,AIF1,AKT1,BAX,BCL2,BCL2L1,BID,BNIP2,CAAP1,CASP1,CASP2,CASP3,CASP6,CASP7,CASP8,CASP9,CAV1,CCND1,CCR3,CCR5,CD4,CD40LG,CD55,CD80,CHRAC1,CREB1,CXADR,CXCR4,CYCS,DAG1,DFFA,DFFB,DMD,EDN1,EIF4G1,EIF4G2,ENDOG,FYN,GSK3B,HLA-DMA,IFNG,IL10,IL12A,IL12B,IL2,IL6,ILK,ITGAL,ITGB2,JAK1,JKAMP,KRT8,LAMA2,MAPK1,MAPK3,MICA,MIR7705,MMP9,MYH6,NFKB2,NOD2,NOS1,PABPC1,PARP1,PIK3R1,PTCRA,PYCARD,RAC2,RAC3,RASA…	87	1,1,1,1,1,1,1,1,1,1,1,1,1,1,1,1,1,1,1,1,1,1,1,1,1,1,1,1,1,1,1,1,1,1,1,1,1,1,1,1,1,1,1,1,1,1,1,1,1,1,1,1,1,1,1,1,1,1,1,1,1,1,1,1,1,1,1,1,1,1,1,1,1,1,1,1,1,1,1,1,1,1,1,1,1,1,1
module24	WP_AP1_SURVIVAL_SIGNALING	WP_PHOTODYNAMIC_THERAPYINDUCED_AP1_SURVIVAL_SIGNALING	ATF2,BAK1,BAX,BCL2,BCL2L1,BCL2L11,BCL3,BID,BMF,CCNA2,CCND1,CCNE1,CDKN1A,CDKN2A,CFLAR,EGFR,ELK1,FAS,FASLG,FGF7,FOS,HBEGF,HSP90AA1,IFNG,IL2,IL6,JUN,JUNB,MAP2K3,MAP2K4,MAP2K6,MAP2K7,MAP3K5,MAPK11,MAPK12,MAPK13,MAPK14,MAPK8,MCL1,MIR8085,MMP2,NFE2L2,PDGFRA,RB1,TNF,TNFRSF1A,TNFSF10,TP53,TRAF2,TRAF5,TRAF6	51	1,1,1,1,1,1,1,1,1,1,1,1,1,1,1,1,1,1,1,1,1,1,1,1,1,1,1,1,1,1,1,1,1,1,1,1,1,1,1,1,1,1,1,1,1,1,1,1,1,1,1
module25	REACTOME_SIGNALING_BY_HIPPO	REACTOME_SIGNALING_BY_HIPPO	AMOT,AMOTL1,AMOTL2,CASP3,DVL2,LATS1,LATS2,MOB1A,MOB1B,NPHP4,SAV1,STK3,STK4,TJP1,TJP2,WWC1,WWTR1,YAP1,YWHAB,YWHAE	20	1,1,1,1,1,1,1,1,1,1,1,1,1,1,1,1,1,1,1,1
module26	WP_TLR4_SIGNALING_AND_TOLERANCE	WP_MIRNAS_INVOLVEMENT_IN_THE_IMMUNE_RESPONSE_IN_SEPSIS,WP_TLR4_SIGNALING_AND_TOLERANCE	CHUK,CXCL8,IKBKB,IKBKG,IL6,IRAK1,IRAK4,IRF7,MAP3K7,MIR718,MYD88,NFKB1,NFKBIA,TAB1,TAB2,TLR4,TNF,TRAF3,TRAF6,CCL3,CCL4,ELANE,GZMB,ICAM1,IFNB1,IKBKE,IL10,IL1A,INPP5D,IRAK3,IRF1,IRF3,IRF5,LCN2,MAPK14,MAPK8,MIR106B,MIR125B1,MIR125B2,MIR126,MIR145,MIR146B,MIR149,MIR155,MIR155HG,MIR16-1,MIR16-2,MIR187,MIR199A1,MIR199A2,MIR200B,MIR200C,MIR203A,MIR203B,MIR223,MIR29A,MIR29B1,MIR6502,MIR758,MIR9-1,MIRLET7E…	74	2,2,2,2,2,2,2,2,2,2,2,2,2,2,2,2,2,2,2,1,1,1,1,1,1,1,1,1,1,1,1,1,1,1,1,1,1,1,1,1,1,1,1,1,1,1,1,1,1,1,1,1,1,1,1,1,1,1,1,1,1,1,1,1,1,1,1,1,1,1,1,1,1,1
module27	WP_SELENIUM/WP_FOLATE_METABOLISM	WP_SELENIUM_MICRONUTRIENT_NETWORK,WP_FOLATE_METABOLISM	ABCA1,ALB,APOA1,APOB,CAT,CBS,CCL2,CRP,CTH,F2,F7,FGA,FGB,FGG,FLAD1,GPX1,GPX2,GPX3,GPX4,GPX6,HBA1,HBB,ICAM1,IFNG,IL1B,IL6,INS,INSR,LDLR,MIR6886,MPO,MTHFR,MTR,NFKB1,NFKB2,PLAT,PLG,RELA,RFK,SAA1,SAA2,SAA3P,SAA4,SCARB1,SERPINA3,SERPINE1,SOD1,SOD2,SOD2-OT1,SOD3,TNF,AHCY,ALOX15B,ALOX5,ALOX5AP,CSF1,DHFR,DIO1,DIO2,DIO3,FOLR1,FOLR2,FOLR3,GART,GGT1,GGT2,GGTLC1,GGTLC2,GSR,IL2,IL4,IZUMO1R,KMO,KYNU,MAT1A,MIR67…	113	2,2,2,2,2,2,2,2,2,2,2,2,2,2,2,2,2,2,2,2,2,2,2,2,2,2,2,2,2,2,2,2,2,2,2,2,2,2,2,2,2,2,2,2,2,2,2,2,2,2,2,1,1,1,1,1,1,1,1,1,1,1,1,1,1,1,1,1,1,1,1,1,1,1,1,1,1,1,1,1,1,1,1,1,1,1,1,1,1,1,1,1,1,1,1,1,1,1,1,1,1,1,1,1,1,1,1,1,1,1,1,1,1
module28	PID_REG_GR_PATHWAY	PID_REG_GR_PATHWAY	AFP,AKT1,BAX,BGLAP,CDK5,CDK5R1,CDKN1A,CGA,CREB1,CREBBP,CSF2,CSN2,CXCL8,EGR1,EP300,FGG,FKBP4,FKBP5,FOS,GATA3,GSK3B,HDAC1,HDAC2,HSP90AA1,ICAM1,IFNG,IL13,IL2,IL4,IL5,IL6,IRF1,JUN,KMT5B,KRT14,KRT17,KRT5,MAPK1,MAPK10,MAPK11,MAPK14,MAPK3,MAPK8,MAPK9,MDM2,MMP1,NCOA1,NCOA2,NFATC1,NFKB1,NR1I3,NR3C1,NR4A1,PBX1,PCK2,POMC,POU1F1,POU2F1,PPP5C,PRKACA,PRKACB,PRKACG,PRL,RELA,SELE,SFN,SGK1,SMARCA4,SMARCC1,SMARCC2…	82	1,1,1,1,1,1,1,1,1,1,1,1,1,1,1,1,1,1,1,1,1,1,1,1,1,1,1,1,1,1,1,1,1,1,1,1,1,1,1,1,1,1,1,1,1,1,1,1,1,1,1,1,1,1,1,1,1,1,1,1,1,1,1,1,1,1,1,1,1,1,1,1,1,1,1,1,1,1,1,1,1,1
module29	WP_DEVELOPMENT_AND_HETEROGENEITY_OF_THE_ILC_FAMILY	WP_DEVELOPMENT_AND_HETEROGENEITY_OF_THE_ILC_FAMILY	AHR,AREG,BCL11B,EOMES,GATA3,GFI1,HNF1A,ID2,IFNG,IL12A,IL12B,IL13,IL15,IL17A,IL18,IL1B,IL22,IL23A,IL25,IL33,IL4,IL5,IL6,IL7,IL9,NFIL3,RORA,TBX21,TNF,TOX,TSLP,ZBTB16	32	1,1,1,1,1,1,1,1,1,1,1,1,1,1,1,1,1,1,1,1,1,1,1,1,1,1,1,1,1,1,1,1
module30	PID_IL27_PATHWAY	PID_IL27_PATHWAY	EBI3,GATA3,IFNG,IL12A,IL12B,IL12RB1,IL12RB2,IL17A,IL18,IL1B,IL2,IL27,IL27RA,IL6,IL6ST,JAK1,JAK2,STAT1,STAT2,STAT3,STAT4,STAT5A,TBX21,TGFB1,TNF,TYK2	26	1,1,1,1,1,1,1,1,1,1,1,1,1,1,1,1,1,1,1,1,1,1,1,1,1,1
module31	BIOCARTA_CYTOKINE_PATHWAY	BIOCARTA_CYTOKINE_PATHWAY	CXCL8,IFNA1,IFNB1,IFNG,IL10,IL13,IL15,IL16,IL17A,IL18,IL1A,IL2,IL3,IL4,IL5,IL6,IL9,TNF,TXLNA	19	1,1,1,1,1,1,1,1,1,1,1,1,1,1,1,1,1,1,1
module32	WP_TYPE_II_INTERFERON_SIGNALING_IFNG	WP_TYPE_II_INTERFERON_SIGNALING_IFNG	CIITA,CXCL10,CXCL9,CYBB,EIF2AK2,GBP1,H4C14,HLA-B,ICAM1,IFI6,IFIT2,IFNA2,IFNB1,IFNG,IFNGR1,IFNGR2,IL1B,IRF1,IRF2,IRF4,IRF8,IRF9,ISG15,JAK1,JAK2,NOS2,OAS1,PRKCD,PSMB9,PTPN11,REG1A,SOCS1,SOCS3,SPI1,STAT1,STAT2,TAP1	37	1,1,1,1,1,1,1,1,1,1,1,1,1,1,1,1,1,1,1,1,1,1,1,1,1,1,1,1,1,1,1,1,1,1,1,1,1
module33	BIOCARTA_TID_PATHWAY	BIOCARTA_TID_PATHWAY	DNAJA3,HSPA1A,IFNG,IFNGR1,IFNGR2,IKBKB,JAK2,LIN7A,NFKB1,NFKBIA,RB1,RELA,TAX1BP3,TNF,TNFRSF1A,TNFRSF1B,TP53,USH1C,WT1	19	1,1,1,1,1,1,1,1,1,1,1,1,1,1,1,1,1,1,1
module34	REACTOME_REGULATION_OF_IFNG_SIGNALING	BIOCARTA_IFNG_PATHWAY,REACTOME_REGULATION_OF_IFNG_SIGNALING	IFNG,IFNGR1,IFNGR2,JAK1,JAK2,STAT1,PIAS1,PTPN1,PTPN11,PTPN2,PTPN6,SOCS1,SOCS3,SUMO1	14	2,2,2,2,2,2,1,1,1,1,1,1,1,1
module35	KEGG_LEISHMANIA_INFECTION	KEGG_LEISHMANIA_INFECTION	C3,CR1,CYBA,ELK1,FCGR1A,FCGR2A,FCGR2C,FCGR3A,FCGR3B,FOS,HLA-DMA,HLA-DMB,HLA-DOA,HLA-DOB,HLA-DPA1,HLA-DPB1,HLA-DQA1,HLA-DQA2,HLA-DQB1,HLA-DRA,HLA-DRB1,HLA-DRB3,HLA-DRB4,HLA-DRB5,IFNG,IFNGR1,IFNGR2,IL10,IL12A,IL12B,IL1A,IL1B,IL4,IRAK1,IRAK4,ITGA4,ITGAM,ITGB1,ITGB2,JAK1,JAK2,JUN,MAP3K7,MAPK1,MAPK11,MAPK12,MAPK13,MAPK14,MAPK3,MARCKSL1,MYD88,NCF1,NCF2,NCF4,NFKB1,NFKBIA,NFKBIB,NOS2,PRKCB,PTGS2,PTPN6,RE…	72	1,1,1,1,1,1,1,1,1,1,1,1,1,1,1,1,1,1,1,1,1,1,1,1,1,1,1,1,1,1,1,1,1,1,1,1,1,1,1,1,1,1,1,1,1,1,1,1,1,1,1,1,1,1,1,1,1,1,1,1,1,1,1,1,1,1,1,1,1,1,1,1
module36	PID_IFNG_PATHWAY	PID_IFNG_PATHWAY	AKT1,CAMK2A,CAMK2B,CAMK2D,CAMK2G,CASP1,CBL,CEBPB,CREBBP,CRKL,DAPK1,EP300,IFNG,IFNGR1,IL1B,IRF1,IRF9,JAK1,JAK2,MAP2K1,MAP3K1,MAP3K11,MAPK1,MAPK3,MTOR,PIAS1,PIAS4,PIK3CA,PIK3R1,PRKCD,PTGES2,PTPN11,PTPN2,RAP1A,RAP1B,RAPGEF1,SMAD7,SOCS1,STAT1,STAT3	40	1,1,1,1,1,1,1,1,1,1,1,1,1,1,1,1,1,1,1,1,1,1,1,1,1,1,1,1,1,1,1,1,1,1,1,1,1,1,1,1
module37	WP_ALLOGRAFT_REJECTION	WP_ALLOGRAFT_REJECTION,KEGG_TYPE_I_DIABETES_MELLITUS,KEGG_GRAFT_VERSUS_HOST_DISEASE	CD28,CD80,CD86,FAS,FASLG,GZMB,HLA-A,HLA-B,HLA-C,HLA-DMA,HLA-DMB,HLA-DOA,HLA-DOB,HLA-DPA1,HLA-DPB1,HLA-DQA1,HLA-DQA2,HLA-DQB1,HLA-DRA,HLA-DRB1,HLA-DRB5,HLA-E,HLA-F,HLA-G,IFNG,IL1A,IL1B,IL2,PRF1,TNF,HLA-DRB3,HLA-DRB4,IL12A,IL12B,ABCB1,AGTR1,BHMT2,C1QA,C1QB,C1QC,C2,C3,C4A,C4B,C5,C6,C7,C8A,C8B,C9,CASP3,CASP7,CASP8,CASP9,CCL19,CCL21,CD40,CD40LG,CD55,COL5A1,CPE,CSNK2A2,CTLA4,CXCL11,CXCL12,CXCL13,CXCL8,…	109	3,3,3,3,3,3,3,3,3,3,3,3,3,3,3,3,3,3,3,3,3,3,3,3,3,3,3,3,3,3,2,2,2,2,1,1,1,1,1,1,1,1,1,1,1,1,1,1,1,1,1,1,1,1,1,1,1,1,1,1,1,1,1,1,1,1,1,1,1,1,1,1,1,1,1,1,1,1,1,1,1,1,1,1,1,1,1,1,1,1,1,1,1,1,1,1,1,1,1,1,1,1,1,1,1,1,1,1,1
module38	WP_SPINAL_CORD_INJURY	WP_SPINAL_CORD_INJURY	ACAN,AIF1,ANXA1,APEX1,AQP1,AQP4,ARG1,BCAN,BDNF,BTG2,C1QB,C5,CASP3,CCL2,CCND1,CCNG1,CCR2,CD47,CDC42,CDK1,CDK2,CDK4,CDKN1B,CHST11,COL2A1,COL4A1,CSPG4,CXCL1,CXCL10,CXCL2,CXCL8,E2F1,E2F5,EFNB2,EGFR,EGR1,EPHA4,FCGR2A,FCGR2C,FKBP1A,FOS,FOXO3,GADD45A,GAP43,GDNF,GFAP,GJA1,GRIN1,ICAM1,IFNG,IL1A,IL1B,IL1R1,IL2,IL4,IL6,KLK8,LEP,LGALS3,LILRB2,LILRB3,LTB,LTB4R,MAG,MAPK1,MAPK3,MBP,MIF,MIR23B,MIR6869,MMP12,MMP9…	119	1,1,1,1,1,1,1,1,1,1,1,1,1,1,1,1,1,1,1,1,1,1,1,1,1,1,1,1,1,1,1,1,1,1,1,1,1,1,1,1,1,1,1,1,1,1,1,1,1,1,1,1,1,1,1,1,1,1,1,1,1,1,1,1,1,1,1,1,1,1,1,1,1,1,1,1,1,1,1,1,1,1,1,1,1,1,1,1,1,1,1,1,1,1,1,1,1,1,1,1,1,1,1,1,1,1,1,1,1,1,1,1,1,1,1,1,1,1,1
module39	REACTOME_INTERLEUKIN_36_PATHWAY	REACTOME_INTERLEUKIN_36_PATHWAY	IL1F10,IL1RAP,IL1RL2,IL36A,IL36B,IL36G,IL36RN	7	1,1,1,1,1,1,1
module40	PID_HNF3A_PATHWAY	PID_HNF3A_PATHWAY	AP1B1,APOB,AR,ATP5PF,BRCA1,C4BPB,CDKN1B,CEBPB,COL18A1,CREBBP,CYP2C18,DSCAM,EP300,ESR1,FOS,FOXA1,FOXA2,FOXA3,GCG,INS,JUN,KLK3,NCOA3,NDUFV3,NFIA,NFIB,NFIC,NKX3-1,NR2F2,NRIP1,PISD,POU2F1,PRDM15,SCGB1A1,SERPINA1,SFTPA1,SFTPA2,SFTPD,SHH,SOD1,SP1,TFF1,VTN,XBP1	44	1,1,1,1,1,1,1,1,1,1,1,1,1,1,1,1,1,1,1,1,1,1,1,1,1,1,1,1,1,1,1,1,1,1,1,1,1,1,1,1,1,1,1,1
module41	KEGG_PROXIMAL_TUBULE_BICARBONATE_RECLAMATION	KEGG_PROXIMAL_TUBULE_BICARBONATE_RECLAMATION	AQP1,ATP1A1,ATP1A2,ATP1A3,ATP1A4,ATP1B1,ATP1B2,ATP1B3,ATP1B4,CA2,CA4,FXYD2,GLS,GLS2,GLUD1,GLUD2,MDH1,PCK1,PCK2,SLC25A10,SLC38A3,SLC4A4,SLC9A3	23	1,1,1,1,1,1,1,1,1,1,1,1,1,1,1,1,1,1,1,1,1,1,1
module42	REACTOME_TYPE_I_HEMIDESMOSOME_ASSEMBLY	REACTOME_TYPE_I_HEMIDESMOSOME_ASSEMBLY	CD151,COL17A1,DST,ITGA6,ITGB4,KRT14,KRT5,LAMA3,LAMB3,LAMC2,PLEC	11	1,1,1,1,1,1,1,1,1,1,1
module43	REACTOME_CILIUM_ASSEMBLY	REACTOME_CILIUM_ASSEMBLY	ACTR1A,AHI1,AKAP9,ALMS1,ARF4,ARL13B,ARL3,ARL6,ASAP1,ATAT1,B9D1,B9D2,BBIP1,BBS1,BBS10,BBS12,BBS2,BBS4,BBS5,BBS7,BBS9,C2CD3,CC2D2A,CCP110,CCT2,CCT3,CCT4,CCT5,CCT8,CDK1,CDK5RAP2,CENPJ,CEP131,CEP135,CEP152,CEP162,CEP164,CEP192,CEP250,CEP290,CEP41,CEP43,CEP57,CEP63,CEP70,CEP72,CEP76,CEP78,CEP83,CEP89,CEP97,CETN2,CKAP5,CLASP1,CLUAP1,CNGA2,CNGA4,CNGB1,CNTRL,CSNK1D,CSNK1E,CYS1,DCTN1,DCTN2,DCTN3,DYNC1H1,D…	202	1,1,1,1,1,1,1,1,1,1,1,1,1,1,1,1,1,1,1,1,1,1,1,1,1,1,1,1,1,1,1,1,1,1,1,1,1,1,1,1,1,1,1,1,1,1,1,1,1,1,1,1,1,1,1,1,1,1,1,1,1,1,1,1,1,1,1,1,1,1,1,1,1,1,1,1,1,1,1,1,1,1,1,1,1,1,1,1,1,1,1,1,1,1,1,1,1,1,1,1,1,1,1,1,1,1,1,1,1,1,1,1,1,1,1,1,1,1,1,1,1,1,1,1,1,1,1,1,1,1,1,1,1,1,1,1,1,1,1,1,1,1,1,1,1,1,1,1,1,1,1,1,1,1,1,1,1,1,1,1,1,1,1,1,1,1,1,1,1,1,1,1,1,1,1,1,1,1,1,1,1,1,1,1,1,1,1,1,1,1,1,1,1,1,1,1,1,1,1,1…
module44	KEGG_GALACTOSE_METABOLISM	KEGG_GALACTOSE_METABOLISM	AKR1B1,B4GALT1,B4GALT2,G6PC,G6PC2,GAA,GALE,GALK1,GALK2,GALT,GANC,GCK,GLA,GLB1,HK1,HK2,HK3,LALBA,LCT,MGAM,PFKL,PFKM,PFKP,PGM1,PGM2,UGP2	26	1,1,1,1,1,1,1,1,1,1,1,1,1,1,1,1,1,1,1,1,1,1,1,1,1,1
module45	KEGG_OOCYTE_MEIOSIS	KEGG_OOCYTE_MEIOSIS	AC023512.1,ADCY1,ADCY2,ADCY3,ADCY4,ADCY5,ADCY6,ADCY7,ADCY8,ADCY9,ANAPC1,ANAPC10,ANAPC11,ANAPC13,ANAPC2,ANAPC4,ANAPC5,ANAPC7,AR,AURKA,BTRC,BUB1,CALM1,CALM2,CALM3,CALML3,CALML5,CALML6,CAMK2A,CAMK2B,CAMK2D,CAMK2G,CCNB1,CCNB2,CCNE1,CCNE2,CDC16,CDC20,CDC23,CDC25C,CDC26,CDC27,CDK1,CDK2,CHP1,CHP2,CPEB1,CUL1,ESPL1,FBXO43,FBXO5,FBXW11,IGF1,IGF1R,INS,ITPR1,ITPR2,ITPR3,MAD2L1,MAD2L2,MAP2K1,MAPK1,MAPK12,MAPK…	113	1,1,1,1,1,1,1,1,1,1,1,1,1,1,1,1,1,1,1,1,1,1,1,1,1,1,1,1,1,1,1,1,1,1,1,1,1,1,1,1,1,1,1,1,1,1,1,1,1,1,1,1,1,1,1,1,1,1,1,1,1,1,1,1,1,1,1,1,1,1,1,1,1,1,1,1,1,1,1,1,1,1,1,1,1,1,1,1,1,1,1,1,1,1,1,1,1,1,1,1,1,1,1,1,1,1,1,1,1,1,1,1,1
module46	REACTOME_SYNTHESIS_OF_SUBSTRATES_IN_N_GLYCAN_BIO	REACTOME_BIOSYNTHESIS_OF_THE_N_GLYCAN_PRECURSOR_DOLICHOL_LIPID_LINKED_OLIGOSACCHARIDE_LLO_AND_TRANSFER_TO_A_NASCENT_PROTEIN,REACTOME_SYNTHESIS_OF_SUBSTRATES_IN_N_GLYCAN_BIOSYTHESIS	ALG5,AMDHD2,CMAS,CTSA,DHDDS,DOLK,DOLPP1,DPM1,DPM2,DPM3,FCSK,FPGT,FUOM,GFPT1,GFPT2,GLB1,GMDS,GMPPA,GMPPB,GNE,GNPNAT1,MPI,MVD,NAGK,NANP,NANS,NEU1,NEU2,NEU3,NEU4,NPL,NUDT14,NUS1,PGM3,PMM1,PMM2,RENBP,SLC17A5,SLC35A1,SLC35C1,SRD5A3,ST3GAL1,ST3GAL2,ST3GAL3,ST3GAL4,ST3GAL5,ST3GAL6,ST6GAL1,ST6GAL2,ST6GALNAC1,ST6GALNAC2,ST6GALNAC3,ST6GALNAC4,ST6GALNAC5,ST6GALNAC6,ST8SIA1,ST8SIA2,ST8SIA3,ST8SIA4,ST8SIA5,ST…	78	2,2,2,2,2,2,2,2,2,2,2,2,2,2,2,2,2,2,2,2,2,2,2,2,2,2,2,2,2,2,2,2,2,2,2,2,2,2,2,2,2,2,2,2,2,2,2,2,2,2,2,2,2,2,2,2,2,2,2,2,2,2,2,1,1,1,1,1,1,1,1,1,1,1,1,1,1,1
module47	REACTOME_ACTIVATED_NOTCH1_TRANSMITS_SIGNAL_TO_TH	REACTOME_ACTIVATED_NOTCH1_TRANSMITS_SIGNAL_TO_THE_NUCLEUS	ADAM10,ADAM17,APH1A,APH1B,ARRB1,ARRB2,CNTN1,DLK1,DLL1,DLL4,DNER,DTX1,DTX2,DTX4,ITCH,JAG1,JAG2,MIB1,MIB2,NCSTN,NEURL1,NEURL1B,NOTCH1,NUMB,PSEN1,PSEN2,PSENEN,RPS27A,UBA52,UBB,UBC	31	1,1,1,1,1,1,1,1,1,1,1,1,1,1,1,1,1,1,1,1,1,1,1,1,1,1,1,1,1,1,1
module48	REACTOME_NETRIN_1_SIGNALING	REACTOME_NETRIN_1_SIGNALING	ABLIM1,ABLIM2,ABLIM3,AGAP2,CDC42,DCC,DOCK1,DSCAM,DSCAML1,EZR,FYN,HJV,MAPK11,MAPK12,MAPK13,MAPK14,MAPK8,MYO10,NCK1,NEO1,NTN1,NTN4,PAK1,PITPNA,PLCG1,PRKCQ,PTK2,PTPN11,RAC1,RGMA,RGMB,ROBO1,SIAH1,SIAH2,SLIT1,SLIT2,SLIT3,SRC,TRIO,TRPC1,TRPC3,TRPC4,TRPC5,TRPC6,TRPC7,UNC5A,UNC5B,UNC5C,UNC5D,WASL	50	1,1,1,1,1,1,1,1,1,1,1,1,1,1,1,1,1,1,1,1,1,1,1,1,1,1,1,1,1,1,1,1,1,1,1,1,1,1,1,1,1,1,1,1,1,1,1,1,1,1
module49	REACTOME_SIGNAL_TRANSDUCTION_BY_L1	REACTOME_SIGNAL_TRANSDUCTION_BY_L1	CSNK2A1,CSNK2A2,CSNK2B,EGFR,FGFR1,ITGA2B,ITGA5,ITGA9,ITGAV,ITGB1,ITGB3,L1CAM,MAP2K1,MAP2K2,MAPK1,MAPK3,NCAM1,NRP1,PAK1,RAC1,VAV2	21	1,1,1,1,1,1,1,1,1,1,1,1,1,1,1,1,1,1,1,1,1
module50	BIOCARTA_EDG1_PATHWAY	BIOCARTA_EDG1_PATHWAY	ADCY1,AKT1,ASAH1,ITGAV,ITGB3,MAPK1,MAPK3,PDGFA,PDGFRA,PIK3CA,PIK3CG,PIK3R1,PLCB1,PRKCA,PRKCB,RAC1,RHOA,S1PR1,SMPD1,SMPD2,SPHK1,SPHKAP	22	1,1,1,1,1,1,1,1,1,1,1,1,1,1,1,1,1,1,1,1,1,1
module51	WP_CARDIAC_PROGENITOR_DIFFERENTIATION	WP_CARDIAC_PROGENITOR_DIFFERENTIATION	ACTC1,ANPEP,BMP1,BMP4,CXCR4,DKK1,FGF2,FOXA2,GATA4,GSK3B,IGF1,IGF2,INHBA,INS,IRX4,ISL1,KDR,KIT,LIN28A,LIN28B,MAPK14,MEF2C,MESP1,MESP2,MIXL1,MYH6,MYL2,MYLK3,NANOG,NCAM1,NKX2-5,NODAL,NOG,NOTCH1,NRG1,PAX6,PDGFRA,POU5F1,ROR2,SCN5A,SIRPA,SOX1,SOX17,SOX2,TBX20,TBX5,TBXT,TGFB1,THY1,TNNI3,TNNT2,WNT3A,ZFP42	53	1,1,1,1,1,1,1,1,1,1,1,1,1,1,1,1,1,1,1,1,1,1,1,1,1,1,1,1,1,1,1,1,1,1,1,1,1,1,1,1,1,1,1,1,1,1,1,1,1,1,1,1,1
module52	WP_REGULATION_OF_WNTBCATENIN_SIGNALING	WP_REGULATION_OF_WNTBCATENIN_SIGNALING_BY_SMALL_MOLECULE_COMPOUNDS	APC,AXIN1,CSNK1A1,CTNNB1,DKK3,DVL2,FZD1,FZD7,FZD8,GSK3B,LEF1,LRP1,MBOAT1,MIR4683,SFRP4,TCF4,TNKS,WNT1	18	1,1,1,1,1,1,1,1,1,1,1,1,1,1,1,1,1,1
module53	REACTOME_SEMA4D_IN_SEMAPHORIN_SIGNALING	REACTOME_SEMA4D_IN_SEMAPHORIN_SIGNALING	ARHGAP35,ARHGEF11,ARHGEF12,ERBB2,LIMK1,LIMK2,MET,MYH10,MYH11,MYH14,MYH9,MYL12B,MYL6,MYL9,PLXNB1,RAC1,RHOA,RHOB,RHOC,RND1,ROCK1,ROCK2,RRAS,SEMA4D	24	1,1,1,1,1,1,1,1,1,1,1,1,1,1,1,1,1,1,1,1,1,1,1,1
module54	PID_ERBB_NETWORK_PATHWAY	REACTOME_ERBB2_ACTIVATES_PTK6_SIGNALING,REACTOME_ERBB2_REGULATES_CELL_MOTILITY,REACTOME_SHC1_EVENTS_IN_ERBB2_SIGNALING,REACTOME_PI3K_EVENTS_IN_ERBB2_SIGNALING,REACTOME_SIGNALING_BY_ERBB4,PID_ERBB_NETWORK_PATHWAY	BTC,EGF,EGFR,ERBB3,ERBB4,EREG,HBEGF,NRG1,NRG2,NRG3,NRG4,ERBB2,GRB2,HRAS,KRAS,NRAS,PIK3CA,PIK3R1,SHC1,SOS1,ADAM17,ADAP1,APH1A,APH1B,APOE,AREG,CSN2,CXCL12,DIAPH1,DLG4,ESR1,GAB1,GABRA1,GABRB1,GABRB2,GABRB3,GABRG2,GABRG3,GABRQ,GFAP,HSP90AA1,ITCH,MEMO1,MXD4,NCOR1,NCSTN,NEDD4,PGR,PRKCA,PRKCD,PRKCE,PSEN1,PSEN2,PSENEN,PTK6,PTPN12,RHOA,RPS27A,S100B,SPARC,SRC,STAT5A,STMN1,TAB2,TGFA,UBA52,UBB,UBC,WWOX,WWP1,…	71	6,6,6,6,6,6,6,6,6,6,6,5,3,2,2,2,2,2,2,2,1,1,1,1,1,1,1,1,1,1,1,1,1,1,1,1,1,1,1,1,1,1,1,1,1,1,1,1,1,1,1,1,1,1,1,1,1,1,1,1,1,1,1,1,1,1,1,1,1,1,1
