# Supplementary material for: Persistent serum protein signatures define an inflammatory subcategory of long COVID
Source: Nat Commun. 2023 Jun 9;14:3417. doi: 10.1038/s41467-023-38682-4 (PMC10252177; doi:10.1038/s41467-023-38682-4)
Supplement: Supplementary file 7 — Supplementary Data 5 [file 41467_2023_38682_MOESM7_ESM.xlsx]

## Sheet: obesity_age_pasc_markers_overla
Supplementary Data S5. Table of the intersection of protein markers reported in obesity and aging with the inflammatory PASC signature
Intersections	Observed overlap	Elements
Inflammatory PASC markers	510	ABHD14B, ABL1, ACTA2, ADA, ADA2, ADAM8, ADAMTS16, ADGRE2, ADGRG1, ADM, AGRN, AIF1, ALCAM, AMBP, ANGPTL4, ANXA11, ANXA3, ANXA4, APBB1IP, APEX1, APP, APRT, ARG1, ARHGAP25, ARHGEF12, ARID4B, ARSB, ASGR1, ATOX1, ATP5IF1, AXIN1, AZU1, BACH1, BANK1, BAX, BCR, BID, BIN2, BIRC2, BST2, BTN2A1, BTN3A2, C2, C2CD2L, CA13, CA5A, CALCOCO1, CAMKK1, CAPG, CASP1, CASP10, CASP2, CASP3, CASP8, CC2D1A, CCL14, CCL16,…
Known high age markers	391	AARS1, ABRAXAS2, ACBD7, ACTN1, ACYP2, ADAMTS5, ADCK4, ADH5, AGT, AIFM1, AKR1A1, ALB, ALKBH5, ALOX15B, ANGPT1, ANK2, ANXA1, ANXA2, ANXA6, APBB1, APBB3, APCS, APMAP, APOBEC3G, ARHGAP5, ARL11, ASAH1, ASCC1, ASGR2, ASNA, ATP5PO, AURKA, BAD, BGN, BLMH, BMX, BTK, C9, CA13, CA3, CAP1, CAPG, CAPN3, CBR1, CCL11, CCL14, CCL16, CCL18, CCL27, CCL7, CCT5, CCT8, CD163, CD209, CD27, CD36, CD38, CD47, CD55, CDKN…
Known high age markers & Inflammatory PASC markers	43	CA13, CAPG, CCL14, CCL16, CCL7, CD27, CRKL, CST3, CST5, DAPP1, DOK2, EDAR, EFNA4, FCAR, FSTL3, GNLY, GRN, HSPA1A, HSPB1, IGFBP4, IL6, LAMP3, LAT2, LGALS1, LGALS4, MANF, MESD, NBL1, PEBP1, PILRA, PLAUR, PMVK, PRSS2, RARRES2, S100A4, SFRP1, SIAE, TFF3, TNFRSF11A, TNFRSF1A, TNFRSF1B, VSIR, XG
Known high BMI markers	667	ABHD14A, ABL1, ACADL, ACP5, ACPS, ACSL1, ACVR1B, ACY1, ACYP2, ADA, ADAM19, ADAMTS15, ADAMTS4, ADCYAP1, ADH4, ADSS1, AFM, AIF1, AIMP1, AKR1A1, AKR1C2, AKT2, ALCAM, ALDH1A1, ALDOC, ALPL, ANAPC7, ANG, ANGPT1, ANGPT2, ANGPTL1, ANOS1, APBB1IP, APCS, APOE, APOL1, APOM, ARHGAP30, ARHGAP36, ARHGEF10, ARHGEF2, ASAH1, ASL, ATAD2, ATG7, ATP1B1, B2M, BAGE2, BATF3, BDNF, BIRC3, BIRC5, BIRC7, BMP1, BOLA2, C1, …
Known high BMI markers & Inflammatory PASC markers	84	ABL1, ADA, AIF1, ALCAM, APBB1IP, C2, CASP8, CCL14, CCL16, CCL19, CCL20, CCL22, CCL3, CCL7, CD300C, CD63, CD84, CDCP1, CLEC6A, CLMP, COL6A3, CRKL, CSF1, CTSL, CTSS, CXCL10, F9, FABP4, FABP5, FGF21, FLT3LG, FSTL3, FURIN, GFRA1, GNLY, HAVCR2, HBEGF, HGF, HS6ST1, HSPA1A, IGFBP4, IL10RB, IL12A_IL12B, IL16, IL1RN, IL6, INHBC, ITGB2, KDR, LAIR1, LAT2, LBP, LCN2, LEP, LGALS4, LGALS9, LPCAT2, MMP9, MPO, M…
Known high BMI markers & Known high age markers	84	ACYP2, AKR1A1, ANGPT1, APCS, ASAH1, C9, CCL14, CCL16, CCL18, CCL7, CD163, CD38, CFD, CFI, CGA, CILP, CNTNAP1, CRISP3, CRKL, CRP, CSNK2A1, CTSH, CTSZ, DARS1, DCN, DEFB119, DNER, EIF3G, ERP29, FABP3, FAF2, FAM107B, FN1, FSTL3, FYN, GDF11, GNLY, GNS, GTF2I, HDGFRP2, HP, HSPA1A, IGFBP2, IGFBP4, IL6, INHBA, KLK5, LAP, LAT2, LGALS3BP, LGALS4, LILRB2, LRPAP1, MAP2K2, MAPK14, PLAT, PLG, PRCP, PROS1, PYGL…
Known high BMI markers & Known high age markers & Inflammatory PASC markers	16	CCL14, CCL16, CCL7, CRKL, FSTL3, GNLY, HSPA1A, IGFBP4, IL6, LAT2, LGALS4, RARRES2, TFF3, TNFRSF1A, TNFRSF1B, XG

## Sheet: Known obesity markers
Protein	Study
LEP	PMID: 32404980 PMCID: PMC7220904 DOI: 10.1038/s41598-020-64636-7
FABP4	PMID: 32404980 PMCID: PMC7220904 DOI: 10.1038/s41598-020-64636-7
IL6	PMID: 32404980 PMCID: PMC7220904 DOI: 10.1038/s41598-020-64636-7
CD163	PMID: 32404980 PMCID: PMC7220904 DOI: 10.1038/s41598-020-64636-7
SELE	PMID: 32404980 PMCID: PMC7220904 DOI: 10.1038/s41598-020-64636-7
SERPINE1	PMID: 32404980 PMCID: PMC7220904 DOI: 10.1038/s41598-020-64636-7
PLAT	PMID: 32404980 PMCID: PMC7220904 DOI: 10.1038/s41598-020-64636-7
IGFBP1	PMID: 32404980 PMCID: PMC7220904 DOI: 10.1038/s41598-020-64636-7
IGFBP2	PMID: 32404980 PMCID: PMC7220904 DOI: 10.1038/s41598-020-64636-7
SELP	PMID: 32404980 PMCID: PMC7220904 DOI: 10.1038/s41598-020-64636-7
COL1A1	PMID: 32404980 PMCID: PMC7220904 DOI: 10.1038/s41598-020-64636-7
ITGB2	PMID: 32404980 PMCID: PMC7220904 DOI: 10.1038/s41598-020-64636-7
LDLR	PMID: 32404980 PMCID: PMC7220904 DOI: 10.1038/s41598-020-64636-7
PON3	PMID: 32404980 PMCID: PMC7220904 DOI: 10.1038/s41598-020-64636-7
CTSD	PMID: 32404980 PMCID: PMC7220904 DOI: 10.1038/s41598-020-64636-7
ESM1	PMID: 31804015 PMCID: PMC6986305 DOI: 10.1002/oby.22660
PTX3	PMID: 31804015 PMCID: PMC6986305 DOI: 10.1002/oby.22660
ST2	PMID: 31804015 PMCID: PMC6986305 DOI: 10.1002/oby.22660
SPON1	PMID: 31804015 PMCID: PMC6986305 DOI: 10.1002/oby.22660
CASP8	PMID: 31804015 PMCID: PMC6986305 DOI: 10.1002/oby.22660
CTSL	PMID: 31804015 PMCID: PMC6986305 DOI: 10.1002/oby.22660
LDLR	PMID: 31804015 PMCID: PMC6986305 DOI: 10.1002/oby.22660
IL6R	PMID: 31804015 PMCID: PMC6986305 DOI: 10.1002/oby.22660
CCL20	PMID: 31804015 PMCID: PMC6986305 DOI: 10.1002/oby.22660
APOE	https://journals.asm.org/doi/10.1128/mSystems.00964-21
C5	https://journals.asm.org/doi/10.1128/mSystems.00964-21
CRP	https://journals.asm.org/doi/10.1128/mSystems.00964-21
LBP	https://journals.asm.org/doi/10.1128/mSystems.00964-21
NEGR1	https://journals.asm.org/doi/10.1128/mSystems.00964-21
PRSS3	https://journals.asm.org/doi/10.1128/mSystems.00964-21
CLEC4C	PMID: 34309635 PMCID: PMC8341360 DOI: 10.1182/bloodadvances.2020003800
FABP4	PMID: 34309635 PMCID: PMC8341360 DOI: 10.1182/bloodadvances.2020003800
FLT3LG	PMID: 34309635 PMCID: PMC8341360 DOI: 10.1182/bloodadvances.2020003800
IL17C	PMID: 34309635 PMCID: PMC8341360 DOI: 10.1182/bloodadvances.2020003800
LEP	PMID: 34309635 PMCID: PMC8341360 DOI: 10.1182/bloodadvances.2020003800
LYVE1	PMID: 34309635 PMCID: PMC8341360 DOI: 10.1182/bloodadvances.2020003800
MASP1	PMID: 34309635 PMCID: PMC8341360 DOI: 10.1182/bloodadvances.2020003800
ST2	PMID: 34309635 PMCID: PMC8341360 DOI: 10.1182/bloodadvances.2020003800
THBS2	PMID: 34309635 PMCID: PMC8341360 DOI: 10.1182/bloodadvances.2020003800
THBS4	PMID: 34309635 PMCID: PMC8341360 DOI: 10.1182/bloodadvances.2020003800
TSLP	PMID: 34309635 PMCID: PMC8341360 DOI: 10.1182/bloodadvances.2020003800
CDCP1	https://www.nature.com/articles/s41598-021-90843-x
FGF23	https://www.nature.com/articles/s41598-021-90843-x
HGF	https://www.nature.com/articles/s41598-021-90843-x
IL6	https://www.nature.com/articles/s41598-021-90843-x
LAP	https://www.nature.com/articles/s41598-021-90843-x
TGFB1	https://www.nature.com/articles/s41598-021-90843-x
CCL2	https://www.nature.com/articles/s41598-021-90843-x
CCL13	https://www.nature.com/articles/s41598-021-90843-x
IL1R1	https://www.hindawi.com/journals/jobe/2021/6616983/
GAL	https://www.hindawi.com/journals/jobe/2021/6616983/
LEP	https://www.hindawi.com/journals/jobe/2021/6616983/
DNER	PMID: 34780968 DOI: 10.1016/j.trsl.2021.11.004
SLAMF1	PMID: 34780968 DOI: 10.1016/j.trsl.2021.11.004
TNFSF11	PMID: 34780968 DOI: 10.1016/j.trsl.2021.11.004
CSF1	PMID: 34780968 DOI: 10.1016/j.trsl.2021.11.004
CCL19	PMID: 34780968 DOI: 10.1016/j.trsl.2021.11.004
CCL28	PMID: 34780968 DOI: 10.1016/j.trsl.2021.11.004
FGF21	PMID: 34780968 DOI: 10.1016/j.trsl.2021.11.004
HGF	PMID: 34780968 DOI: 10.1016/j.trsl.2021.11.004
IL10RB	PMID: 34780968 DOI: 10.1016/j.trsl.2021.11.004
IL18	PMID: 34780968 DOI: 10.1016/j.trsl.2021.11.004
IL18R1	PMID: 34780968 DOI: 10.1016/j.trsl.2021.11.004
IL6	PMID: 34780968 DOI: 10.1016/j.trsl.2021.11.004
KITLG	PMID: 34780968 DOI: 10.1016/j.trsl.2021.11.004
VEGFA	PMID: 34780968 DOI: 10.1016/j.trsl.2021.11.004
IL6	https://jamanetwork.com/journals/jamacardiology/fullarticle/2773388
IL18	https://jamanetwork.com/journals/jamacardiology/fullarticle/2773388
CCL2	https://jamanetwork.com/journals/jamacardiology/fullarticle/2773388
HGF	https://jamanetwork.com/journals/jamacardiology/fullarticle/2773388
IL12A_IL12B	https://jamanetwork.com/journals/jamacardiology/fullarticle/2773388
TNFSF10	https://jamanetwork.com/journals/jamacardiology/fullarticle/2773388
LGALS9	https://jamanetwork.com/journals/jamacardiology/fullarticle/2773388
CXCL10	https://jamanetwork.com/journals/jamacardiology/fullarticle/2773388
TNFRSF12A	https://jamanetwork.com/journals/jamacardiology/fullarticle/2773388
KDR	https://jamanetwork.com/journals/jamacardiology/fullarticle/2773388
ADA	https://jamanetwork.com/journals/jamacardiology/fullarticle/2773388
CASP8	https://jamanetwork.com/journals/jamacardiology/fullarticle/2773388
GZMB	https://jamanetwork.com/journals/jamacardiology/fullarticle/2773388
DCN	https://jamanetwork.com/journals/jamacardiology/fullarticle/2773388
CCL7	https://jamanetwork.com/journals/jamacardiology/fullarticle/2773388
LEP	https://www.ncbi.nlm.nih.gov/pmc/articles/PMC5727191/#MOESM4
C5	https://www.ncbi.nlm.nih.gov/pmc/articles/PMC5727191/#MOESM4
CFH	https://www.ncbi.nlm.nih.gov/pmc/articles/PMC5727191/#MOESM4
CTSH	https://www.ncbi.nlm.nih.gov/pmc/articles/PMC5727191/#MOESM4
F9	https://www.ncbi.nlm.nih.gov/pmc/articles/PMC5727191/#MOESM4
CFB	https://www.ncbi.nlm.nih.gov/pmc/articles/PMC5727191/#MOESM4
RARRES2	https://www.ncbi.nlm.nih.gov/pmc/articles/PMC5727191/#MOESM4
FSTL3	https://www.ncbi.nlm.nih.gov/pmc/articles/PMC5727191/#MOESM4
ANGPT2	https://www.ncbi.nlm.nih.gov/pmc/articles/PMC5727191/#MOESM4
CCDC80	https://www.ncbi.nlm.nih.gov/pmc/articles/PMC5727191/#MOESM4
CFH	https://www.ncbi.nlm.nih.gov/pmc/articles/PMC5727191/#MOESM4
C1S	https://www.ncbi.nlm.nih.gov/pmc/articles/PMC5727191/#MOESM4
TNFRSF1A	https://www.ncbi.nlm.nih.gov/pmc/articles/PMC5727191/#MOESM4
CTSH	https://www.ncbi.nlm.nih.gov/pmc/articles/PMC5727191/#MOESM4
F9	https://www.ncbi.nlm.nih.gov/pmc/articles/PMC5727191/#MOESM4
CFB	https://www.ncbi.nlm.nih.gov/pmc/articles/PMC5727191/#MOESM4
F9	https://www.ncbi.nlm.nih.gov/pmc/articles/PMC5727191/#MOESM4
RARRES2	https://www.ncbi.nlm.nih.gov/pmc/articles/PMC5727191/#MOESM4
FSTL3	https://www.ncbi.nlm.nih.gov/pmc/articles/PMC5727191/#MOESM4
LEP	https://www.ncbi.nlm.nih.gov/pmc/articles/PMC5727191/#MOESM4
TNFRSF1B	https://www.ncbi.nlm.nih.gov/pmc/articles/PMC5727191/#MOESM4
CFI	https://www.ncbi.nlm.nih.gov/pmc/articles/PMC5727191/#MOESM4
CCDC80	https://www.ncbi.nlm.nih.gov/pmc/articles/PMC5727191/#MOESM4
APCS	https://www.ncbi.nlm.nih.gov/pmc/articles/PMC5727191/#MOESM4
ANGPT2	https://www.ncbi.nlm.nih.gov/pmc/articles/PMC5727191/#MOESM4
C5	https://www.ncbi.nlm.nih.gov/pmc/articles/PMC5727191/#MOESM4
NCR2	https://www.ncbi.nlm.nih.gov/pmc/articles/PMC5727191/#MOESM4
KLK5	https://www.ncbi.nlm.nih.gov/pmc/articles/PMC5727191/#MOESM4
GFRA1	https://www.ncbi.nlm.nih.gov/pmc/articles/PMC5727191/#MOESM4
HS6ST1	https://www.ncbi.nlm.nih.gov/pmc/articles/PMC5727191/#MOESM4
KIRREL3	https://www.ncbi.nlm.nih.gov/pmc/articles/PMC5727191/#MOESM4
SERPIND1	https://www.ncbi.nlm.nih.gov/pmc/articles/PMC5727191/#MOESM4
CTSZ	https://www.ncbi.nlm.nih.gov/pmc/articles/PMC5727191/#MOESM4
C5C6	https://www.ncbi.nlm.nih.gov/pmc/articles/PMC5727191/#MOESM4
B2M	https://www.ncbi.nlm.nih.gov/pmc/articles/PMC5727191/#MOESM4
C2	https://www.ncbi.nlm.nih.gov/pmc/articles/PMC5727191/#MOESM4
RTN4R	https://www.ncbi.nlm.nih.gov/pmc/articles/PMC5727191/#MOESM4
TGFB3	https://www.ncbi.nlm.nih.gov/pmc/articles/PMC5727191/#MOESM4
TFPI	https://www.ncbi.nlm.nih.gov/pmc/articles/PMC5727191/#MOESM4
GHR	https://www.ncbi.nlm.nih.gov/pmc/articles/PMC5727191/#MOESM4
MRC1	https://www.ncbi.nlm.nih.gov/pmc/articles/PMC5727191/#MOESM4
IL16	https://www.ncbi.nlm.nih.gov/pmc/articles/PMC5727191/#MOESM4
CCL22	https://www.ncbi.nlm.nih.gov/pmc/articles/PMC5727191/#MOESM4
CCL3L1	https://www.ncbi.nlm.nih.gov/pmc/articles/PMC5727191/#MOESM4
ADAMTS15	https://www.ncbi.nlm.nih.gov/pmc/articles/PMC5727191/#MOESM4
ALCAM	https://www.ncbi.nlm.nih.gov/pmc/articles/PMC5727191/#MOESM4
PLA2G2A	https://www.ncbi.nlm.nih.gov/pmc/articles/PMC5727191/#MOESM4
TDGF1	https://www.ncbi.nlm.nih.gov/pmc/articles/PMC5727191/#MOESM4
THBS2	https://www.ncbi.nlm.nih.gov/pmc/articles/PMC5727191/#MOESM4
FAM107B	https://www.ncbi.nlm.nih.gov/pmc/articles/PMC5727191/#MOESM4
PROS1	https://www.ncbi.nlm.nih.gov/pmc/articles/PMC5727191/#MOESM4
STX1A	https://www.ncbi.nlm.nih.gov/pmc/articles/PMC5727191/#MOESM4
CRP	https://www.ncbi.nlm.nih.gov/pmc/articles/PMC5727191/#MOESM4
FCN3	https://www.ncbi.nlm.nih.gov/pmc/articles/PMC5727191/#MOESM4
CTSS	https://www.ncbi.nlm.nih.gov/pmc/articles/PMC5727191/#MOESM4
MAP2K2	https://www.ncbi.nlm.nih.gov/pmc/articles/PMC5727191/#MOESM4
STC1	https://www.ncbi.nlm.nih.gov/pmc/articles/PMC5727191/#MOESM4
PLAT	https://www.ncbi.nlm.nih.gov/pmc/articles/PMC5727191/#MOESM4
CD163	https://www.ncbi.nlm.nih.gov/pmc/articles/PMC5727191/#MOESM4
CDK2	https://www.ncbi.nlm.nih.gov/pmc/articles/PMC5727191/#MOESM4
ACVR1B	https://www.ncbi.nlm.nih.gov/pmc/articles/PMC5727191/#MOESM4
IL17F	https://www.ncbi.nlm.nih.gov/pmc/articles/PMC5727191/#MOESM4
IL7	https://www.ncbi.nlm.nih.gov/pmc/articles/PMC5727191/#MOESM4
LGMN	https://www.ncbi.nlm.nih.gov/pmc/articles/PMC5727191/#MOESM4
PSPN	https://www.ncbi.nlm.nih.gov/pmc/articles/PMC5727191/#MOESM4
FGF1	https://www.ncbi.nlm.nih.gov/pmc/articles/PMC5727191/#MOESM4
CD300C	https://www.ncbi.nlm.nih.gov/pmc/articles/PMC5727191/#MOESM4
JAK2	https://www.ncbi.nlm.nih.gov/pmc/articles/PMC5727191/#MOESM4
LILRB2	https://www.ncbi.nlm.nih.gov/pmc/articles/PMC5727191/#MOESM4
CFP	https://www.ncbi.nlm.nih.gov/pmc/articles/PMC5727191/#MOESM4
ICAM3	https://www.ncbi.nlm.nih.gov/pmc/articles/PMC5727191/#MOESM4
LBP	https://www.ncbi.nlm.nih.gov/pmc/articles/PMC5727191/#MOESM4
SIGLEC7	https://www.ncbi.nlm.nih.gov/pmc/articles/PMC5727191/#MOESM4
PRSS7	https://www.ncbi.nlm.nih.gov/pmc/articles/PMC5727191/#MOESM4
DPT	https://www.ncbi.nlm.nih.gov/pmc/articles/PMC5727191/#MOESM4
HDGFRP2	https://www.ncbi.nlm.nih.gov/pmc/articles/PMC5727191/#MOESM4
PRKCD	https://www.ncbi.nlm.nih.gov/pmc/articles/PMC5727191/#MOESM4
CBX5	https://www.ncbi.nlm.nih.gov/pmc/articles/PMC5727191/#MOESM4
TIE1	https://www.ncbi.nlm.nih.gov/pmc/articles/PMC5727191/#MOESM4
CCNB1	https://www.ncbi.nlm.nih.gov/pmc/articles/PMC5727191/#MOESM4
RELT	https://www.ncbi.nlm.nih.gov/pmc/articles/PMC5727191/#MOESM4
PRTN3	https://www.ncbi.nlm.nih.gov/pmc/articles/PMC5727191/#MOESM4
RETN	https://www.ncbi.nlm.nih.gov/pmc/articles/PMC5727191/#MOESM4
BIRC5	https://www.ncbi.nlm.nih.gov/pmc/articles/PMC5727191/#MOESM4
LGALS3BP	https://www.ncbi.nlm.nih.gov/pmc/articles/PMC5727191/#MOESM4
RET	https://www.ncbi.nlm.nih.gov/pmc/articles/PMC5727191/#MOESM4
ICOS	https://www.ncbi.nlm.nih.gov/pmc/articles/PMC5727191/#MOESM4
MPO	https://www.ncbi.nlm.nih.gov/pmc/articles/PMC5727191/#MOESM4
BMP1	https://www.ncbi.nlm.nih.gov/pmc/articles/PMC5727191/#MOESM4
SERPINE1	https://www.ncbi.nlm.nih.gov/pmc/articles/PMC5727191/#MOESM4
CCL21	https://www.ncbi.nlm.nih.gov/pmc/articles/PMC5727191/#MOESM4
KLK14	https://www.ncbi.nlm.nih.gov/pmc/articles/PMC5727191/#MOESM4
CRISP3	https://www.ncbi.nlm.nih.gov/pmc/articles/PMC5727191/#MOESM4
TG	https://www.ncbi.nlm.nih.gov/pmc/articles/PMC5727191/#MOESM4
C9	https://www.ncbi.nlm.nih.gov/pmc/articles/PMC5727191/#MOESM4
CCL18	https://www.ncbi.nlm.nih.gov/pmc/articles/PMC5727191/#MOESM4
CD80	https://www.ncbi.nlm.nih.gov/pmc/articles/PMC5727191/#MOESM4
TNFSF15	https://www.ncbi.nlm.nih.gov/pmc/articles/PMC5727191/#MOESM4
INS	https://www.ncbi.nlm.nih.gov/pmc/articles/PMC5727191/#MOESM4
SIGLEC1	https://www.ncbi.nlm.nih.gov/pmc/articles/PMC5727191/#MOESM4
DMP1	https://www.ncbi.nlm.nih.gov/pmc/articles/PMC5727191/#MOESM4
MDM2	https://www.ncbi.nlm.nih.gov/pmc/articles/PMC5727191/#MOESM4
IL17A	https://www.ncbi.nlm.nih.gov/pmc/articles/PMC5727191/#MOESM4
FCN2	https://www.ncbi.nlm.nih.gov/pmc/articles/PMC5727191/#MOESM4
CCL3	https://www.ncbi.nlm.nih.gov/pmc/articles/PMC5727191/#MOESM4
CCL16	https://www.ncbi.nlm.nih.gov/pmc/articles/PMC5727191/#MOESM4
TNFRSF14	https://www.ncbi.nlm.nih.gov/pmc/articles/PMC5727191/#MOESM4
PON1	https://www.ncbi.nlm.nih.gov/pmc/articles/PMC5727191/#MOESM4
IL25	https://www.ncbi.nlm.nih.gov/pmc/articles/PMC5727191/#MOESM4
PDE7A	https://www.ncbi.nlm.nih.gov/pmc/articles/PMC5727191/#MOESM4
SELE	https://www.ncbi.nlm.nih.gov/pmc/articles/PMC5727191/#MOESM4
INHBA	https://www.ncbi.nlm.nih.gov/pmc/articles/PMC5727191/#MOESM4
HP	https://www.ncbi.nlm.nih.gov/pmc/articles/PMC5727191/#MOESM4
NPPB	https://www.ncbi.nlm.nih.gov/pmc/articles/PMC5727191/#MOESM4
CCL14	https://www.ncbi.nlm.nih.gov/pmc/articles/PMC5727191/#MOESM4
C3	https://www.ncbi.nlm.nih.gov/pmc/articles/PMC5727191/#MOESM4
POMC	https://www.ncbi.nlm.nih.gov/pmc/articles/PMC5727191/#MOESM4
GNLY	https://www.ncbi.nlm.nih.gov/pmc/articles/PMC5727191/#MOESM4
CHST2	https://www.ncbi.nlm.nih.gov/pmc/articles/PMC5727191/#MOESM4
CCNB1	https://www.ncbi.nlm.nih.gov/pmc/articles/PMC5727191/#MOESM4
C3	https://www.ncbi.nlm.nih.gov/pmc/articles/PMC5727191/#MOESM4
BIRC7	https://www.ncbi.nlm.nih.gov/pmc/articles/PMC5727191/#MOESM4
S100A9	https://www.ncbi.nlm.nih.gov/pmc/articles/PMC5727191/#MOESM4
CCL25	https://www.ncbi.nlm.nih.gov/pmc/articles/PMC5727191/#MOESM4
BDNF	https://www.ncbi.nlm.nih.gov/pmc/articles/PMC5727191/#MOESM4
NAMPT	https://www.ncbi.nlm.nih.gov/pmc/articles/PMC5727191/#MOESM4
TPM1	https://www.ncbi.nlm.nih.gov/pmc/articles/PMC5727191/#MOESM4
LRRTM3	https://www.ncbi.nlm.nih.gov/pmc/articles/PMC5727191/#MOESM4
ACY1	https://www.ncbi.nlm.nih.gov/pmc/articles/PMC5727191/#MOESM4
LCN2	https://www.ncbi.nlm.nih.gov/pmc/articles/PMC5727191/#MOESM4
FABP3	https://www.ncbi.nlm.nih.gov/pmc/articles/PMC5727191/#MOESM4
COL23A1	https://www.ncbi.nlm.nih.gov/pmc/articles/PMC5727191/#MOESM4
C3	https://www.ncbi.nlm.nih.gov/pmc/articles/PMC5727191/#MOESM4
IL17RC	https://www.ncbi.nlm.nih.gov/pmc/articles/PMC5727191/#MOESM4
IL6	https://www.ncbi.nlm.nih.gov/pmc/articles/PMC5727191/#MOESM4
CST7	https://www.ncbi.nlm.nih.gov/pmc/articles/PMC5727191/#MOESM4
C3	https://www.ncbi.nlm.nih.gov/pmc/articles/PMC5727191/#MOESM4
PTEN	https://www.ncbi.nlm.nih.gov/pmc/articles/PMC5727191/#MOESM4
MICB	https://www.ncbi.nlm.nih.gov/pmc/articles/PMC5727191/#MOESM4
CGA	https://www.ncbi.nlm.nih.gov/pmc/articles/PMC5727191/#MOESM4
PGAM1	https://www.ncbi.nlm.nih.gov/pmc/articles/PMC5727191/#MOESM4
SAA1	https://www.ncbi.nlm.nih.gov/pmc/articles/PMC5727191/#MOESM4
TSHB	https://www.ncbi.nlm.nih.gov/pmc/articles/PMC5727191/#MOESM4
CDK1	https://www.ncbi.nlm.nih.gov/pmc/articles/PMC5727191/#MOESM4
CCNA2	https://www.ncbi.nlm.nih.gov/pmc/articles/PMC5727191/#MOESM4
LEP	https://pubs.acs.org/doi/10.1021/acs.jproteome.7b00501
PLAT	https://pubs.acs.org/doi/10.1021/acs.jproteome.7b00501
IGFBP1	https://pubs.acs.org/doi/10.1021/acs.jproteome.7b00501
TFF3	https://pubs.acs.org/doi/10.1021/acs.jproteome.7b00501
SHBG	https://pubs.acs.org/doi/10.1021/acs.jproteome.7b00501
WFIKKN2	https://pubs.acs.org/doi/10.1021/acs.jproteome.7b00501
HJV	https://pubs.acs.org/doi/10.1021/acs.jproteome.7b00501
LEP	https://pubs.acs.org/doi/10.1021/acs.jproteome.7b00501
C5	https://pubs.acs.org/doi/10.1021/acs.jproteome.7b00501
C1S	https://pubs.acs.org/doi/10.1021/acs.jproteome.7b00501
CRP	https://pubs.acs.org/doi/10.1021/acs.jproteome.7b00501
CFH	https://pubs.acs.org/doi/10.1021/acs.jproteome.7b00501
RARRES2	https://pubs.acs.org/doi/10.1021/acs.jproteome.7b00501
ADAMTS15	https://pubs.acs.org/doi/10.1021/acs.jproteome.7b00501
F9	https://pubs.acs.org/doi/10.1021/acs.jproteome.7b00501
F9	https://pubs.acs.org/doi/10.1021/acs.jproteome.7b00501
APCS	https://pubs.acs.org/doi/10.1021/acs.jproteome.7b00501
TFPI	https://pubs.acs.org/doi/10.1021/acs.jproteome.7b00501
CFP	https://pubs.acs.org/doi/10.1021/acs.jproteome.7b00501
INS	https://pubs.acs.org/doi/10.1021/acs.jproteome.7b00501
GHR	https://pubs.acs.org/doi/10.1021/acs.jproteome.7b00501
TGFB3	https://pubs.acs.org/doi/10.1021/acs.jproteome.7b00501
PLAT	https://pubs.acs.org/doi/10.1021/acs.jproteome.7b00501
FCN2	https://pubs.acs.org/doi/10.1021/acs.jproteome.7b00501
ACY1	https://pubs.acs.org/doi/10.1021/acs.jproteome.7b00501
GFRA1	https://pubs.acs.org/doi/10.1021/acs.jproteome.7b00501
CRISP3	https://pubs.acs.org/doi/10.1021/acs.jproteome.7b00501
SIGLEC1	https://pubs.acs.org/doi/10.1021/acs.jproteome.7b00501
AIF1	https://pubs.acs.org/doi/10.1021/acs.jproteome.7b00501
MATN3	https://pubs.acs.org/doi/10.1021/acs.jproteome.7b00501
HDGFRP2	https://pubs.acs.org/doi/10.1021/acs.jproteome.7b00501
IL2	https://pubs.acs.org/doi/10.1021/acs.jproteome.7b00501
CST7	https://pubs.acs.org/doi/10.1021/acs.jproteome.7b00501
CCL3L1	https://pubs.acs.org/doi/10.1021/acs.jproteome.7b00501
KYNU	https://pubs.acs.org/doi/10.1021/acs.jproteome.7b00501
TNFRSF14	https://pubs.acs.org/doi/10.1021/acs.jproteome.7b00501
ACADL	https://www.ncbi.nlm.nih.gov/pmc/articles/PMC7280519/
ACSL1	https://www.ncbi.nlm.nih.gov/pmc/articles/PMC7280519/
AKR1C2	https://www.ncbi.nlm.nih.gov/pmc/articles/PMC7280519/
ANGPT1	https://www.ncbi.nlm.nih.gov/pmc/articles/PMC7280519/
APBB1IP	https://www.ncbi.nlm.nih.gov/pmc/articles/PMC7280519/
CYP46A1	https://www.ncbi.nlm.nih.gov/pmc/articles/PMC7280519/
ELOVL5	https://www.ncbi.nlm.nih.gov/pmc/articles/PMC7280519/
GRIN2B	https://www.ncbi.nlm.nih.gov/pmc/articles/PMC7280519/
KLB	https://www.ncbi.nlm.nih.gov/pmc/articles/PMC7280519/
LEP	https://www.ncbi.nlm.nih.gov/pmc/articles/PMC7280519/
ME1	https://www.ncbi.nlm.nih.gov/pmc/articles/PMC7280519/
MECR	https://www.ncbi.nlm.nih.gov/pmc/articles/PMC7280519/
HACD2	https://www.ncbi.nlm.nih.gov/pmc/articles/PMC7280519/
SCD	https://www.ncbi.nlm.nih.gov/pmc/articles/PMC7280519/
APOM	https://onlinelibrary.wiley.com/doi/10.1002/prca.201600150
CRP	https://onlinelibrary.wiley.com/doi/10.1002/prca.201600150
PRAP1	https://onlinelibrary.wiley.com/doi/10.1002/prca.201600150
PRG4	https://onlinelibrary.wiley.com/doi/10.1002/prca.201600150
SAA4	https://onlinelibrary.wiley.com/doi/10.1002/prca.201600150
SHBG	https://onlinelibrary.wiley.com/doi/10.1002/prca.201600150
APOE	https://onlinelibrary.wiley.com/doi/10.1002/prca.201600150
CFAI	https://onlinelibrary.wiley.com/doi/10.1002/prca.201600150
LBP	https://onlinelibrary.wiley.com/doi/10.1002/prca.201600150
PRAP1	https://onlinelibrary.wiley.com/doi/10.1002/prca.201600150
RARR2	https://onlinelibrary.wiley.com/doi/10.1002/prca.201600150
S10A9	https://onlinelibrary.wiley.com/doi/10.1002/prca.201600150
SHBG	https://onlinelibrary.wiley.com/doi/10.1002/prca.201600150
APOM	https://onlinelibrary.wiley.com/doi/10.1002/prca.201600150
SAA4	https://onlinelibrary.wiley.com/doi/10.1002/prca.201600150
VNN1	https://onlinelibrary.wiley.com/doi/10.1002/prca.201600150
SAMP	https://onlinelibrary.wiley.com/doi/10.1002/prca.201600150
LEP	https://www.ncbi.nlm.nih.gov/pmc/articles/PMC8455324/
FABP4	https://www.ncbi.nlm.nih.gov/pmc/articles/PMC8455324/
C1S	https://www.ncbi.nlm.nih.gov/pmc/articles/PMC8455324/
CFI	https://www.ncbi.nlm.nih.gov/pmc/articles/PMC8455324/
ACPS	https://www.ncbi.nlm.nih.gov/pmc/articles/PMC8455324/
GHR	https://www.ncbi.nlm.nih.gov/pmc/articles/PMC8455324/
MUSK	https://www.ncbi.nlm.nih.gov/pmc/articles/PMC8455324/
CRP	https://www.ncbi.nlm.nih.gov/pmc/articles/PMC8455324/
CFH	https://www.ncbi.nlm.nih.gov/pmc/articles/PMC8455324/
INHBC	https://www.ncbi.nlm.nih.gov/pmc/articles/PMC8455324/
CFB	https://www.ncbi.nlm.nih.gov/pmc/articles/PMC8455324/
RTN4R	https://www.ncbi.nlm.nih.gov/pmc/articles/PMC8455324/
GPD1	https://www.ncbi.nlm.nih.gov/pmc/articles/PMC8455324/
FAH	https://www.ncbi.nlm.nih.gov/pmc/articles/PMC8455324/
SOCS3	https://www.ncbi.nlm.nih.gov/pmc/articles/PMC8455324/
IL1RN	https://www.ncbi.nlm.nih.gov/pmc/articles/PMC8455324/
F9	https://www.ncbi.nlm.nih.gov/pmc/articles/PMC8455324/
ADH4	https://www.ncbi.nlm.nih.gov/pmc/articles/PMC8455324/
C5	https://www.ncbi.nlm.nih.gov/pmc/articles/PMC8455324/
RIPK2	https://www.ncbi.nlm.nih.gov/pmc/articles/PMC8455324/
GFRA1	https://www.ncbi.nlm.nih.gov/pmc/articles/PMC8455324/
ST3GAL2	https://www.ncbi.nlm.nih.gov/pmc/articles/PMC8455324/
RARRES2	https://www.ncbi.nlm.nih.gov/pmc/articles/PMC8455324/
GLTPD2	https://www.ncbi.nlm.nih.gov/pmc/articles/PMC8455324/
FBP	https://www.ncbi.nlm.nih.gov/pmc/articles/PMC8455324/
CPM	https://www.ncbi.nlm.nih.gov/pmc/articles/PMC8455324/
HMGN1	https://www.ncbi.nlm.nih.gov/pmc/articles/PMC8455324/
SRSF6	https://www.ncbi.nlm.nih.gov/pmc/articles/PMC8455324/
ACY1	https://www.ncbi.nlm.nih.gov/pmc/articles/PMC8455324/
PLAT	https://www.ncbi.nlm.nih.gov/pmc/articles/PMC8455324/
C5	https://www.ncbi.nlm.nih.gov/pmc/articles/PMC8455324/
C3	https://www.ncbi.nlm.nih.gov/pmc/articles/PMC8455324/
PRCP	https://www.ncbi.nlm.nih.gov/pmc/articles/PMC8455324/
SERPINF1	https://www.ncbi.nlm.nih.gov/pmc/articles/PMC8455324/
PTPRU	https://www.ncbi.nlm.nih.gov/pmc/articles/PMC8455324/
IGFBP4	https://www.ncbi.nlm.nih.gov/pmc/articles/PMC8455324/
DUSP6	https://www.ncbi.nlm.nih.gov/pmc/articles/PMC8455324/
COX8A	https://www.ncbi.nlm.nih.gov/pmc/articles/PMC8455324/
GGH	https://www.ncbi.nlm.nih.gov/pmc/articles/PMC8455324/
SULF2	https://www.ncbi.nlm.nih.gov/pmc/articles/PMC8455324/
SIGLEC12	https://www.ncbi.nlm.nih.gov/pmc/articles/PMC8455324/
TPT1	https://www.ncbi.nlm.nih.gov/pmc/articles/PMC8455324/
TFPI	https://www.ncbi.nlm.nih.gov/pmc/articles/PMC8455324/
OIT3	https://www.ncbi.nlm.nih.gov/pmc/articles/PMC8455324/
ARHGAP30	https://www.ncbi.nlm.nih.gov/pmc/articles/PMC8455324/
LGALS3BP	https://www.ncbi.nlm.nih.gov/pmc/articles/PMC8455324/
LILRA5	https://www.ncbi.nlm.nih.gov/pmc/articles/PMC8455324/
SPACA3	https://www.ncbi.nlm.nih.gov/pmc/articles/PMC8455324/
CDY1	https://www.ncbi.nlm.nih.gov/pmc/articles/PMC8455324/
SSR1	https://www.ncbi.nlm.nih.gov/pmc/articles/PMC8455324/
PLBD1	https://www.ncbi.nlm.nih.gov/pmc/articles/PMC8455324/
ASL	https://www.ncbi.nlm.nih.gov/pmc/articles/PMC8455324/
ADSS1	https://www.ncbi.nlm.nih.gov/pmc/articles/PMC8455324/
HCAR2	https://www.ncbi.nlm.nih.gov/pmc/articles/PMC8455324/
CCL18	https://www.ncbi.nlm.nih.gov/pmc/articles/PMC8455324/
SET	https://www.ncbi.nlm.nih.gov/pmc/articles/PMC8455324/
PPP2R3A	https://www.ncbi.nlm.nih.gov/pmc/articles/PMC8455324/
DPT	https://www.ncbi.nlm.nih.gov/pmc/articles/PMC8455324/
RNASE1	https://www.ncbi.nlm.nih.gov/pmc/articles/PMC8455324/
OLFML3	https://www.ncbi.nlm.nih.gov/pmc/articles/PMC8455324/
ADAM19	https://www.ncbi.nlm.nih.gov/pmc/articles/PMC8455324/
GSTA1	https://www.ncbi.nlm.nih.gov/pmc/articles/PMC8455324/
LRRC19	https://www.ncbi.nlm.nih.gov/pmc/articles/PMC8455324/
CREBBP	https://www.ncbi.nlm.nih.gov/pmc/articles/PMC8455324/
IL36A	https://www.ncbi.nlm.nih.gov/pmc/articles/PMC8455324/
ATAD2	https://www.ncbi.nlm.nih.gov/pmc/articles/PMC8455324/
LILRA4	https://www.ncbi.nlm.nih.gov/pmc/articles/PMC8455324/
ITGA1	https://www.ncbi.nlm.nih.gov/pmc/articles/PMC8455324/
ADAMTS15	https://www.ncbi.nlm.nih.gov/pmc/articles/PMC8455324/
PLEKHA7	https://www.ncbi.nlm.nih.gov/pmc/articles/PMC8455324/
FAM171A1	https://www.ncbi.nlm.nih.gov/pmc/articles/PMC8455324/
MAN1B1	https://www.ncbi.nlm.nih.gov/pmc/articles/PMC8455324/
CD84	https://www.ncbi.nlm.nih.gov/pmc/articles/PMC8455324/
CEND	https://www.ncbi.nlm.nih.gov/pmc/articles/PMC8455324/
C3	https://www.ncbi.nlm.nih.gov/pmc/articles/PMC8455324/
GRIA4	https://www.ncbi.nlm.nih.gov/pmc/articles/PMC8455324/
HGF	https://www.ncbi.nlm.nih.gov/pmc/articles/PMC8455324/
CMPK1	https://www.ncbi.nlm.nih.gov/pmc/articles/PMC8455324/
RDH16	https://www.ncbi.nlm.nih.gov/pmc/articles/PMC8455324/
TP53	https://www.ncbi.nlm.nih.gov/pmc/articles/PMC8455324/
FAM20A	https://www.ncbi.nlm.nih.gov/pmc/articles/PMC8455324/
EDN2	https://www.ncbi.nlm.nih.gov/pmc/articles/PMC8455324/
KLK5	https://www.ncbi.nlm.nih.gov/pmc/articles/PMC8455324/
MAP2K2	https://www.ncbi.nlm.nih.gov/pmc/articles/PMC8455324/
NXPH3	https://www.ncbi.nlm.nih.gov/pmc/articles/PMC8455324/
LEAP2	https://www.ncbi.nlm.nih.gov/pmc/articles/PMC8455324/
FSTL3	https://www.ncbi.nlm.nih.gov/pmc/articles/PMC8455324/
FAM150B	https://www.ncbi.nlm.nih.gov/pmc/articles/PMC8455324/
BMP1	https://www.ncbi.nlm.nih.gov/pmc/articles/PMC8455324/
DEFB119	https://www.ncbi.nlm.nih.gov/pmc/articles/PMC8455324/
PCBD1	https://www.ncbi.nlm.nih.gov/pmc/articles/PMC8455324/
FTCD	https://www.ncbi.nlm.nih.gov/pmc/articles/PMC8455324/
C4	https://www.ncbi.nlm.nih.gov/pmc/articles/PMC8455324/
OXT	https://www.ncbi.nlm.nih.gov/pmc/articles/PMC8455324/
ARHGEF10	https://www.ncbi.nlm.nih.gov/pmc/articles/PMC8455324/
FTMT	https://www.ncbi.nlm.nih.gov/pmc/articles/PMC8455324/
FYN	https://www.ncbi.nlm.nih.gov/pmc/articles/PMC8455324/
SERPINF1	https://www.ncbi.nlm.nih.gov/pmc/articles/PMC8455324/
INS	https://www.ncbi.nlm.nih.gov/pmc/articles/PMC8455324/
KRAS	https://www.ncbi.nlm.nih.gov/pmc/articles/PMC8455324/
NUDT16	https://www.ncbi.nlm.nih.gov/pmc/articles/PMC8455324/
DEFB103A	https://www.ncbi.nlm.nih.gov/pmc/articles/PMC8455324/
VRK1	https://www.ncbi.nlm.nih.gov/pmc/articles/PMC8455324/
FGF1	https://www.ncbi.nlm.nih.gov/pmc/articles/PMC8455324/
NGFR	https://www.ncbi.nlm.nih.gov/pmc/articles/PMC8455324/
LMAN2	https://www.ncbi.nlm.nih.gov/pmc/articles/PMC8455324/
BIRC7	https://www.ncbi.nlm.nih.gov/pmc/articles/PMC8455324/
CCL25	https://www.ncbi.nlm.nih.gov/pmc/articles/PMC8455324/
PVRIG	https://www.ncbi.nlm.nih.gov/pmc/articles/PMC8455324/
HSP90AA1	https://www.ncbi.nlm.nih.gov/pmc/articles/PMC8455324/
CD96	https://www.ncbi.nlm.nih.gov/pmc/articles/PMC8455324/
CYR61	https://www.ncbi.nlm.nih.gov/pmc/articles/PMC8455324/
MFAP2	https://www.ncbi.nlm.nih.gov/pmc/articles/PMC8455324/
MMP9	https://www.ncbi.nlm.nih.gov/pmc/articles/PMC8455324/
CRYZL1	https://www.ncbi.nlm.nih.gov/pmc/articles/PMC8455324/
FABP5	https://www.ncbi.nlm.nih.gov/pmc/articles/PMC8455324/
COL28A1	https://www.ncbi.nlm.nih.gov/pmc/articles/PMC8455324/
ENTREP1	https://www.ncbi.nlm.nih.gov/pmc/articles/PMC8455324/
MXRA8	https://www.ncbi.nlm.nih.gov/pmc/articles/PMC8455324/
HGD	https://www.ncbi.nlm.nih.gov/pmc/articles/PMC8455324/
CCL3	https://www.ncbi.nlm.nih.gov/pmc/articles/PMC8455324/
TOR1AIP1	https://www.ncbi.nlm.nih.gov/pmc/articles/PMC8455324/
ALDH1A1	https://www.ncbi.nlm.nih.gov/pmc/articles/PMC8455324/
FAM107B	https://www.ncbi.nlm.nih.gov/pmc/articles/PMC8455324/
ATP1B1	https://www.ncbi.nlm.nih.gov/pmc/articles/PMC8455324/
SELE	https://www.ncbi.nlm.nih.gov/pmc/articles/PMC8455324/
TTC17	https://www.ncbi.nlm.nih.gov/pmc/articles/PMC8455324/
ENTPD6	https://www.ncbi.nlm.nih.gov/pmc/articles/PMC8455324/
LYG1	https://www.ncbi.nlm.nih.gov/pmc/articles/PMC8455324/
C9	https://www.ncbi.nlm.nih.gov/pmc/articles/PMC8455324/
OSM	https://www.ncbi.nlm.nih.gov/pmc/articles/PMC8455324/
LAD1	https://www.ncbi.nlm.nih.gov/pmc/articles/PMC8455324/
CD163	https://www.ncbi.nlm.nih.gov/pmc/articles/PMC8455324/
PXDN	https://www.ncbi.nlm.nih.gov/pmc/articles/PMC8455324/
CCL16	https://www.ncbi.nlm.nih.gov/pmc/articles/PMC8455324/
UBE2G2	https://www.ncbi.nlm.nih.gov/pmc/articles/PMC8455324/
DEFB108B	https://www.ncbi.nlm.nih.gov/pmc/articles/PMC8455324/
XRCC6	https://www.ncbi.nlm.nih.gov/pmc/articles/PMC8455324/
MEF2C	https://www.ncbi.nlm.nih.gov/pmc/articles/PMC8455324/
CANT1	https://www.ncbi.nlm.nih.gov/pmc/articles/PMC8455324/
AIMP1	https://www.ncbi.nlm.nih.gov/pmc/articles/PMC8455324/
LTF	https://www.ncbi.nlm.nih.gov/pmc/articles/PMC8455324/
ANOS1	https://www.ncbi.nlm.nih.gov/pmc/articles/PMC8455324/
PTGR1	https://www.ncbi.nlm.nih.gov/pmc/articles/PMC8455324/
QDPR	https://www.ncbi.nlm.nih.gov/pmc/articles/PMC8455324/
LCP1	https://www.ncbi.nlm.nih.gov/pmc/articles/PMC8455324/
CILP	https://www.ncbi.nlm.nih.gov/pmc/articles/PMC8455324/
TOP1	https://www.ncbi.nlm.nih.gov/pmc/articles/PMC8455324/
C2	https://www.ncbi.nlm.nih.gov/pmc/articles/PMC8455324/
KNG1	https://www.ncbi.nlm.nih.gov/pmc/articles/PMC8455324/
HP	https://www.ncbi.nlm.nih.gov/pmc/articles/PMC8455324/
STMN4	https://www.ncbi.nlm.nih.gov/pmc/articles/PMC8455324/
CLSTN3	https://www.ncbi.nlm.nih.gov/pmc/articles/PMC8455324/
ATG7	https://www.ncbi.nlm.nih.gov/pmc/articles/PMC8455324/
TGFB3	https://www.ncbi.nlm.nih.gov/pmc/articles/PMC8455324/
RECQL	https://www.ncbi.nlm.nih.gov/pmc/articles/PMC8455324/
CCL22	https://www.ncbi.nlm.nih.gov/pmc/articles/PMC8455324/
ST6GAL1	https://www.ncbi.nlm.nih.gov/pmc/articles/PMC8455324/
C9	https://www.ncbi.nlm.nih.gov/pmc/articles/PMC8455324/
DNAJB1	https://www.ncbi.nlm.nih.gov/pmc/articles/PMC8455324/
PTK6	https://www.ncbi.nlm.nih.gov/pmc/articles/PMC8455324/
FNDC5	https://www.ncbi.nlm.nih.gov/pmc/articles/PMC8455324/
STX1A	https://www.ncbi.nlm.nih.gov/pmc/articles/PMC8455324/
CRISPLD2	https://www.ncbi.nlm.nih.gov/pmc/articles/PMC8455324/
EPHB4	https://www.ncbi.nlm.nih.gov/pmc/articles/PMC8455324/
TNFRSF1B	https://www.ncbi.nlm.nih.gov/pmc/articles/PMC8455324/
MRC1	https://www.ncbi.nlm.nih.gov/pmc/articles/PMC8455324/
ERP29	https://www.ncbi.nlm.nih.gov/pmc/articles/PMC8455324/
MPO	https://www.ncbi.nlm.nih.gov/pmc/articles/PMC8455324/
C3	https://www.ncbi.nlm.nih.gov/pmc/articles/PMC8455324/
LAT2	https://www.ncbi.nlm.nih.gov/pmc/articles/PMC8455324/
PABPC4	https://www.ncbi.nlm.nih.gov/pmc/articles/PMC8455324/
ALDOC	https://www.ncbi.nlm.nih.gov/pmc/articles/PMC8455324/
CFD	https://www.ncbi.nlm.nih.gov/pmc/articles/PMC8455324/
INSL6	https://www.ncbi.nlm.nih.gov/pmc/articles/PMC8455324/
NSF	https://www.ncbi.nlm.nih.gov/pmc/articles/PMC8455324/
ANAPC7	https://www.ncbi.nlm.nih.gov/pmc/articles/PMC8455324/
IL23	https://www.ncbi.nlm.nih.gov/pmc/articles/PMC8455324/
HSPA8	https://www.ncbi.nlm.nih.gov/pmc/articles/PMC8455324/
LRPAP1	https://www.ncbi.nlm.nih.gov/pmc/articles/PMC8455324/
HMG20A	https://www.ncbi.nlm.nih.gov/pmc/articles/PMC8455324/
CHKB	https://www.ncbi.nlm.nih.gov/pmc/articles/PMC8455324/
PAWR	https://www.ncbi.nlm.nih.gov/pmc/articles/PMC8455324/
BOLA2	https://www.ncbi.nlm.nih.gov/pmc/articles/PMC8455324/
SAA	https://www.ncbi.nlm.nih.gov/pmc/articles/PMC8455324/
GRP	https://www.ncbi.nlm.nih.gov/pmc/articles/PMC8455324/
GGT2	https://www.ncbi.nlm.nih.gov/pmc/articles/PMC8455324/
VAV3	https://www.ncbi.nlm.nih.gov/pmc/articles/PMC8455324/
NADK	https://www.ncbi.nlm.nih.gov/pmc/articles/PMC8455324/
NR1D2	https://www.ncbi.nlm.nih.gov/pmc/articles/PMC8455324/
FTH1	https://www.ncbi.nlm.nih.gov/pmc/articles/PMC8455324/
PYGL	https://www.ncbi.nlm.nih.gov/pmc/articles/PMC8455324/
IL6	https://www.ncbi.nlm.nih.gov/pmc/articles/PMC8455324/
THBS4	https://www.ncbi.nlm.nih.gov/pmc/articles/PMC8455324/
TTC9B	https://www.ncbi.nlm.nih.gov/pmc/articles/PMC8455324/
DYNLT3	https://www.ncbi.nlm.nih.gov/pmc/articles/PMC8455324/
CCL19	https://www.ncbi.nlm.nih.gov/pmc/articles/PMC8455324/
SLC35G2	https://www.ncbi.nlm.nih.gov/pmc/articles/PMC8455324/
HP	https://www.ncbi.nlm.nih.gov/pmc/articles/PMC8455324/
FAF2	https://www.ncbi.nlm.nih.gov/pmc/articles/PMC8455324/
GPT	https://www.ncbi.nlm.nih.gov/pmc/articles/PMC8455324/
USB1	https://www.ncbi.nlm.nih.gov/pmc/articles/PMC8455324/
LGMN	https://www.ncbi.nlm.nih.gov/pmc/articles/PMC8455324/
APOL1	https://www.ncbi.nlm.nih.gov/pmc/articles/PMC8455324/
CCL4	https://www.ncbi.nlm.nih.gov/pmc/articles/PMC8455324/
ZNF180	https://www.ncbi.nlm.nih.gov/pmc/articles/PMC8455324/
SMIM24	https://www.ncbi.nlm.nih.gov/pmc/articles/PMC8455324/
APOE	https://www.ncbi.nlm.nih.gov/pmc/articles/PMC8455324/
FCN2	https://www.ncbi.nlm.nih.gov/pmc/articles/PMC8455324/
HAMP	https://www.ncbi.nlm.nih.gov/pmc/articles/PMC8455324/
PCNA	https://www.ncbi.nlm.nih.gov/pmc/articles/PMC8455324/
CTSD	https://www.ncbi.nlm.nih.gov/pmc/articles/PMC8455324/
PCDHGC5	https://www.ncbi.nlm.nih.gov/pmc/articles/PMC8455324/
VSIG1	https://www.ncbi.nlm.nih.gov/pmc/articles/PMC8455324/
CRABP2	https://www.ncbi.nlm.nih.gov/pmc/articles/PMC8455324/
RRBP1	https://www.ncbi.nlm.nih.gov/pmc/articles/PMC8455324/
JPH3	https://www.ncbi.nlm.nih.gov/pmc/articles/PMC8455324/
PCDHGC3	https://www.ncbi.nlm.nih.gov/pmc/articles/PMC8455324/
C1RL	https://www.ncbi.nlm.nih.gov/pmc/articles/PMC8455324/
NME1	https://www.ncbi.nlm.nih.gov/pmc/articles/PMC8455324/
PCDHB10	https://www.ncbi.nlm.nih.gov/pmc/articles/PMC8455324/
DSC3	https://www.ncbi.nlm.nih.gov/pmc/articles/PMC8455324/
MIOX	https://www.ncbi.nlm.nih.gov/pmc/articles/PMC8455324/
SUSD3	https://www.ncbi.nlm.nih.gov/pmc/articles/PMC8455324/
FN1	https://www.ncbi.nlm.nih.gov/pmc/articles/PMC8455324/
MTMR6	https://www.ncbi.nlm.nih.gov/pmc/articles/PMC8455324/
GAPDH	https://www.ncbi.nlm.nih.gov/pmc/articles/PMC8455324/
DNAJC15	https://www.ncbi.nlm.nih.gov/pmc/articles/PMC8455324/
VAPA	https://www.ncbi.nlm.nih.gov/pmc/articles/PMC8455324/
DEFB119	https://www.ncbi.nlm.nih.gov/pmc/articles/PMC8455324/
SCARB2	https://www.ncbi.nlm.nih.gov/pmc/articles/PMC8455324/
TALDO1	https://www.ncbi.nlm.nih.gov/pmc/articles/PMC8455324/
LCORL	https://www.ncbi.nlm.nih.gov/pmc/articles/PMC8455324/
PDE4D	https://www.ncbi.nlm.nih.gov/pmc/articles/PMC8455324/
NPTX2	https://www.ncbi.nlm.nih.gov/pmc/articles/PMC8455324/
RBM3	https://www.ncbi.nlm.nih.gov/pmc/articles/PMC8455324/
LOXL2	https://www.ncbi.nlm.nih.gov/pmc/articles/PMC8455324/
FAM107A	https://www.ncbi.nlm.nih.gov/pmc/articles/PMC8455324/
DYNAP	https://www.ncbi.nlm.nih.gov/pmc/articles/PMC8455324/
TDP1	https://www.ncbi.nlm.nih.gov/pmc/articles/PMC8455324/
PSMA1	https://www.ncbi.nlm.nih.gov/pmc/articles/PMC8455324/
PRTN3	https://www.ncbi.nlm.nih.gov/pmc/articles/PMC8455324/
CHST14	https://www.ncbi.nlm.nih.gov/pmc/articles/PMC8455324/
PLA2G5	https://www.ncbi.nlm.nih.gov/pmc/articles/PMC8455324/
FN1	https://www.ncbi.nlm.nih.gov/pmc/articles/PMC8455324/
NAB1	https://www.ncbi.nlm.nih.gov/pmc/articles/PMC8455324/
ERO1B	https://www.ncbi.nlm.nih.gov/pmc/articles/PMC8455324/
MUL1	https://www.ncbi.nlm.nih.gov/pmc/articles/PMC8455324/
CCDC80	https://www.ncbi.nlm.nih.gov/pmc/articles/PMC8455324/
PDE2A	https://www.ncbi.nlm.nih.gov/pmc/articles/PMC8455324/
DEFB107A	https://www.ncbi.nlm.nih.gov/pmc/articles/PMC8455324/
CD300LF	https://www.ncbi.nlm.nih.gov/pmc/articles/PMC8455324/
QKI	https://www.ncbi.nlm.nih.gov/pmc/articles/PMC8455324/
IL7	https://www.ncbi.nlm.nih.gov/pmc/articles/PMC8455324/
SNRPF	https://www.ncbi.nlm.nih.gov/pmc/articles/PMC8455324/
MUC4	https://www.ncbi.nlm.nih.gov/pmc/articles/PMC8455324/
SLAMF1	https://www.ncbi.nlm.nih.gov/pmc/articles/PMC8455324/
YTHDC1	https://www.ncbi.nlm.nih.gov/pmc/articles/PMC8455324/
OSCAR	https://www.ncbi.nlm.nih.gov/pmc/articles/PMC8455324/
HBEGF	https://www.ncbi.nlm.nih.gov/pmc/articles/PMC8455324/
PRKAA1	https://www.ncbi.nlm.nih.gov/pmc/articles/PMC8455324/
DKKL1	https://www.ncbi.nlm.nih.gov/pmc/articles/PMC8455324/
ECE1	https://www.ncbi.nlm.nih.gov/pmc/articles/PMC8455324/
POTEG	https://www.ncbi.nlm.nih.gov/pmc/articles/PMC8455324/
VAMP4	https://www.ncbi.nlm.nih.gov/pmc/articles/PMC8455324/
LY6G6C	https://www.ncbi.nlm.nih.gov/pmc/articles/PMC8455324/
TENM3	https://www.ncbi.nlm.nih.gov/pmc/articles/PMC8455324/
TYK2	https://www.ncbi.nlm.nih.gov/pmc/articles/PMC8455324/
COL6A3	https://www.ncbi.nlm.nih.gov/pmc/articles/PMC8455324/
IRF1	https://www.ncbi.nlm.nih.gov/pmc/articles/PMC8455324/
PRLH	https://www.ncbi.nlm.nih.gov/pmc/articles/PMC8455324/
OAF	https://www.ncbi.nlm.nih.gov/pmc/articles/PMC8455324/
SERPINE1	https://www.ncbi.nlm.nih.gov/pmc/articles/PMC8455324/
RPS3	https://www.ncbi.nlm.nih.gov/pmc/articles/PMC8455324/
OOSP2	https://www.ncbi.nlm.nih.gov/pmc/articles/PMC8455324/
F10	https://www.ncbi.nlm.nih.gov/pmc/articles/PMC8455324/
YWHAE	https://www.ncbi.nlm.nih.gov/pmc/articles/PMC8455324/
SORBS3	https://www.ncbi.nlm.nih.gov/pmc/articles/PMC8455324/
NDUFS4	https://www.ncbi.nlm.nih.gov/pmc/articles/PMC8455324/
SMDT1	https://www.ncbi.nlm.nih.gov/pmc/articles/PMC8455324/
TMEM154	https://www.ncbi.nlm.nih.gov/pmc/articles/PMC8455324/
LGALS4	https://www.ncbi.nlm.nih.gov/pmc/articles/PMC8455324/
TPPP2	https://www.ncbi.nlm.nih.gov/pmc/articles/PMC8455324/
PKLR	https://www.ncbi.nlm.nih.gov/pmc/articles/PMC8455324/
TNFSF9	https://www.ncbi.nlm.nih.gov/pmc/articles/PMC8455324/
CREG1	https://www.ncbi.nlm.nih.gov/pmc/articles/PMC8455324/
PRSS27	https://www.ncbi.nlm.nih.gov/pmc/articles/PMC8455324/
MDM2	https://www.ncbi.nlm.nih.gov/pmc/articles/PMC8455324/
CD207	https://www.ncbi.nlm.nih.gov/pmc/articles/PMC8455324/
CLEC2L	https://www.ncbi.nlm.nih.gov/pmc/articles/PMC8455324/
CDC42BPA	https://www.ncbi.nlm.nih.gov/pmc/articles/PMC8455324/
KCNAB2	https://www.ncbi.nlm.nih.gov/pmc/articles/PMC8455324/
FAM171B	https://www.ncbi.nlm.nih.gov/pmc/articles/PMC8455324/
PLG	https://www.ncbi.nlm.nih.gov/pmc/articles/PMC8455324/
LETMD1	https://www.ncbi.nlm.nih.gov/pmc/articles/PMC8455324/
ADCYAP1	https://www.ncbi.nlm.nih.gov/pmc/articles/PMC8455324/
TMPO	https://www.ncbi.nlm.nih.gov/pmc/articles/PMC8455324/
ST8SIA4	https://www.ncbi.nlm.nih.gov/pmc/articles/PMC8455324/
IER3IP1	https://www.ncbi.nlm.nih.gov/pmc/articles/PMC8455324/
FGF17	https://www.ncbi.nlm.nih.gov/pmc/articles/PMC8455324/
HDGFL2	https://www.ncbi.nlm.nih.gov/pmc/articles/PMC8455324/
MPL	https://www.ncbi.nlm.nih.gov/pmc/articles/PMC8455324/
PRSS3	https://www.ncbi.nlm.nih.gov/pmc/articles/PMC8455324/
TXNDC11	https://www.ncbi.nlm.nih.gov/pmc/articles/PMC8455324/
LIPA	https://www.ncbi.nlm.nih.gov/pmc/articles/PMC8455324/
LILRB3	https://www.ncbi.nlm.nih.gov/pmc/articles/PMC8455324/
LAIR1	https://www.ncbi.nlm.nih.gov/pmc/articles/PMC8455324/
GDF11	https://www.ncbi.nlm.nih.gov/pmc/articles/PMC8455324/
CANX	https://www.ncbi.nlm.nih.gov/pmc/articles/PMC8455324/
ANG	https://www.ncbi.nlm.nih.gov/pmc/articles/PMC8455324/
SEPHS1	https://www.ncbi.nlm.nih.gov/pmc/articles/PMC8455324/
NCL	https://www.ncbi.nlm.nih.gov/pmc/articles/PMC8455324/
NCF4	https://www.ncbi.nlm.nih.gov/pmc/articles/PMC8455324/
NUCB1	https://www.ncbi.nlm.nih.gov/pmc/articles/PMC8455324/
IL25	https://www.ncbi.nlm.nih.gov/pmc/articles/PMC8455324/
SDHAF2	https://www.ncbi.nlm.nih.gov/pmc/articles/PMC8455324/
RPL30	https://www.ncbi.nlm.nih.gov/pmc/articles/PMC8455324/
MRAP2	https://www.ncbi.nlm.nih.gov/pmc/articles/PMC8455324/
MASP1	https://www.ncbi.nlm.nih.gov/pmc/articles/PMC8455324/
CBS	https://www.ncbi.nlm.nih.gov/pmc/articles/PMC8455324/
EPHA10	https://www.ncbi.nlm.nih.gov/pmc/articles/PMC8455324/
NCR2	https://www.ncbi.nlm.nih.gov/pmc/articles/PMC8455324/
WFIKKN1	https://www.ncbi.nlm.nih.gov/pmc/articles/PMC8455324/
FCER2	https://www.ncbi.nlm.nih.gov/pmc/articles/PMC8455324/
HMGCS1	https://www.ncbi.nlm.nih.gov/pmc/articles/PMC8455324/
LAP	https://www.ncbi.nlm.nih.gov/pmc/articles/PMC8455324/
ADAMTS4	https://www.ncbi.nlm.nih.gov/pmc/articles/PMC8455324/
TMED4	https://www.ncbi.nlm.nih.gov/pmc/articles/PMC8455324/
APOL1	https://www.ncbi.nlm.nih.gov/pmc/articles/PMC8455324/
POU2F1	https://www.ncbi.nlm.nih.gov/pmc/articles/PMC8455324/
CBX7	https://www.ncbi.nlm.nih.gov/pmc/articles/PMC8455324/
IFI16	https://www.ncbi.nlm.nih.gov/pmc/articles/PMC8455324/
ACP5	https://www.ncbi.nlm.nih.gov/pmc/articles/PMC8455324/
EFNB2	https://www.ncbi.nlm.nih.gov/pmc/articles/PMC8455324/
NPNT	https://www.ncbi.nlm.nih.gov/pmc/articles/PMC8455324/
TNFRSF14	https://www.ncbi.nlm.nih.gov/pmc/articles/PMC8455324/
COPS2	https://www.ncbi.nlm.nih.gov/pmc/articles/PMC8455324/
UGP2	https://www.ncbi.nlm.nih.gov/pmc/articles/PMC8455324/
CDH6	https://www.ncbi.nlm.nih.gov/pmc/articles/PMC8455324/
PSPN	https://www.ncbi.nlm.nih.gov/pmc/articles/PMC8455324/
CEP57	https://www.ncbi.nlm.nih.gov/pmc/articles/PMC8455324/
LAMA4	https://www.ncbi.nlm.nih.gov/pmc/articles/PMC8455324/
CST7	https://www.ncbi.nlm.nih.gov/pmc/articles/PMC8455324/
GALNT2	https://www.ncbi.nlm.nih.gov/pmc/articles/PMC8455324/
ALPL	https://www.ncbi.nlm.nih.gov/pmc/articles/PMC8455324/
C3	https://www.ncbi.nlm.nih.gov/pmc/articles/PMC8455324/
DEFA1	https://www.ncbi.nlm.nih.gov/pmc/articles/PMC8455324/
PFN2	https://www.ncbi.nlm.nih.gov/pmc/articles/PMC8455324/
TBX5	https://www.ncbi.nlm.nih.gov/pmc/articles/PMC8455324/
CCNH	https://www.ncbi.nlm.nih.gov/pmc/articles/PMC8455324/
TNFRSF4	https://www.ncbi.nlm.nih.gov/pmc/articles/PMC8455324/
PSG6	https://www.ncbi.nlm.nih.gov/pmc/articles/PMC8455324/
STC2	https://www.ncbi.nlm.nih.gov/pmc/articles/PMC8455324/
SLC26A5	https://www.ncbi.nlm.nih.gov/pmc/articles/PMC8455324/
LCK	https://www.ncbi.nlm.nih.gov/pmc/articles/PMC8455324/
CSAG1	https://www.ncbi.nlm.nih.gov/pmc/articles/PMC8455324/
DPEP1	https://www.ncbi.nlm.nih.gov/pmc/articles/PMC8455324/
NTN1	https://www.ncbi.nlm.nih.gov/pmc/articles/PMC8455324/
IL4R	https://www.ncbi.nlm.nih.gov/pmc/articles/PMC8455324/
TNFRSF1B	https://www.ncbi.nlm.nih.gov/pmc/articles/PMC8455324/
HEPACAM2	https://www.ncbi.nlm.nih.gov/pmc/articles/PMC8455324/
MMP3	https://www.ncbi.nlm.nih.gov/pmc/articles/PMC8455324/
KIAA0040	https://www.ncbi.nlm.nih.gov/pmc/articles/PMC8455324/
SEMA6C	https://www.ncbi.nlm.nih.gov/pmc/articles/PMC8455324/
EPOR	https://www.ncbi.nlm.nih.gov/pmc/articles/PMC8455324/
CTSH	https://www.ncbi.nlm.nih.gov/pmc/articles/PMC8455324/
CNTNAP1	https://www.ncbi.nlm.nih.gov/pmc/articles/PMC8455324/
BATF3	https://www.ncbi.nlm.nih.gov/pmc/articles/PMC8455324/
TR	https://www.ncbi.nlm.nih.gov/pmc/articles/PMC8455324/
ELF5	https://www.ncbi.nlm.nih.gov/pmc/articles/PMC8455324/
EIF3G	https://www.ncbi.nlm.nih.gov/pmc/articles/PMC8455324/
TNFRSF1A	https://www.ncbi.nlm.nih.gov/pmc/articles/PMC8455324/
CUBN	https://www.ncbi.nlm.nih.gov/pmc/articles/PMC8455324/
FAM151A	https://www.ncbi.nlm.nih.gov/pmc/articles/PMC8455324/
MPDZ	https://www.ncbi.nlm.nih.gov/pmc/articles/PMC8455324/
MSR1	https://www.ncbi.nlm.nih.gov/pmc/articles/PMC8455324/
HSP90AB1	https://www.ncbi.nlm.nih.gov/pmc/articles/PMC8455324/
HMGCR	https://www.ncbi.nlm.nih.gov/pmc/articles/PMC8455324/
C1	https://www.ncbi.nlm.nih.gov/pmc/articles/PMC8455324/
C4	https://www.ncbi.nlm.nih.gov/pmc/articles/PMC8455324/
IL17B	https://www.ncbi.nlm.nih.gov/pmc/articles/PMC8455324/
CCL25	https://www.ncbi.nlm.nih.gov/pmc/articles/PMC8455324/
FAF2	https://www.ncbi.nlm.nih.gov/pmc/articles/PMC8455324/
FAM159B	https://www.ncbi.nlm.nih.gov/pmc/articles/PMC8455324/
CCNB1	https://www.ncbi.nlm.nih.gov/pmc/articles/PMC8455324/
CCL21	https://www.ncbi.nlm.nih.gov/pmc/articles/PMC8455324/
MRPL34	https://www.ncbi.nlm.nih.gov/pmc/articles/PMC8455324/
UBXN4	https://www.ncbi.nlm.nih.gov/pmc/articles/PMC8455324/
SLC16A3	https://www.ncbi.nlm.nih.gov/pmc/articles/PMC8455324/
VTI1B	https://www.ncbi.nlm.nih.gov/pmc/articles/PMC8455324/
CLMP	https://www.ncbi.nlm.nih.gov/pmc/articles/PMC8455324/
ARHGEF2	https://www.ncbi.nlm.nih.gov/pmc/articles/PMC8455324/
AFM	https://www.ncbi.nlm.nih.gov/pmc/articles/PMC8455324/
LIF	https://www.ncbi.nlm.nih.gov/pmc/articles/PMC8455324/
SLC6A14	https://www.ncbi.nlm.nih.gov/pmc/articles/PMC8455324/
MRAP	https://www.ncbi.nlm.nih.gov/pmc/articles/PMC8455324/
ABL1	https://www.ncbi.nlm.nih.gov/pmc/articles/PMC8455324/
ISCU	https://www.ncbi.nlm.nih.gov/pmc/articles/PMC8455324/
VAPB	https://www.ncbi.nlm.nih.gov/pmc/articles/PMC8455324/
CD38	https://www.ncbi.nlm.nih.gov/pmc/articles/PMC8455324/
SPINK6	https://www.ncbi.nlm.nih.gov/pmc/articles/PMC8455324/
CD63	https://www.ncbi.nlm.nih.gov/pmc/articles/PMC8455324/
CHST3	https://www.ncbi.nlm.nih.gov/pmc/articles/PMC8455324/
KLRF1	https://www.ncbi.nlm.nih.gov/pmc/articles/PMC8455324/
DCK	https://www.ncbi.nlm.nih.gov/pmc/articles/PMC8455324/
ABHD14A	https://www.ncbi.nlm.nih.gov/pmc/articles/PMC8455324/
RHOG	https://www.ncbi.nlm.nih.gov/pmc/articles/PMC8455324/
SUMF2	https://www.ncbi.nlm.nih.gov/pmc/articles/PMC8455324/
CRKL	https://www.ncbi.nlm.nih.gov/pmc/articles/PMC8455324/
CDH12	https://www.ncbi.nlm.nih.gov/pmc/articles/PMC8455324/
SCUBE1	https://www.ncbi.nlm.nih.gov/pmc/articles/PMC8455324/
BAGE2	https://www.ncbi.nlm.nih.gov/pmc/articles/PMC8455324/
GTF2I	https://www.ncbi.nlm.nih.gov/pmc/articles/PMC8455324/
LDHB	https://www.ncbi.nlm.nih.gov/pmc/articles/PMC8455324/
RPN1	https://www.ncbi.nlm.nih.gov/pmc/articles/PMC8455324/
YWHAG	https://www.ncbi.nlm.nih.gov/pmc/articles/PMC8455324/
ACYP2	https://www.ncbi.nlm.nih.gov/pmc/articles/PMC8455324/
TRH	https://www.ncbi.nlm.nih.gov/pmc/articles/PMC8455324/
ITGB7	https://www.ncbi.nlm.nih.gov/pmc/articles/PMC8455324/
STAU1	https://www.ncbi.nlm.nih.gov/pmc/articles/PMC8455324/
TPM1	https://www.ncbi.nlm.nih.gov/pmc/articles/PMC8455324/
LPCAT2	https://www.ncbi.nlm.nih.gov/pmc/articles/PMC8455324/
CARTPT	https://www.ncbi.nlm.nih.gov/pmc/articles/PMC8455324/
IL16	https://www.ncbi.nlm.nih.gov/pmc/articles/PMC8455324/
GOLM1	https://www.ncbi.nlm.nih.gov/pmc/articles/PMC8455324/
CEP57	https://www.ncbi.nlm.nih.gov/pmc/articles/PMC8455324/
WSCD2	https://www.ncbi.nlm.nih.gov/pmc/articles/PMC8455324/
PDRG1	https://www.ncbi.nlm.nih.gov/pmc/articles/PMC8455324/
IFNA6	https://www.ncbi.nlm.nih.gov/pmc/articles/PMC8455324/
HPGD	https://www.ncbi.nlm.nih.gov/pmc/articles/PMC8455324/
MFAP5	https://www.ncbi.nlm.nih.gov/pmc/articles/PMC8455324/
FOXC2	https://www.ncbi.nlm.nih.gov/pmc/articles/PMC8455324/
LCN2	https://www.ncbi.nlm.nih.gov/pmc/articles/PMC8455324/
C1	https://www.ncbi.nlm.nih.gov/pmc/articles/PMC8455324/
KIR3DS1	https://www.ncbi.nlm.nih.gov/pmc/articles/PMC8455324/
CLEC6A	https://www.ncbi.nlm.nih.gov/pmc/articles/PMC8455324/
CDK2	https://www.ncbi.nlm.nih.gov/pmc/articles/PMC8455324/
SIRPB2	https://www.ncbi.nlm.nih.gov/pmc/articles/PMC8455324/
NFU1	https://www.ncbi.nlm.nih.gov/pmc/articles/PMC8455324/
STC1	https://www.ncbi.nlm.nih.gov/pmc/articles/PMC8455324/
FATE1	https://www.ncbi.nlm.nih.gov/pmc/articles/PMC8455324/
CRYZ	https://www.ncbi.nlm.nih.gov/pmc/articles/PMC8455324/
NLGN2	https://www.ncbi.nlm.nih.gov/pmc/articles/PMC8455324/
CD4	https://www.ncbi.nlm.nih.gov/pmc/articles/PMC8455324/
DEFB110	https://www.ncbi.nlm.nih.gov/pmc/articles/PMC8455324/
IBSP	https://www.ncbi.nlm.nih.gov/pmc/articles/PMC8455324/
CXADR	https://www.ncbi.nlm.nih.gov/pmc/articles/PMC8455324/
CSNK2A1	https://www.ncbi.nlm.nih.gov/pmc/articles/PMC8455324/
PSME3	https://www.ncbi.nlm.nih.gov/pmc/articles/PMC8455324/
GNS	https://www.ncbi.nlm.nih.gov/pmc/articles/PMC8455324/
DARS1	https://www.ncbi.nlm.nih.gov/pmc/articles/PMC8455324/
OPALIN	https://www.ncbi.nlm.nih.gov/pmc/articles/PMC8455324/
CALCA	https://www.ncbi.nlm.nih.gov/pmc/articles/PMC8455324/
TRA	https://www.ncbi.nlm.nih.gov/pmc/articles/PMC8455324/
NRG1	https://www.ncbi.nlm.nih.gov/pmc/articles/PMC8455324/
HAVCR2	https://www.ncbi.nlm.nih.gov/pmc/articles/PMC8455324/
KEL	https://www.ncbi.nlm.nih.gov/pmc/articles/PMC8455324/
ARHGAP36	https://www.ncbi.nlm.nih.gov/pmc/articles/PMC8455324/
PIAS4	https://www.ncbi.nlm.nih.gov/pmc/articles/PMC8455324/
MAP4K3	https://www.ncbi.nlm.nih.gov/pmc/articles/PMC8455324/
SPINK13	https://www.ncbi.nlm.nih.gov/pmc/articles/PMC8455324/
KLK15	https://www.ncbi.nlm.nih.gov/pmc/articles/PMC8455324/
SF3B4	https://www.ncbi.nlm.nih.gov/pmc/articles/PMC8455324/
SPTLC1	https://www.ncbi.nlm.nih.gov/pmc/articles/PMC8455324/
NRN1	https://www.ncbi.nlm.nih.gov/pmc/articles/PMC8455324/
LRRC4B	https://www.ncbi.nlm.nih.gov/pmc/articles/PMC8455324/
RFNG	https://www.ncbi.nlm.nih.gov/pmc/articles/PMC8455324/
CHRD	https://www.ncbi.nlm.nih.gov/pmc/articles/PMC8455324/
ELANE	https://www.ncbi.nlm.nih.gov/pmc/articles/PMC8455324/
TENM4	https://www.ncbi.nlm.nih.gov/pmc/articles/PMC8455324/
ETNK1	https://www.ncbi.nlm.nih.gov/pmc/articles/PMC8455324/
NANOG	https://www.ncbi.nlm.nih.gov/pmc/articles/PMC8455324/
CRAT	https://www.ncbi.nlm.nih.gov/pmc/articles/PMC8455324/
POR	https://www.ncbi.nlm.nih.gov/pmc/articles/PMC8455324/
NCK1	https://www.ncbi.nlm.nih.gov/pmc/articles/PMC8455324/
SEMA3B	https://www.ncbi.nlm.nih.gov/pmc/articles/PMC8455324/
PGLYRP1	https://www.ncbi.nlm.nih.gov/pmc/articles/PMC8455324/
PARP	https://www.ncbi.nlm.nih.gov/pmc/articles/PMC8455324/
IL18R1	https://www.ncbi.nlm.nih.gov/pmc/articles/PMC8455324/
FURIN	https://www.ncbi.nlm.nih.gov/pmc/articles/PMC8455324/
GALE	https://www.ncbi.nlm.nih.gov/pmc/articles/PMC8455324/
OAS1	https://www.ncbi.nlm.nih.gov/pmc/articles/PMC8455324/
GABARAPL1	https://www.ncbi.nlm.nih.gov/pmc/articles/PMC8455324/
WFDC3	https://www.ncbi.nlm.nih.gov/pmc/articles/PMC8455324/
MYZAP	https://www.ncbi.nlm.nih.gov/pmc/articles/PMC8455324/
MAPK14	https://www.ncbi.nlm.nih.gov/pmc/articles/PMC8455324/
HM20B	https://www.ncbi.nlm.nih.gov/pmc/articles/PMC8455324/
HIBCH	https://www.ncbi.nlm.nih.gov/pmc/articles/PMC8455324/
RNASE4	https://www.ncbi.nlm.nih.gov/pmc/articles/PMC8455324/
IL6	https://www.ncbi.nlm.nih.gov/pmc/articles/PMC8455324/
ANGPTL1	https://www.ncbi.nlm.nih.gov/pmc/articles/PMC8455324/
CLPSL2	https://www.ncbi.nlm.nih.gov/pmc/articles/PMC8455324/
FCRL2	https://www.ncbi.nlm.nih.gov/pmc/articles/PMC8455324/
PON1	https://www.ncbi.nlm.nih.gov/pmc/articles/PMC8455324/
ELK3	https://www.ncbi.nlm.nih.gov/pmc/articles/PMC8455324/
IL17A	https://www.ncbi.nlm.nih.gov/pmc/articles/PMC8455324/
MADCAM1	https://www.ncbi.nlm.nih.gov/pmc/articles/PMC8455324/
PRC1	https://www.ncbi.nlm.nih.gov/pmc/articles/PMC8455324/
RRBP1	https://www.ncbi.nlm.nih.gov/pmc/articles/PMC8455324/
TTMP	https://www.ncbi.nlm.nih.gov/pmc/articles/PMC8455324/
STAT3	https://www.ncbi.nlm.nih.gov/pmc/articles/PMC8455324/
DUSP26	https://www.ncbi.nlm.nih.gov/pmc/articles/PMC8455324/
PRPSAP1	https://www.ncbi.nlm.nih.gov/pmc/articles/PMC8455324/
RPS3A	https://www.ncbi.nlm.nih.gov/pmc/articles/PMC8455324/
ENDOU	https://www.ncbi.nlm.nih.gov/pmc/articles/PMC8455324/
F10	https://www.ncbi.nlm.nih.gov/pmc/articles/PMC8455324/
CXCL3	https://www.ncbi.nlm.nih.gov/pmc/articles/PMC8455324/
CD226	https://www.ncbi.nlm.nih.gov/pmc/articles/PMC8455324/
XDH	https://www.ncbi.nlm.nih.gov/pmc/articles/PMC8455324/
POMC	https://www.ncbi.nlm.nih.gov/pmc/articles/PMC8455324/
OLFM2	https://www.ncbi.nlm.nih.gov/pmc/articles/PMC8455324/
AKT2	https://www.ncbi.nlm.nih.gov/pmc/articles/PMC8455324/
PODXL2	https://www.ncbi.nlm.nih.gov/pmc/articles/PMC8455324/
TXNRD1	https://www.ncbi.nlm.nih.gov/pmc/articles/PMC8455324/
SEC61G	https://www.ncbi.nlm.nih.gov/pmc/articles/PMC8455324/
SPATA20	https://www.ncbi.nlm.nih.gov/pmc/articles/PMC8455324/
TACO1	https://www.ncbi.nlm.nih.gov/pmc/articles/PMC8455324/
G3BP2	https://www.ncbi.nlm.nih.gov/pmc/articles/PMC8455324/
NTN4	https://www.ncbi.nlm.nih.gov/pmc/articles/PMC8455324/
MGP	https://www.ncbi.nlm.nih.gov/pmc/articles/PMC8455324/
SEMA6C	https://www.ncbi.nlm.nih.gov/pmc/articles/PMC8455324/
MDH2	https://www.ncbi.nlm.nih.gov/pmc/articles/PMC8455324/
MRPL32	https://www.ncbi.nlm.nih.gov/pmc/articles/PMC8455324/
EIF2B1	https://www.ncbi.nlm.nih.gov/pmc/articles/PMC8455324/
CTSZ	https://www.ncbi.nlm.nih.gov/pmc/articles/PMC8455324/
CDK2AP1	https://www.ncbi.nlm.nih.gov/pmc/articles/PMC8455324/
FGF10	https://www.ncbi.nlm.nih.gov/pmc/articles/PMC8455324/
NXT1	https://www.ncbi.nlm.nih.gov/pmc/articles/PMC8455324/
KCT2	https://www.ncbi.nlm.nih.gov/pmc/articles/PMC8455324/
DRAXIN	https://www.ncbi.nlm.nih.gov/pmc/articles/PMC8455324/
CERS5	https://www.ncbi.nlm.nih.gov/pmc/articles/PMC8455324/
TNFRSF6B	https://www.ncbi.nlm.nih.gov/pmc/articles/PMC8455324/
CAMK2A	https://www.ncbi.nlm.nih.gov/pmc/articles/PMC8455324/
ASAH1	https://www.ncbi.nlm.nih.gov/pmc/articles/PMC8455324/
KIAA1024	https://www.ncbi.nlm.nih.gov/pmc/articles/PMC8455324/
IL2	https://www.ncbi.nlm.nih.gov/pmc/articles/PMC8455324/
CRELD1	https://www.ncbi.nlm.nih.gov/pmc/articles/PMC8455324/
PATE1	https://www.ncbi.nlm.nih.gov/pmc/articles/PMC8455324/
GDNF	https://www.ncbi.nlm.nih.gov/pmc/articles/PMC8455324/
UBQLN4	https://www.ncbi.nlm.nih.gov/pmc/articles/PMC8455324/
HSPA1A	https://www.ncbi.nlm.nih.gov/pmc/articles/PMC8455324/
LST1	https://www.ncbi.nlm.nih.gov/pmc/articles/PMC8455324/
LRPAP1	https://www.ncbi.nlm.nih.gov/pmc/articles/PMC8455324/
FAM107B	https://www.ncbi.nlm.nih.gov/pmc/articles/PMC8455324/
XG	https://www.ncbi.nlm.nih.gov/pmc/articles/PMC8455324/
SERPINA3	https://www.ncbi.nlm.nih.gov/pmc/articles/PMC8455324/
AKR1A1	https://www.ncbi.nlm.nih.gov/pmc/articles/PMC8455324/
GLP1R	https://www.ncbi.nlm.nih.gov/pmc/articles/PMC8455324/
BIRC3	https://www.ncbi.nlm.nih.gov/pmc/articles/PMC8455324/
VAMP5	https://www.ncbi.nlm.nih.gov/pmc/articles/PMC8455324/
MACO1	https://www.ncbi.nlm.nih.gov/pmc/articles/PMC8455324/

## Sheet: Known age markers
Protein	Study
THBS4	DOI: 10.1111/acel.13325
SAA1	DOI: 10.1111/acel.13325
ALB	DOI: 10.1111/acel.13325
PEBP1	DOI: 10.1111/acel.13325
FGG	DOI: 10.1111/acel.13325
FGG	DOI: 10.1111/acel.13325
CTSB	DOI: 10.1111/acel.13325
TXNDC12	DOI: 10.1111/acel.13325
TIMP1	DOI: 10.1111/acel.13325
RARRES2	DOI: 10.1111/acel.13325
TPM3	DOI: 10.1111/acel.13325
FGA	DOI: 10.1111/acel.13325
SERPINA3	DOI: 10.1111/acel.13325
CAPG	DOI: 10.1111/acel.13325
IGFBP4	DOI: 10.1111/acel.13325
INHBA	DOI: 10.1111/acel.13325
HSPA1A	DOI: 10.1111/acel.13325
SOD3	DOI: 10.1111/acel.13325
CFD	DOI: 10.1111/acel.13325
CCL18	DOI: 10.1111/acel.13325
ANXA6	DOI: 10.1111/acel.13325
CCL16	DOI: 10.1111/acel.13325
DOK2	DOI: 10.1111/acel.13325
CILP	DOI: 10.1111/acel.13325
TBCA	DOI: 10.1111/acel.13325
EIF3G	DOI: 10.1111/acel.13325
HP	DOI: 10.1111/acel.13325
TGFB1	DOI: 10.1111/acel.13325
CGA	DOI: 10.1111/acel.13325
MB	DOI: 10.1111/acel.13325
CRP	DOI: 10.1111/acel.13325
APCS	DOI: 10.1111/acel.13325
C9	DOI: 10.1111/acel.13325
C9	DOI: 10.1111/acel.13325
FN1	DOI: 10.1111/acel.13325
FN1	DOI: 10.1111/acel.13325
ANXA1	DOI: 10.1111/acel.13325
SERPING1	DOI: 10.1111/acel.13325
CFI	DOI: 10.1111/acel.13325
PYGL	DOI: 10.1111/acel.13325
ANXA2	DOI: 10.1111/acel.13325
ANXA2	DOI: 10.1111/acel.13325
CA3	DOI: 10.1111/acel.13325
PRSS1	DOI: 10.1111/acel.13325
DCN	DOI: 10.1111/acel.13325
CD55	DOI: 10.1111/acel.13325
LGALS1	DOI: 10.1111/acel.13325
TFPI	DOI: 10.1111/acel.13325
AKR1A1	DOI: 10.1111/acel.13325
VEGFA	DOI: 10.1111/acel.13325
VEGFA	DOI: 10.1111/acel.13325
SELP	DOI: 10.1111/acel.13325
CD36	DOI: 10.1111/acel.13325
GOT1	DOI: 10.1111/acel.13325
LGALS3	DOI: 10.1111/acel.13325
TNFRSF1A	DOI: 10.1111/acel.13325
TNFRSF1B	DOI: 10.1111/acel.13325
TNFRSF1B	DOI: 10.1111/acel.13325
BGN	DOI: 10.1111/acel.13325
BGN	DOI: 10.1111/acel.13325
HNRNPA2B1	DOI: 10.1111/acel.13325
GNLY	DOI: 10.1111/acel.13325
IGFBP6	DOI: 10.1111/acel.13325
IGFBP6	DOI: 10.1111/acel.13325
FAS	DOI: 10.1111/acel.13325
FAS	DOI: 10.1111/acel.13325
S100A4	DOI: 10.1111/acel.13325
YWHAQ	DOI: 10.1111/acel.13325
MAPK3	DOI: 10.1111/acel.13325
MAPK1	DOI: 10.1111/acel.13325
LRPAP1	DOI: 10.1111/acel.13325
LRPAP1	DOI: 10.1111/acel.13325
COL18A1	DOI: 10.1111/acel.13325
STAT3	DOI: 10.1111/acel.13325
NBL1	DOI: 10.1111/acel.13325
STAT1	DOI: 10.1111/acel.13325
STAT1	DOI: 10.1111/acel.13325
PRCP	DOI: 10.1111/acel.13325
CRK	DOI: 10.1111/acel.13325
CRKL	DOI: 10.1111/acel.13325
HRSP12	DOI: 10.1111/acel.13325
EFNA4	DOI: 10.1111/acel.13325
EFNA5	DOI: 10.1111/acel.13325
EIF5	DOI: 10.1111/acel.13325
LGALS4	DOI: 10.1111/acel.13325
UFM1	DOI: 10.1111/acel.13325
RPS7	DOI: 10.1111/acel.13325
GRB2	DOI: 10.1111/acel.13325
PAFAH1B2	DOI: 10.1111/acel.13325
GTF2I	DOI: 10.1111/acel.13325
RHOG	DOI: 10.1111/acel.13325
RBM3	DOI: 10.1111/acel.13325
NAAA	DOI: 10.1111/acel.13325
PLAUR	DOI: 10.1111/acel.13325
LRP1	DOI: 10.1111/acel.13325
LRP1	DOI: 10.1111/acel.13325
LRP1	DOI: 10.1111/acel.13325
CD47	DOI: 10.1111/acel.13325
TWF1	DOI: 10.1111/acel.13325
ASAH1	DOI: 10.1111/acel.13325
DCTN2	DOI: 10.1111/acel.13325
COTL1	DOI: 10.1111/acel.13325
RBM39	DOI: 10.1111/acel.13325
POSTN	DOI: 10.1111/acel.13325
POSTN	DOI: 10.1111/acel.13325
PCBP1	DOI: 10.1111/acel.13325
ANGPT1	DOI: 10.1111/acel.13325
TGFBI	DOI: 10.1111/acel.13325
SMAD2	DOI: 10.1111/acel.13325
SGCB	DOI: 10.1111/acel.13325
CCL14	DOI: 10.1111/acel.13325
CD163	DOI: 10.1111/acel.13325
ASCC1	DOI: 10.1111/acel.13325
ESAM	DOI: 10.1111/acel.13325
ESAM	DOI: 10.1111/acel.13325
GPX7	DOI: 10.1111/acel.13325
JAM3	DOI: 10.1111/acel.13325
CXCL16	DOI: 10.1111/acel.13325
SIAE	DOI: 10.1111/acel.13325
APMAP	DOI: 10.1111/acel.13325
CD209	DOI: 10.1111/acel.13325
SIRT5	DOI: 10.1111/acel.13325
GGA3	DOI: 10.1111/acel.13325
CTSZ	DOI: 10.1111/acel.13325
SIGLEC7	DOI: 10.1111/acel.13325
CST1	DOI: 10.1111/acel.13325
IGFBP2	DOI: 10.1111/acel.13325
IGFBP2	DOI: 10.1111/acel.13325
LGALS3BP	DOI: 10.1111/acel.13325
FABP3	DOI: 10.1111/acel.13325
CST2	DOI: 10.1111/acel.13325
CST5	DOI: 10.1111/acel.13325
CST3	DOI: 10.1111/acel.13325
PPIH	DOI: 10.1111/acel.13325
PLG	DOI: 10.1111/acel.13325
GPI	DOI: 10.1111/acel.13325
CTSH	DOI: 10.1111/acel.13325
TXN	DOI: 10.1111/acel.13325
RNASE3	DOI: 10.1111/acel.13325
ACYP2	DOI: 10.1111/acel.13325
GNS	DOI: 10.1111/acel.13325
CBR1	DOI: 10.1111/acel.13325
PTN	DOI: 10.1111/acel.13325
GRN	DOI: 10.1111/acel.13325
CHI3L1	DOI: 10.1111/acel.13325
CRISP3	DOI: 10.1111/acel.13325
MFAP4	DOI: 10.1111/acel.13325
SEC13	DOI: 10.1111/acel.13325
RPS3A	DOI: 10.1111/acel.13325
SRSF6	DOI: 10.1111/acel.13325
CIRBP	DOI: 10.1111/acel.13325
SPARCL1	DOI: 10.1111/acel.13325
SPARCL1	DOI: 10.1111/acel.13325
IGFBP7	DOI: 10.1111/acel.13325
MAPK14	DOI: 10.1111/acel.13325
SRSF7	DOI: 10.1111/acel.13325
HDGFRP2	DOI: 10.1111/acel.13325
LILRB2	DOI: 10.1111/acel.13325
LILRB2	DOI: 10.1111/acel.13325
SFRP1	DOI: 10.1111/acel.13325
UBXN4	DOI: 10.1111/acel.13325
FAM3D	DOI: 10.1111/acel.13325
HSD17B10	DOI: 10.1111/acel.13325
CPNE1	DOI: 10.1111/acel.13325
DCTPP1	DOI: 10.1111/acel.13325
SPON1	DOI: 10.1111/acel.13325
TMEM2	DOI: 10.1111/acel.13325
CGA	https://pubs.acs.org/doi/10.1021/acs.jproteome.7b00501
LHB	https://pubs.acs.org/doi/10.1021/acs.jproteome.7b00501
ADAMTS5	https://pubs.acs.org/doi/10.1021/acs.jproteome.7b00501
CGB	https://pubs.acs.org/doi/10.1021/acs.jproteome.7b00501
ITGAV	https://pubs.acs.org/doi/10.1021/acs.jproteome.7b00501
ALB	https://pubs.acs.org/doi/10.1021/acs.jproteome.7b00501
CCL11	https://pubs.acs.org/doi/10.1021/acs.jproteome.7b00501
PRSS2	https://pubs.acs.org/doi/10.1021/acs.jproteome.7b00501
SPON1	https://pubs.acs.org/doi/10.1021/acs.jproteome.7b00501
TFPI	https://pubs.acs.org/doi/10.1021/acs.jproteome.7b00501
PROS1	https://pubs.acs.org/doi/10.1021/acs.jproteome.7b00501
LAMA1	https://pubs.acs.org/doi/10.1021/acs.jproteome.7b00501
DCN	https://pubs.acs.org/doi/10.1021/acs.jproteome.7b00501
FGF7	https://pubs.acs.org/doi/10.1021/acs.jproteome.7b00501
SFRP1	https://pubs.acs.org/doi/10.1021/acs.jproteome.7b00501
MAP2K2	https://pubs.acs.org/doi/10.1021/acs.jproteome.7b00501
BGN	https://pubs.acs.org/doi/10.1021/acs.jproteome.7b00501
PLAT	https://pubs.acs.org/doi/10.1021/acs.jproteome.7b00501
PAFAH1B2	https://pubs.acs.org/doi/10.1021/acs.jproteome.7b00501
FLRT1	https://pubs.acs.org/doi/10.1021/acs.jproteome.7b00501
CRLF2	https://pubs.acs.org/doi/10.1021/acs.jproteome.7b00501
IGFBP2	https://pubs.acs.org/doi/10.1021/acs.jproteome.7b00501
FN1	https://pubs.acs.org/doi/10.1021/acs.jproteome.7b00501
ULBP3	https://pubs.acs.org/doi/10.1021/acs.jproteome.7b00501
CCL27	https://pubs.acs.org/doi/10.1021/acs.jproteome.7b00501
FN1	https://pubs.acs.org/doi/10.1021/acs.jproteome.7b00501
CD36	https://pubs.acs.org/doi/10.1021/acs.jproteome.7b00501
CA3	https://pubs.acs.org/doi/10.1021/acs.jproteome.7b00501
CCL7	https://pubs.acs.org/doi/10.1021/acs.jproteome.7b00501
LCMT1	https://pubs.acs.org/doi/10.1021/acs.jproteome.7b00501
CHIT1	https://pubs.acs.org/doi/10.1021/acs.jproteome.7b00501
FSTL3	https://pubs.acs.org/doi/10.1021/acs.jproteome.7b00501
FN1	https://pubs.acs.org/doi/10.1021/acs.jproteome.7b00501
PTHLH	https://pubs.acs.org/doi/10.1021/acs.jproteome.7b00501
IL1RL2	https://pubs.acs.org/doi/10.1021/acs.jproteome.7b00501
FSHB	https://pubs.acs.org/doi/10.1021/acs.jproteome.7b00501
ITGB5	https://pubs.acs.org/doi/10.1021/acs.jproteome.7b00501
LAMB1	https://pubs.acs.org/doi/10.1021/acs.jproteome.7b00501
LAMC1	https://pubs.acs.org/doi/10.1021/acs.jproteome.7b00501
TFF3	https://www.ncbi.nlm.nih.gov/pmc/articles/PMC8455324/
TFF3	https://www.ncbi.nlm.nih.gov/pmc/articles/PMC8455324/
K1467	https://www.ncbi.nlm.nih.gov/pmc/articles/PMC8455324/
F19A4	https://www.ncbi.nlm.nih.gov/pmc/articles/PMC8455324/
CRBB2	https://www.ncbi.nlm.nih.gov/pmc/articles/PMC8455324/
MTPAP	https://www.ncbi.nlm.nih.gov/pmc/articles/PMC8455324/
AGT	https://www.ncbi.nlm.nih.gov/pmc/articles/PMC8455324/
PLD5	https://www.ncbi.nlm.nih.gov/pmc/articles/PMC8455324/
GON2	https://www.ncbi.nlm.nih.gov/pmc/articles/PMC8455324/
IMA4	https://www.ncbi.nlm.nih.gov/pmc/articles/PMC8455324/
ASGR2	https://www.ncbi.nlm.nih.gov/pmc/articles/PMC8455324/
SOM2	https://www.ncbi.nlm.nih.gov/pmc/articles/PMC8455324/
RET	https://www.ncbi.nlm.nih.gov/pmc/articles/PMC8455324/
IMPA2	https://www.ncbi.nlm.nih.gov/pmc/articles/PMC8455324/
PILRA	https://www.ncbi.nlm.nih.gov/pmc/articles/PMC8455324/
PDLI4	https://www.ncbi.nlm.nih.gov/pmc/articles/PMC8455324/
PTHD3	https://www.ncbi.nlm.nih.gov/pmc/articles/PMC8455324/
SSRP1	https://www.ncbi.nlm.nih.gov/pmc/articles/PMC8455324/
ACBD7	https://www.ncbi.nlm.nih.gov/pmc/articles/PMC8455324/
DB115	https://www.ncbi.nlm.nih.gov/pmc/articles/PMC8455324/
PCDG8	https://www.ncbi.nlm.nih.gov/pmc/articles/PMC8455324/
COX5B	https://www.ncbi.nlm.nih.gov/pmc/articles/PMC8455324/
ZNRF3	https://www.ncbi.nlm.nih.gov/pmc/articles/PMC8455324/
FBXO3	https://www.ncbi.nlm.nih.gov/pmc/articles/PMC8455324/
WFDC10B	https://www.ncbi.nlm.nih.gov/pmc/articles/PMC8455324/
SPR	https://www.ncbi.nlm.nih.gov/pmc/articles/PMC8455324/
ASNA	https://www.ncbi.nlm.nih.gov/pmc/articles/PMC8455324/
LAT2	https://www.ncbi.nlm.nih.gov/pmc/articles/PMC8455324/
NUDC3	https://www.ncbi.nlm.nih.gov/pmc/articles/PMC8455324/
DEFB116	https://www.ncbi.nlm.nih.gov/pmc/articles/PMC8455324/
IFNB1	https://www.ncbi.nlm.nih.gov/pmc/articles/PMC8455324/
ADCK4	https://www.ncbi.nlm.nih.gov/pmc/articles/PMC8455324/
LAMP3	https://www.ncbi.nlm.nih.gov/pmc/articles/PMC8455324/
ULBP3	https://www.ncbi.nlm.nih.gov/pmc/articles/PMC8455324/
BMX	https://www.ncbi.nlm.nih.gov/pmc/articles/PMC8455324/
ANK2	https://www.ncbi.nlm.nih.gov/pmc/articles/PMC8455324/
GDF9	https://www.ncbi.nlm.nih.gov/pmc/articles/PMC8455324/
PILRA	https://www.ncbi.nlm.nih.gov/pmc/articles/PMC8455324/
DLX4	https://www.ncbi.nlm.nih.gov/pmc/articles/PMC8455324/
PGRMC2	https://www.ncbi.nlm.nih.gov/pmc/articles/PMC8455324/
RGS10	https://www.ncbi.nlm.nih.gov/pmc/articles/PMC8455324/
UAP1	https://www.ncbi.nlm.nih.gov/pmc/articles/PMC8455324/
SPAG11B	https://www.ncbi.nlm.nih.gov/pmc/articles/PMC8455324/
TMED2	https://www.ncbi.nlm.nih.gov/pmc/articles/PMC8455324/
RGS7	https://www.ncbi.nlm.nih.gov/pmc/articles/PMC8455324/
SLC6A16	https://www.ncbi.nlm.nih.gov/pmc/articles/PMC8455324/
SULT1A3	https://www.ncbi.nlm.nih.gov/pmc/articles/PMC8455324/
UQCRB	https://www.ncbi.nlm.nih.gov/pmc/articles/PMC8455324/
PRMT3	https://www.ncbi.nlm.nih.gov/pmc/articles/PMC8455324/
DUSP16	https://www.ncbi.nlm.nih.gov/pmc/articles/PMC8455324/
UTS2R	https://www.ncbi.nlm.nih.gov/pmc/articles/PMC8455324/
PSMB5	https://www.ncbi.nlm.nih.gov/pmc/articles/PMC8455324/
S100A7	https://www.ncbi.nlm.nih.gov/pmc/articles/PMC8455324/
KIAA1549L	https://www.ncbi.nlm.nih.gov/pmc/articles/PMC8455324/
TAK1	https://www.ncbi.nlm.nih.gov/pmc/articles/PMC8455324/
GALNT10	https://www.ncbi.nlm.nih.gov/pmc/articles/PMC8455324/
CD38	https://www.ncbi.nlm.nih.gov/pmc/articles/PMC8455324/
TNNI2	https://www.ncbi.nlm.nih.gov/pmc/articles/PMC8455324/
SC61B	https://www.ncbi.nlm.nih.gov/pmc/articles/PMC8455324/
POLM	https://www.ncbi.nlm.nih.gov/pmc/articles/PMC8455324/
KLK5	https://www.ncbi.nlm.nih.gov/pmc/articles/PMC8455324/
CNTNAP1	https://www.ncbi.nlm.nih.gov/pmc/articles/PMC8455324/
GRB10	https://www.ncbi.nlm.nih.gov/pmc/articles/PMC8455324/
NLGN4X	https://www.ncbi.nlm.nih.gov/pmc/articles/PMC8455324/
SPHK1	https://www.ncbi.nlm.nih.gov/pmc/articles/PMC8455324/
FANCL	https://www.ncbi.nlm.nih.gov/pmc/articles/PMC8455324/
SRCN1	https://www.ncbi.nlm.nih.gov/pmc/articles/PMC8455324/
FDX1	https://www.ncbi.nlm.nih.gov/pmc/articles/PMC8455324/
GAA	https://www.ncbi.nlm.nih.gov/pmc/articles/PMC8455324/
CRLF2	https://www.ncbi.nlm.nih.gov/pmc/articles/PMC8455324/
GDJ2	https://www.ncbi.nlm.nih.gov/pmc/articles/PMC8455324/
CAPN3	https://www.ncbi.nlm.nih.gov/pmc/articles/PMC8455324/
CSRP2	https://www.ncbi.nlm.nih.gov/pmc/articles/PMC8455324/
DNER	https://www.ncbi.nlm.nih.gov/pmc/articles/PMC8455324/
EMILIN3	https://www.ncbi.nlm.nih.gov/pmc/articles/PMC8455324/
NAP1L1	https://www.ncbi.nlm.nih.gov/pmc/articles/PMC8455324/
CLIC4	https://www.ncbi.nlm.nih.gov/pmc/articles/PMC8455324/
AURKA	https://www.ncbi.nlm.nih.gov/pmc/articles/PMC8455324/
CDKN3	https://www.ncbi.nlm.nih.gov/pmc/articles/PMC8455324/
DUSP3	https://www.ncbi.nlm.nih.gov/pmc/articles/PMC8455324/
GDF11	https://www.ncbi.nlm.nih.gov/pmc/articles/PMC8455324/
UBE2J1	https://www.ncbi.nlm.nih.gov/pmc/articles/PMC8455324/
CXCL13	https://www.ncbi.nlm.nih.gov/pmc/articles/PMC8455324/
TPM4	https://www.ncbi.nlm.nih.gov/pmc/articles/PMC8455324/
SSB	https://www.ncbi.nlm.nih.gov/pmc/articles/PMC8455324/
CCT5	https://www.ncbi.nlm.nih.gov/pmc/articles/PMC8455324/
HOGA1	https://www.ncbi.nlm.nih.gov/pmc/articles/PMC8455324/
CRB1	https://www.ncbi.nlm.nih.gov/pmc/articles/PMC8455324/
AIFM1	https://www.ncbi.nlm.nih.gov/pmc/articles/PMC8455324/
APBB1	https://www.ncbi.nlm.nih.gov/pmc/articles/PMC8455324/
ALKBH5	https://www.ncbi.nlm.nih.gov/pmc/articles/PMC8455324/
DUSP28	https://www.ncbi.nlm.nih.gov/pmc/articles/PMC8455324/
CENPV	https://www.ncbi.nlm.nih.gov/pmc/articles/PMC8455324/
MPP6	https://www.ncbi.nlm.nih.gov/pmc/articles/PMC8455324/
HSP90B1	https://www.ncbi.nlm.nih.gov/pmc/articles/PMC8455324/
HSPB1	https://www.ncbi.nlm.nih.gov/pmc/articles/PMC8455324/
DUS4	https://www.ncbi.nlm.nih.gov/pmc/articles/PMC8455324/
FYN	https://www.ncbi.nlm.nih.gov/pmc/articles/PMC8455324/
PRKCA	https://www.ncbi.nlm.nih.gov/pmc/articles/PMC8455324/
TPK1	https://www.ncbi.nlm.nih.gov/pmc/articles/PMC8455324/
BLMH	https://www.ncbi.nlm.nih.gov/pmc/articles/PMC8455324/
KRBA2	https://www.ncbi.nlm.nih.gov/pmc/articles/PMC8455324/
ZN843	https://www.ncbi.nlm.nih.gov/pmc/articles/PMC8455324/
SIRPG	https://www.ncbi.nlm.nih.gov/pmc/articles/PMC8455324/
PNKP	https://www.ncbi.nlm.nih.gov/pmc/articles/PMC8455324/
PLEK	https://www.ncbi.nlm.nih.gov/pmc/articles/PMC8455324/
CPVL	https://www.ncbi.nlm.nih.gov/pmc/articles/PMC8455324/
KPNA6	https://www.ncbi.nlm.nih.gov/pmc/articles/PMC8455324/
SBDS	https://www.ncbi.nlm.nih.gov/pmc/articles/PMC8455324/
CD27	https://www.ncbi.nlm.nih.gov/pmc/articles/PMC8455324/
ABRAXAS2	https://www.ncbi.nlm.nih.gov/pmc/articles/PMC8455324/
PIP4K2A	https://www.ncbi.nlm.nih.gov/pmc/articles/PMC8455324/
PTHLH	https://www.ncbi.nlm.nih.gov/pmc/articles/PMC8455324/
FAM107B	https://www.ncbi.nlm.nih.gov/pmc/articles/PMC8455324/
IL6	https://www.ncbi.nlm.nih.gov/pmc/articles/PMC8455324/
ERP29	https://www.ncbi.nlm.nih.gov/pmc/articles/PMC8455324/
DEFB112	https://www.ncbi.nlm.nih.gov/pmc/articles/PMC8455324/
GFUS	https://www.ncbi.nlm.nih.gov/pmc/articles/PMC8455324/
CAP1	https://www.ncbi.nlm.nih.gov/pmc/articles/PMC8455324/
DAPP1	https://www.ncbi.nlm.nih.gov/pmc/articles/PMC8455324/
YIPF6	https://www.ncbi.nlm.nih.gov/pmc/articles/PMC8455324/
OSTN	https://www.ncbi.nlm.nih.gov/pmc/articles/PMC8455324/
DARS1	https://www.ncbi.nlm.nih.gov/pmc/articles/PMC8455324/
HEPHL1	https://www.ncbi.nlm.nih.gov/pmc/articles/PMC8455324/
FER	https://www.ncbi.nlm.nih.gov/pmc/articles/PMC8455324/
PAK4	https://www.ncbi.nlm.nih.gov/pmc/articles/PMC8455324/
DARS2	https://www.ncbi.nlm.nih.gov/pmc/articles/PMC8455324/
STIP1	https://www.ncbi.nlm.nih.gov/pmc/articles/PMC8455324/
XG	https://www.ncbi.nlm.nih.gov/pmc/articles/PMC8455324/
DNM2	https://www.ncbi.nlm.nih.gov/pmc/articles/PMC8455324/
STK24	https://www.ncbi.nlm.nih.gov/pmc/articles/PMC8455324/
APBB3	https://www.ncbi.nlm.nih.gov/pmc/articles/PMC8455324/
PPP2R5A	https://www.ncbi.nlm.nih.gov/pmc/articles/PMC8455324/
MMP13	https://www.ncbi.nlm.nih.gov/pmc/articles/PMC8455324/
SAT1	https://www.ncbi.nlm.nih.gov/pmc/articles/PMC8455324/
PLSI	https://www.ncbi.nlm.nih.gov/pmc/articles/PMC8455324/
DLG3	https://www.ncbi.nlm.nih.gov/pmc/articles/PMC8455324/
TP53	https://www.ncbi.nlm.nih.gov/pmc/articles/PMC8455324/
PAPSS1	https://www.ncbi.nlm.nih.gov/pmc/articles/PMC8455324/
KMT5C	https://www.ncbi.nlm.nih.gov/pmc/articles/PMC8455324/
ST3GAL5	https://www.ncbi.nlm.nih.gov/pmc/articles/PMC8455324/
TMEM70	https://www.ncbi.nlm.nih.gov/pmc/articles/PMC8455324/
TYMS	https://www.ncbi.nlm.nih.gov/pmc/articles/PMC8455324/
STAB1	https://www.ncbi.nlm.nih.gov/pmc/articles/PMC8455324/
CRYAA	https://www.ncbi.nlm.nih.gov/pmc/articles/PMC8455324/
TPM4	https://www.ncbi.nlm.nih.gov/pmc/articles/PMC8455324/
CRIP2	https://www.ncbi.nlm.nih.gov/pmc/articles/PMC8455324/
EHD4	https://www.ncbi.nlm.nih.gov/pmc/articles/PMC8455324/
CUL4B	https://www.ncbi.nlm.nih.gov/pmc/articles/PMC8455324/
LAP	https://www.ncbi.nlm.nih.gov/pmc/articles/PMC8455324/
SLC30A5	https://www.ncbi.nlm.nih.gov/pmc/articles/PMC8455324/
PMVK	https://www.ncbi.nlm.nih.gov/pmc/articles/PMC8455324/
NAPA	https://www.ncbi.nlm.nih.gov/pmc/articles/PMC8455324/
SGTA	https://www.ncbi.nlm.nih.gov/pmc/articles/PMC8455324/
TMX2	https://www.ncbi.nlm.nih.gov/pmc/articles/PMC8455324/
EDAR	https://www.ncbi.nlm.nih.gov/pmc/articles/PMC8455324/
ITGA2	https://www.ncbi.nlm.nih.gov/pmc/articles/PMC8455324/
UN45A	https://www.ncbi.nlm.nih.gov/pmc/articles/PMC8455324/
INPP5B	https://www.ncbi.nlm.nih.gov/pmc/articles/PMC8455324/
EMILIN3	https://www.ncbi.nlm.nih.gov/pmc/articles/PMC8455324/
HEXIM2	https://www.ncbi.nlm.nih.gov/pmc/articles/PMC8455324/
APOBEC3G	https://www.ncbi.nlm.nih.gov/pmc/articles/PMC8455324/
DNASE2B	https://www.ncbi.nlm.nih.gov/pmc/articles/PMC8455324/
CSNK2A1	https://www.ncbi.nlm.nih.gov/pmc/articles/PMC8455324/
SENP7	https://www.ncbi.nlm.nih.gov/pmc/articles/PMC8455324/
BTK	https://www.ncbi.nlm.nih.gov/pmc/articles/PMC8455324/
TNFRSF11A	https://www.ncbi.nlm.nih.gov/pmc/articles/PMC8455324/
MANF	https://www.ncbi.nlm.nih.gov/pmc/articles/PMC8455324/
DCAF5	https://www.ncbi.nlm.nih.gov/pmc/articles/PMC8455324/
ARL11	https://www.ncbi.nlm.nih.gov/pmc/articles/PMC8455324/
KIFBP	https://www.ncbi.nlm.nih.gov/pmc/articles/PMC8455324/
SERPINH1	https://www.ncbi.nlm.nih.gov/pmc/articles/PMC8455324/
PDIA6	https://www.ncbi.nlm.nih.gov/pmc/articles/PMC8455324/
SCARA3	https://www.ncbi.nlm.nih.gov/pmc/articles/PMC8455324/
DEFB118	https://www.ncbi.nlm.nih.gov/pmc/articles/PMC8455324/
ACTN1	https://www.ncbi.nlm.nih.gov/pmc/articles/PMC8455324/
PAK6	https://www.ncbi.nlm.nih.gov/pmc/articles/PMC8455324/
NRG2	https://www.ncbi.nlm.nih.gov/pmc/articles/PMC8455324/
FAF2	https://www.ncbi.nlm.nih.gov/pmc/articles/PMC8455324/
ARHGAP5	https://www.ncbi.nlm.nih.gov/pmc/articles/PMC8455324/
SNX4	https://www.ncbi.nlm.nih.gov/pmc/articles/PMC8455324/
DEFB119	https://www.ncbi.nlm.nih.gov/pmc/articles/PMC8455324/
SNX8	https://www.ncbi.nlm.nih.gov/pmc/articles/PMC8455324/
MESD	https://www.ncbi.nlm.nih.gov/pmc/articles/PMC8455324/
SAP30	https://www.ncbi.nlm.nih.gov/pmc/articles/PMC8455324/
ATP5PO	https://www.ncbi.nlm.nih.gov/pmc/articles/PMC8455324/
DHX58	https://www.ncbi.nlm.nih.gov/pmc/articles/PMC8455324/
AARS1	https://www.ncbi.nlm.nih.gov/pmc/articles/PMC8455324/
NCK2	https://www.ncbi.nlm.nih.gov/pmc/articles/PMC8455324/
BAD	https://www.ncbi.nlm.nih.gov/pmc/articles/PMC8455324/
LIN7B	https://www.ncbi.nlm.nih.gov/pmc/articles/PMC8455324/
INSIG1	https://www.ncbi.nlm.nih.gov/pmc/articles/PMC8455324/
PRRG4	https://www.ncbi.nlm.nih.gov/pmc/articles/PMC8455324/
HIPK3	https://www.ncbi.nlm.nih.gov/pmc/articles/PMC8455324/
CKM	https://www.ncbi.nlm.nih.gov/pmc/articles/PMC8455324/
GAN	https://www.ncbi.nlm.nih.gov/pmc/articles/PMC8455324/
CRLF1	https://www.ncbi.nlm.nih.gov/pmc/articles/PMC8455324/
ROCK2	https://www.ncbi.nlm.nih.gov/pmc/articles/PMC8455324/
FAM163B	https://www.ncbi.nlm.nih.gov/pmc/articles/PMC8455324/
ADH5	https://www.ncbi.nlm.nih.gov/pmc/articles/PMC8455324/
FCAR	https://www.ncbi.nlm.nih.gov/pmc/articles/PMC8455324/
ALOX15B	https://www.ncbi.nlm.nih.gov/pmc/articles/PMC8455324/
L3MBTL2	https://www.ncbi.nlm.nih.gov/pmc/articles/PMC8455324/
CSPG4	https://www.ncbi.nlm.nih.gov/pmc/articles/PMC8455324/
PDIA5	https://www.ncbi.nlm.nih.gov/pmc/articles/PMC8455324/
RAB31	https://www.ncbi.nlm.nih.gov/pmc/articles/PMC8455324/
TSLP	https://www.ncbi.nlm.nih.gov/pmc/articles/PMC8455324/
LGI3	https://www.ncbi.nlm.nih.gov/pmc/articles/PMC8455324/
ST8SIA3	https://www.ncbi.nlm.nih.gov/pmc/articles/PMC8455324/
SEM6C	https://www.ncbi.nlm.nih.gov/pmc/articles/PMC8455324/
HMHA1	https://www.ncbi.nlm.nih.gov/pmc/articles/PMC8455324/
YWHAZ	https://www.ncbi.nlm.nih.gov/pmc/articles/PMC8455324/
AIFM1	https://www.ncbi.nlm.nih.gov/pmc/articles/PMC8455324/
KLC1	https://www.ncbi.nlm.nih.gov/pmc/articles/PMC8455324/
CO8A1	https://www.ncbi.nlm.nih.gov/pmc/articles/PMC8455324/
HAPLN1	https://www.ncbi.nlm.nih.gov/pmc/articles/PMC8455324/
TMUB2	https://www.ncbi.nlm.nih.gov/pmc/articles/PMC8455324/
TMEM119	https://www.ncbi.nlm.nih.gov/pmc/articles/PMC8455324/
KLK9	https://www.ncbi.nlm.nih.gov/pmc/articles/PMC8455324/
CA13	https://www.ncbi.nlm.nih.gov/pmc/articles/PMC8455324/
VSIG1	https://www.ncbi.nlm.nih.gov/pmc/articles/PMC8455324/
IGFBPL1	https://www.ncbi.nlm.nih.gov/pmc/articles/PMC8455324/
CCT8	https://www.ncbi.nlm.nih.gov/pmc/articles/PMC8455324/
FETUB	https://www.ncbi.nlm.nih.gov/pmc/articles/PMC8455324/
VSIR	https://www.ncbi.nlm.nih.gov/pmc/articles/PMC8455324/
