# Supplementary material for: Persistent serum protein signatures define an inflammatory subcategory of long COVID
Source: Nat Commun. 2023 Jun 9;14:3417. doi: 10.1038/s41467-023-38682-4 (PMC10252177; doi:10.1038/s41467-023-38682-4)
Supplement: Supplementary file 8 — Supplementary Data 6 [file 41467_2023_38682_MOESM8_ESM.xlsx]

## Sheet: Sheet1
Supplementary Data S6. The Single Sample Gene Set Enrichment Analysis (ssGSEA) score per sample of the 54 modules identified via the rule-in approach
Module	CO001-013471_1	CO001-013471_2	CO001-013471_3	CO001-013471_4	CO001-013471_5	CO001-046175_1	CO001-046175_2	CO001-046175_3	CO001-046175_4	CO001-084680_1	CO001-090383_1	CO001-090383_2	CO001-090383_3	CO001-090383_4	CO001-090383_5	CO001-090383_6	CO001-094160_1	CO001-094160_2	CO001-094160_3	CO001-094160_4	CO001-094160_5	CO001-099903_1	CO001-099903_2	CO001-099903_3	CO001-099903_4	CO001-114683_1	CO001-133785_1	CO001-133785_2	CO001-133785_3	CO001-141697_1	CO001-141697_2	CO001-141697_3	CO001-141697_4	CO001-143816_1	CO001-143816_2	CO001-143816_3	CO001-143816_4	CO001-155486_1	CO001-155486_2	CO001-155486_3	CO001-155486_4	CO001-161300_1	CO001-172093_1	CO001-172093_2	CO001-172093_3	CO001-208318_1	CO001-208318_2	CO001-225049_1	CO001-225049_2
module1	-0.599864	-0.280993	0.384085	-1.21425	-1.67315	-0.124323	-0.581664	-1.18271	1.12001	0.483227	-0.926286	-0.786742	-0.729841	-1.67279	0.645177	-0.169076	-1.18239	0.159778	-0.737421	-0.572584	-1.28804	1.85169	1.42269	1.9487	1.12785	-0.659964	0.966091	-0.170107	-0.478994	0.8914	0.698589	-0.922275	0.100013	-1.39782	-0.345417	-0.64864	-1.07266	-0.544069	-0.585592	-2.06796	-0.337466	1.44165	0.605633	-0.86029	-0.675967	-0.76541	0.697229	0.784997	0.534975
module2	0.125172	-0.48493	1.65648	1.12952	0.494348	-0.449021	-0.0951821	-1.31783	-0.156424	0.815137	-0.962024	-0.191898	-0.712721	-0.852834	-1.54655	-1.03224	0.865183	-0.399759	0.40836	0.717739	-0.142459	0.125551	0.333705	0.222625	0.309884	-1.11947	0.121396	0.232622	0.407974	-0.267636	0.0273228	0.659906	-0.0610066	2.52059	1.73472	0.732554	1.49338	1.50894	1.59579	0.802572	1.79791	-0.781862	-0.599255	-0.952776	-0.270065	-0.358141	-0.918064	-1.64012	-0.594683
module3	0.26494	-0.255048	-0.525465	0.0144566	-0.184236	1.14964	1.16005	0.925789	0.66906	0.5346	1.05024	0.14501	0.883074	0.225704	0.661672	0.567103	0.105161	-0.639673	-0.399863	-0.0669131	0.381897	1.40765	1.13371	1.52141	1.63718	-1.70509	0.329285	0.636733	-0.303353	0.675181	0.578335	0.535136	0.834273	-0.465714	0.061825	-0.934593	-0.689502	-1.23687	-1.32675	-1.1727	-1.61136	-0.401018	-0.537307	-0.131776	-0.898059	-0.341128	-0.379371	0.98637	0.198083
module4	-0.282334	-0.731522	-0.915424	0.444719	-1.31727	0.858054	0.894037	0.160059	1.09372	-0.336306	1.71985	0.152751	0.599826	0.299683	1.48298	0.587901	-0.0530785	-1.04636	-1.0967	-1.30047	-1.50942	1.0396	0.645683	1.31797	1.83648	-1.0919	2.00307	0.779604	0.686488	0.588192	1.12891	1.19048	0.458055	0.826903	1.46462	-0.430674	-0.582195	-0.896533	-0.446205	-0.697021	-0.621524	0.361401	0.363015	-0.0224233	-0.370326	-2.29224	-1.91801	-0.543045	-1.27489
module5	1.14104	-0.655363	-0.105515	0.71845	-0.263815	-0.380267	-0.0501522	-0.677046	-0.0611529	0.342633	0.926142	0.461316	1.74932	0.273116	1.14383	0.686784	0.0451067	0.00537377	-0.395799	-0.272475	-0.787208	0.139212	0.932954	1.32218	1.30182	0.171746	0.249193	0.973294	0.229548	0.931777	0.529401	0.182899	0.967269	-0.970111	0.468115	-1.02532	-1.31067	-0.9595	0.311319	-1.18038	0.210037	-0.759619	1.84206	0.852952	-0.672832	-0.30047	-0.896803	-0.819064	-0.538547
module6	-1.26725	-0.648432	-0.1779	-0.647399	-0.737573	1.32766	1.18641	0.81092	0.844539	-0.740803	0.86708	1.35817	0.595853	1.05619	1.09393	0.721504	0.724222	0.124955	0.659381	1.48985	-0.472671	1.12148	1.43356	1.57304	1.19805	-2.17226	0.465893	0.492511	0.440539	0.97284	1.05826	0.894479	0.691405	-1.1102	0.79791	-0.224308	-0.447469	0.497097	0.425813	-0.0867243	-0.182775	-0.498685	0.581515	0.442165	0.373311	0.092311	0.506725	0.541799	0.412695
module7	-0.883782	-2.24634	-1.54167	0.576918	-1.66957	0.999072	0.900309	1.32202	1.62764	-1.44748	0.871226	0.466534	0.801215	0.743108	0.493422	-0.203254	-0.241337	-1.0727	-0.692701	-0.287356	-1.0605	1.20388	0.893739	1.12758	1.45133	-1.3503	-0.989321	-0.643311	-1.47355	0.204969	0.197459	0.292615	0.953197	-0.363824	-0.166431	-0.365405	-0.385873	0.578326	0.0999535	0.06259	0.248261	-0.456966	0.493744	-0.310602	-0.467409	0.331211	1.08797	-0.191097	-0.36088
module8	0.871551	-0.44507	-1.21391	1.44237	0.445822	1.36704	1.54331	1.78544	1.71236	-0.69837	1.15269	0.562471	0.896426	0.527486	0.495692	0.230473	-1.85038	-0.86841	-1.32628	-1.30673	-1.30938	1.07289	0.709328	1.16668	1.57848	-3.40498	-0.825215	-0.0546557	-0.41148	0.316684	-0.107615	0.221704	1.07235	-1.5897	-0.0782341	-1.25643	-0.511491	0.447749	0.2105	-0.838418	0.261909	-1.31865	0.463615	0.829371	-0.168401	1.24033	0.8196	0.0391725	-1.2466
module9	-0.650315	-1.44754	-1.07197	-0.851089	-2.02772	0.0335454	-0.309587	-1.13884	0.78115	-1.98237	1.54858	2.17373	1.49328	0.679723	1.03723	1.06587	-0.406283	0.425648	-0.22006	0.372376	-0.972173	1.53953	1.36176	1.90447	1.7476	-0.51504	-0.465996	0.509566	-0.0998302	0.604219	0.468353	0.265734	1.43702	-0.973846	0.595953	-1.39224	-1.05704	0.549726	1.14306	-0.0508895	0.267784	-0.77939	0.995892	0.123429	-0.594133	-0.701495	-0.450224	-0.956217	-1.59021
module10	-1.11346	-0.68394	-1.17306	-0.169157	-1.4794	-0.160557	0.116292	-0.462573	0.693529	-2.0057	0.500777	-0.0764073	1.31486	0.474516	0.406706	0.0707067	-0.0759865	-0.0955258	-0.210303	0.475348	-0.833491	1.81616	2.16629	2.25043	2.15003	-1.2072	1.02971	1.50394	-0.325198	0.816092	0.180336	-0.188193	0.949161	-0.189279	1.22236	-0.804804	-1.11359	-1.03257	1.64024	-0.529416	0.927916	-0.637649	1.56353	1.52885	-0.116009	-0.540714	-0.259665	-0.530881	-0.942363
module11	-0.253706	-0.310118	-0.877449	-1.38732	-1.66805	-0.555612	-0.0964368	-0.812915	-0.407936	-2.52005	0.903029	1.39864	1.64147	1.33357	0.927185	0.755095	-0.587965	0.654407	0.204138	0.272806	-0.636016	1.90035	1.91044	2.06537	1.73763	-1.0772	-1.30231	0.990528	-0.907788	1.3638	0.901254	0.848445	1.01645	-2.11782	-0.117073	-1.87564	-1.7009	-2.68556	-0.233529	-0.645742	-0.486471	-1.73312	1.12678	-0.23875	-1.09079	0.0438034	-0.490488	-0.737064	-0.291332
module12	-1.55618	-0.76262	-1.27026	-0.510547	-1.39157	-0.0922434	0.419087	0.373401	0.734956	-4.74208	0.308924	0.586725	0.84949	0.746924	0.568603	0.192659	0.710663	-1.02303	0.443755	0.6151	0.179983	0.870255	0.874913	0.841556	0.847208	-1.58124	-0.0699607	0.529078	-0.448303	0.69425	0.474758	0.320623	0.640693	-0.822625	0.551246	-0.437413	-0.100291	0.441111	0.758537	0.518973	0.752699	-0.507726	0.563056	-0.196246	-0.118671	0.393456	0.557624	-0.145847	-0.284334
module13	-0.321418	-1.84608	-1.04105	0.939229	-1.55371	0.0967493	-0.117931	-0.52961	0.602537	-2.19836	1.4071	1.00573	1.00273	0.297918	0.83085	-0.37664	0.404125	-1.1933	-0.76693	-0.527586	-1.09439	0.943909	0.469349	1.18969	0.995649	-1.75033	0.538517	0.421157	-0.00181064	0.691801	-0.223951	-0.428961	0.958705	-0.640662	0.815098	-1.14228	-0.697752	-0.405836	0.136133	-0.968001	0.379362	-1.13552	0.538898	0.377464	-0.76934	0.874175	-0.147133	0.154075	-0.66572
module14	-0.175416	-0.643066	-1.68888	-1.3931	-0.631744	1.0317	0.787408	0.557484	1.31533	-4.90119	0.874489	1.85123	0.951878	0.0170275	0.761071	0.29555	-0.563094	-0.167928	-0.657812	-0.236385	-1.12672	0.475729	1.19005	0.595714	0.769059	-0.977947	-0.694654	0.515911	-3.08484	0.998465	0.455424	0.922178	1.0257	-1.99077	1.17022	-0.994626	-0.182095	-0.67625	0.909625	0.551795	0.115207	-3.31039	1.15195	0.335002	-1.6582	-0.36609	-1.21158	-0.509536	-0.320491
module15	-1.13433	0.500698	-0.852277	-1.14121	-1.44578	0.88613	0.521087	-0.458936	1.55747	-0.959975	0.394438	0.0346995	0.851924	-0.76061	0.790766	0.193712	-0.539512	-0.390151	-0.746637	-0.794971	-0.666127	1.39275	1.22522	1.39527	1.90992	-1.79178	0.384094	0.598324	-0.302024	0.493068	0.794676	0.258434	-0.347679	-0.722883	1.1803	-0.420207	-0.532909	-1.36175	-0.133836	-0.9211	0.27537	-0.249736	0.794476	-0.912854	-0.572227	-1.51063	-0.435287	0.927677	0.536788
module16	0.213632	-1.39557	-0.279286	-0.361876	-1.13889	1.20456	0.978376	-0.0919183	1.04584	-2.24557	0.762629	-0.498861	0.793998	-1.55115	0.937563	0.396863	0.733511	0.398234	0.0710339	0.0468671	0.00868068	1.35527	0.92395	1.05066	1.24983	-2.80072	-0.019047	-0.141713	-0.0536746	1.13806	0.813036	0.636771	1.26026	-0.833985	0.879456	-0.489852	0.0662359	-0.563546	-0.777644	-1.19259	-1.28243	-1.27302	0.802684	-0.892698	-0.263773	-0.427016	0.0455619	-0.258228	-0.625751
module17	-0.935496	0.173187	-1.24318	-0.289013	-1.64017	-0.256985	0.608958	-1.49086	0.749173	0.174953	-0.654014	0.256193	-0.343807	0.367454	-0.255337	0.0729854	0.914973	0.183779	0.201547	-0.383862	-0.620548	0.780831	0.580321	0.654941	0.819976	-2.75757	-0.442658	0.401149	-0.999589	0.655544	1.04988	-0.0444408	-0.661047	0.456601	0.429406	-0.194683	0.577361	1.42977	1.66482	0.925782	1.86449	-2.06181	-0.15932	0.00259611	0.0215556	-0.437755	-1.14009	-0.585914	-0.234267
module18	-0.588526	-1.47024	-0.646861	-1.08159	-1.8792	-0.362093	-1.06391	-0.320683	-0.684195	-2.68258	1.08413	0.277849	-0.110181	1.00176	0.612415	0.224858	-1.29827	-1.71763	-0.200888	-0.642588	-0.990956	0.293509	-0.282784	-0.0142977	-0.0292928	-0.181268	-0.521711	-0.60159	0.173684	0.680329	-0.17464	-0.00485348	0.615432	0.267553	-0.038394	0.302086	0.0264927	0.547234	-0.011298	0.61166	0.453688	-0.227192	0.889925	0.846658	0.903162	-0.765811	-1.25509	0.281264	0.0916769
module19	-0.680668	0.617217	-0.674792	-1.19165	-1.24526	-1.52556	-0.337127	0.6545	-0.511947	-0.888377	-0.0667651	-1.90075	0.610518	0.798108	-0.152203	-0.787841	-0.975338	-0.394903	-1.24223	-0.730289	-0.3307	1.88125	2.59127	2.33546	2.77845	0.876492	-1.06124	0.120299	-0.219856	2.00643	1.85454	1.3805	1.46732	1.5419	1.24753	1.4233	1.16788	-2.04817	-1.10859	-0.397624	-0.665543	0.326805	-0.328577	-1.11965	-1.03918	-0.187485	1.02601	-1.18355	0.164963
module20	-0.520866	1.02852	-0.0986815	-0.717806	-1.49199	0.446847	1.51786	1.9787	0.0828168	-1.57541	-1.3947	0.230779	0.479109	0.40037	1.90581	-0.0650584	-0.322403	1.57702	1.3518	0.956879	0.530358	-0.31022	0.0837053	0.312338	-0.235382	1.98958	-1.48025	-0.317278	-0.803374	-0.0918873	-0.0992478	-0.0669673	-0.696462	-0.20754	-0.37141	-0.449248	-0.727821	-0.403917	0.0691294	-0.0816403	0.636958	-1.04745	-0.0282989	0.199695	0.295776	-0.737063	-0.298502	-0.863002	-0.0581073
module21	0.0862578	0.390133	0.302395	-0.39184	-0.23742	-0.578422	-0.837762	-0.743705	0.343114	-0.532479	0.954724	0.954846	1.15947	0.379496	0.612231	0.566219	-2.07582	-0.33313	-0.342194	-0.709238	-2.05209	0.288218	0.448748	0.284052	0.226353	0.711869	-0.829879	0.600839	-0.947663	0.565322	0.269923	0.217734	0.971189	-2.23704	-2.41236	-2.3938	-1.8946	0.631085	0.364654	0.608202	0.326335	-1.51286	0.371459	0.165858	0.28418	-0.18898	0.112529	-0.361517	-0.231305
module22	-0.114583	0.389425	0.635755	-0.61769	0.00228833	1.62076	2.37145	1.78452	1.86988	-1.5773	0.539737	-0.240683	0.3747	-0.748757	-0.0160838	-0.530918	-0.117058	-0.203324	0.0547592	0.469174	-0.128119	0.765264	1.03579	0.713142	1.30544	0.0572331	0.0252288	0.0984807	0.21502	1.86294	1.40235	0.975028	1.47781	-2.55337	-1.16982	-1.50465	-1.26322	-2.63177	-1.2489	-1.48222	-1.54505	-2.42921	0.835943	-0.247066	0.271333	-1.67546	-2.03533	-0.286326	0.315394
module23	-0.399419	-0.741872	-1.84207	-1.261	-1.58904	-1.21709	-0.540141	-1.27314	-0.071067	-2.32241	0.934095	0.972141	2.08439	0.699333	0.486531	0.798594	0.409034	0.752204	0.286538	0.437369	0.269487	0.785466	0.50641	0.872559	1.55756	0.0355445	0.0844674	1.29122	0.187185	1.05944	0.899219	0.738886	1.49163	-0.773578	1.43335	-0.679326	-1.71984	-1.04706	-0.194258	-0.748171	-0.222961	-0.177429	0.915057	0.165745	-1.18919	-0.130654	-0.466752	-1.50564	-0.924005
module24	-0.127991	1.00784	-0.97588	-1.08738	-0.597883	-1.30137	0.424158	0.159436	0.30943	-1.08696	-0.201711	-0.249389	1.38231	0.449958	0.968188	0.602443	-1.37737	-0.259716	-0.447722	-0.543358	0.62327	1.81198	2.45017	1.6922	2.63657	0.126349	0.928335	1.42542	-0.146966	0.858991	1.51212	0.87559	0.683363	-1.22495	0.506004	-0.182926	-1.01456	-1.3015	-0.0587382	0.532643	0.474286	0.119409	0.105138	0.109939	-0.332943	-0.515726	-0.55531	-0.832484	0.520339
module25	-1.35899	0.377576	-0.701158	-0.166814	-1.49473	-0.233133	-0.265403	0.610131	-0.864126	-2.17726	0.335739	0.477528	0.761919	-0.351278	1.37713	0.497016	0.135079	0.70553	1.10879	0.80909	0.483786	0.821938	0.975953	0.974535	0.69	0.711696	0.591034	0.376538	-0.417272	-0.507719	0.366005	0.126948	-0.313904	-1.81749	-1.08641	-1.65627	-1.87589	0.663065	1.00216	0.957813	0.855918	-0.145672	1.45234	-0.510125	0.425594	-0.846837	-1.70457	-1.67993	-0.569502
module26	0.38629	-0.116074	0.0485862	0.87741	-0.883976	1.03576	1.22136	0.827449	2.00453	0.46032	0.925286	1.25543	1.42854	1.1706	1.28806	0.458734	0.627083	0.678747	0.161276	0.620777	0.170711	0.317373	0.413631	0.57162	0.69941	-0.475035	0.767281	0.247761	-0.129408	-0.115572	0.24541	0.0921047	0.391072	-0.306943	0.94202	-0.559116	-0.748769	-2.19849	-1.22859	-1.34618	-1.22858	0.287978	0.990346	0.919168	-0.38521	-2.14778	-1.57748	0.526416	0.43534
module27	-0.726015	-1.33381	-2.04131	-1.02704	-1.85507	-0.00489031	-0.139294	-0.175511	1.08434	0.67175	0.605247	0.0840209	0.790874	-0.0139719	0.857049	0.325287	0.167761	0.191915	-0.317658	0.0201506	0.261399	0.542598	0.31582	0.123685	0.496004	0.414371	1.20743	1.48356	-0.181213	0.670802	1.42916	1.07696	0.930041	0.100651	1.2173	0.202535	0.0241149	-1.21403	-0.999372	-0.873993	-0.475624	-0.459569	0.298897	-0.171117	-1.26981	-1.60298	-0.800112	-0.48493	-1.80188
module28	0.385682	0.787215	-0.518217	-0.326066	-0.193244	1.02407	0.43873	0.329502	0.998692	0.53281	1.45073	0.588016	0.511211	-0.0126466	1.43991	1.04033	-0.148161	-0.239065	-0.514876	-0.874517	-0.175819	1.5643	2.07932	1.38066	1.93866	0.123001	0.192133	0.293129	-0.521183	-0.399882	0.611311	0.412842	-0.294249	-0.705013	0.763888	-0.714543	-0.487477	-0.996264	0.73798	-0.714844	-0.257584	-0.0567118	-0.466036	-1.66484	-0.802477	-2.86198	-2.53949	0.169357	0.155145
module29	0.347774	-0.642427	-0.549684	-0.251512	-0.293645	-0.42474	-0.0716713	-0.976568	0.605028	0.999234	1.12913	0.811819	-0.295552	-1.15082	1.64208	0.97234	-0.77153	-0.892031	-1.65272	-0.849124	-1.00529	-0.660173	-0.870808	-0.206323	0.655651	-0.395762	1.91976	0.185031	0.84391	-0.528307	0.0563842	0.443986	0.219456	-0.708909	1.22079	-0.174561	-0.773576	-0.988232	-0.717661	-1.29246	-0.266167	0.577064	0.736167	-0.867758	-2.13772	-1.68091	-0.126909	-0.157433	0.201814
module30	0.191436	-0.190313	-0.257987	-0.957345	0.25328	0.782315	-0.09947	0.106601	0.519781	0.727985	1.85443	0.786837	0.93497	-0.699964	1.31159	1.64016	-0.399988	-0.509403	-2.23141	-1.00165	-0.59167	-0.274113	0.206369	-0.0217876	1.04773	-0.876119	2.10961	1.16427	0.89653	0.135227	0.85973	0.617217	0.636754	-0.234639	1.31024	-0.67467	-0.844559	-0.0964777	-0.890038	-0.670216	-0.381151	0.696301	0.0917241	0.228087	-0.849531	-1.63337	-0.931823	-0.762599	-0.628286
module31	0.350827	-0.798893	-0.898777	-0.945188	-0.206768	0.41849	0.169768	0.226048	1.55884	0.929198	1.01783	0.266934	0.561154	-0.960322	1.02901	0.325184	-0.16588	-0.694295	-0.967219	-0.521333	0.449446	-0.215307	-0.280757	-0.629986	0.40626	-1.39889	1.48027	0.734322	-0.070234	-0.353038	0.433929	0.391753	0.340074	0.221463	1.89898	0.0709191	-0.209893	0.298431	-0.362277	-0.884541	-0.105119	0.153601	0.256887	0.558873	-0.573336	-1.62442	-0.838596	0.347377	-0.938701
module32	1.21002	0.790227	1.10986	1.87836	1.2467	1.17533	-0.0212921	1.14588	0.916964	1.56871	0.54647	0.179339	-0.14943	-0.0250834	1.16434	-0.812981	0.5112	0.0621057	0.812377	0.428353	0.499598	-0.971196	-1.02637	-1.08446	-0.0380604	-0.749201	0.216985	0.178649	0.701548	-0.757277	-0.529545	-0.444558	-0.475538	-1.0741	0.239577	0.0790459	-0.596706	-0.98856	0.0318675	-0.517623	-0.489864	-1.56738	-0.219691	-0.812073	-0.361747	-0.370966	-0.253097	-0.910242	-1.16552
module33	-0.267838	-0.146262	-0.665097	0.0237752	-0.240296	1.3713	0.447784	1.48334	1.54383	-0.366587	0.985978	0.234182	0.197129	-0.0407773	1.20387	-1.26117	-0.545297	-0.557124	-1.02692	-0.448575	-0.557644	-0.402147	-0.481729	-0.0540573	0.64319	-1.78246	-0.582605	-0.677337	-0.790698	0.437725	0.445545	0.485994	0.267493	-1.08679	0.96344	-0.342269	-1.13048	-1.20364	0.244647	-0.811811	-0.549864	-1.04477	0.482236	-0.658974	-0.609791	-0.210001	-0.0879845	-0.176315	-0.826552
module34	-0.625236	-0.814411	-1.16565	0.0614332	-0.389904	1.57805	0.218457	1.90912	1.62966	-3.26739	0.750334	0.318133	-0.599243	-0.148783	0.798955	-1.04021	0.615835	-0.260123	0.781673	0.379048	0.880138	-0.37499	-0.890442	-0.694922	0.17565	-1.81505	0.561095	0.483803	0.306279	-0.246474	-0.0858359	-0.17304	-0.366597	-1.52855	1.09373	0.04601	-0.87759	0.820912	1.509	0.294139	1.20081	-1.27756	-0.174255	-0.350092	0.307413	0.845573	0.834584	-0.834958	-1.45403
module35	-1.8606	-1.57522	-2.12213	0.226986	-1.63594	0.569856	-0.0264946	0.459853	1.82323	-0.908439	0.878492	0.589105	0.412006	0.0513933	0.605825	-0.0910398	0.0721107	-0.42828	0.0389356	0.237799	0.528024	1.18473	0.750118	1.47101	2.1268	-1.06191	1.30918	1.0434	0.27653	-0.446456	-0.0783516	-0.171798	0.492804	-0.193637	0.539265	0.343043	-0.321606	-1.28449	0.3388	-1.43764	0.233963	-0.408579	0.774343	0.332477	-0.705544	-0.213021	0.997542	-1.12024	-2.19213
module36	-0.292467	-1.03916	-0.896874	0.65055	0.0406345	0.789761	-0.62918	0.169067	0.586414	-0.00280293	1.40669	0.829523	0.59936	-0.661489	0.652417	-0.80665	-0.514951	-0.634158	-0.860505	-0.969593	-1.23581	0.130574	0.439316	0.566097	1.30065	-1.66305	0.813026	1.28007	0.535168	0.552871	0.584321	0.182161	0.977417	-1.02163	2.13885	-0.256771	-1.09658	-1.41478	1.02381	-1.10191	0.702724	-1.29319	0.919231	-0.0694508	-1.29814	0.0966435	-0.8051	-0.347187	-1.28677
module37	0.494851	-0.748167	-0.342904	-0.619409	0.142452	0.127199	0.116743	-0.100909	0.5604	0.820073	-0.189181	-0.752246	-0.601251	-1.80488	-0.614873	-0.263178	-0.361501	-1.46274	-1.19493	-1.41884	0.0198845	0.0411486	-0.0339561	-0.0375165	0.523089	-0.855249	0.456346	0.316648	0.486443	-0.359587	-0.255936	-0.309812	0.0676913	1.02157	0.510336	1.01839	0.494539	-1.6032	-2.25576	-1.32088	-1.49207	0.739657	-0.779744	-0.368387	-0.815282	-0.690423	-0.312595	-0.793725	-0.818892
module38	0.424296	-0.446931	0.155294	0.641852	0.364338	0.485245	0.836541	0.703719	1.53566	0.657861	-0.334495	-1.30554	-0.293826	-0.720112	-0.771215	-0.197274	0.660966	-1.07882	-0.845193	-0.551313	0.654479	-0.0591217	-0.434956	-0.044348	1.03598	-1.58409	0.824082	0.961352	0.159887	0.301645	0.684323	0.976712	1.0601	1.38869	1.24559	1.31486	0.990801	0.669865	-1.68695	-1.31379	-1.20872	-0.289052	-0.790724	0.00146158	-1.29354	-0.223978	0.0948029	-0.379414	-0.736761
module39	-0.961133	-0.90188	-1.15288	-0.515242	-0.617549	0.0449922	0.459718	-0.0757669	0.576182	0.402952	-1.1588	-0.489661	-0.820425	-0.811411	-1.12011	-0.860653	-1.10079	-1.19223	-1.50824	-1.31546	-1.45323	-1.0093	-0.74086	-0.105028	-0.1796	0.403348	1.59473	0.90496	1.11809	0.0492808	-0.0932393	-0.761023	-0.329665	-0.85032	-0.765836	0.265642	-0.842045	-1.0948	-0.350643	-0.949593	-0.215741	1.30968	0.190024	1.43852	1.26263	-1.59199	-1.31523	0.0739691	-0.717024
module40	1.80808	1.88886	2.15814	1.92319	1.96056	-0.31554	0.215775	0.591062	-0.890588	0.107368	-2.21986	-2.25762	-1.88507	-1.9935	-1.15488	-2.43585	-0.238906	-1.02054	-1.15637	-0.897036	-0.721498	-0.474093	-0.454204	-0.408801	-0.0136637	1.10232	0.734765	-0.0501341	-0.860411	-0.65935	-0.815582	-0.278278	-0.79778	-1.38598	-0.499443	-0.530478	-1.31202	0.984598	0.689928	1.7255	0.152865	0.248496	1.25285	0.637421	0.543295	-0.971871	-0.358782	2.38774	1.9459
module41	-1.34103	-0.0896162	-1.02587	-1.32623	-1.58199	0.648761	-0.592787	-0.606484	-0.884261	-0.842895	-0.10465	1.05724	0.412686	0.216027	1.45784	1.0594	0.757215	0.154143	0.144664	0.918594	-0.0847319	0.757038	1.63463	1.53661	0.514373	-1.02134	-0.422212	-0.910163	-0.812955	0.621944	2.21395	2.14288	1.09643	1.81687	0.921819	0.668304	0.989045	-0.714068	0.679164	0.807546	-0.667106	2.05124	1.57297	1.40287	1.3078	-0.07444	1.24857	2.08068	1.17197
module42	-1.7101	-0.324391	-0.358515	-0.548722	0.103773	0.739037	-0.250469	-0.553657	0.197971	-0.712984	0.990701	-0.450927	0.114736	0.222561	-0.813208	0.0212568	2.17362	1.28407	-0.0680978	0.353339	0.153027	-0.336628	1.22582	-0.108334	1.58175	-0.279233	-1.2069	-0.672704	0.350157	0.3713	0.346814	0.542792	-0.0250796	-0.222966	0.347398	-0.456277	0.342273	0.882863	2.52476	0.769846	-0.00310195	1.10455	1.41942	-0.843533	0.380794	-0.901403	-0.274682	-1.9331	-1.58979
module43	1.22886	1.31826	1.97335	1.85838	1.71741	0.500267	0.390251	-1.4126	0.376665	-0.927258	-0.230443	0.813725	0.422085	-0.0509899	0.595678	0.0774572	0.313828	0.0662013	-0.911129	0.044052	-0.477898	-0.0455453	0.819164	-0.812915	0.921126	-1.10838	0.377641	0.18823	1.74576	0.298596	0.3076	0.560253	0.0421093	-1.27737	-0.097639	-1.00909	-0.621198	-0.967766	0.678353	-0.479023	-0.539404	-0.643562	1.41503	0.858441	2.26056	-0.80886	0.833326	-0.61338	0.212869
module44	0.511959	-0.803611	0.707451	1.36052	-0.690908	-0.284704	-0.68212	-0.0476349	0.526372	3.26126	-1.20107	-1.48587	0.0232414	-0.778891	-0.321212	-0.573547	0.905171	-0.0350487	0.0854904	-0.440118	0.347502	-0.900772	-0.820879	-0.951584	-0.672912	-0.483033	-0.321168	-0.108947	-0.741414	1.50772	1.87126	1.5573	0.801675	-1.74944	0.575737	0.127363	-1.37571	-0.681655	0.723838	0.0111889	-0.272329	-0.100561	-0.175153	-0.801005	-0.669128	-0.951963	0.198127	-1.68656	0.704576
module45	-0.413145	-0.89077	-0.386227	-1.37921	-1.04854	0.0440984	1.09423	-0.246016	-0.207997	2.00579	-0.191356	-0.310551	0.351871	0.221092	0.0674476	1.25296	0.285281	0.626368	0.716415	0.985546	1.05864	-0.994179	-0.350713	0.403381	-0.432395	0.116264	0.680521	0.52461	-0.587026	-0.500726	0.377682	-0.0589682	-0.556428	0.721928	-0.0777994	0.816808	0.711192	2.22812	-1.45365	-0.234152	1.87797	1.03758	0.879914	0.0860398	1.8596	0.255733	-0.667234	-0.354426	0.446427
module46	1.40379	0.928489	0.791967	0.531288	0.378046	-0.710742	1.39013	-0.657031	0.539765	-0.926517	-0.456685	-1.25782	0.330895	0.237919	1.07224	1.00923	-0.276773	0.991161	0.244403	1.69119	1.55803	-0.922169	-0.241873	0.161995	-1.15895	-0.630957	1.36915	1.30639	2.47879	1.09575	1.70307	1.68477	1.44631	-1.96979	-1.5155	-1.0459	-1.03937	-0.321011	0.131697	-0.623162	-0.0466497	0.0522019	0.249095	0.277773	-0.488114	-0.838158	0.081368	-1.57575	-0.883151
module47	-1.68238	-1.61094	-0.90578	-1.13655	-0.269386	-0.310065	0.225504	0.354965	-0.488526	-0.262639	-1.60529	-1.79691	-0.743992	-0.926301	-1.85736	-1.34353	-1.58805	-1.89409	-0.846788	-1.56183	0.504885	-0.934172	-1.17402	-0.932207	-1.25782	-0.687351	0.949358	0.527021	0.771527	0.564225	0.467977	0.279245	0.504993	0.712264	0.119115	0.627666	0.882077	0.281042	-0.235094	-0.265255	-0.074474	0.988641	-1.16274	0.986357	0.524146	2.46037	2.00903	0.170375	0.332628
module48	-0.592803	0.362779	0.412226	0.349042	0.391751	-0.973558	-0.865846	0.352874	-1.48533	-1.03334	-1.29003	-1.63362	-1.82604	-0.39089	-1.33193	-0.134677	-0.513667	-0.834065	-0.729154	-0.124382	0.216108	-1.56772	0.669598	-0.814507	-0.0166302	1.23454	-0.993338	-0.0215882	0.508615	1.61438	2.25217	1.87819	2.41504	2.06406	1.74774	2.49871	2.76836	0.126102	0.26004	-0.074148	0.932766	1.46615	-0.726362	0.214988	-0.448719	1.12855	1.50306	-0.958492	-0.863667
module49	-1.12582	-1.17628	-1.49698	1.31628	-1.07698	-0.139127	-0.0992759	-0.0598471	-0.217481	1.45565	-1.47338	-0.781739	-0.369951	-0.113233	-1.13455	-1.04336	1.15469	0.477431	1.2068	0.285858	1.40831	-0.556329	-0.399138	-0.655439	-0.152132	1.31018	0.568139	0.0111858	0.989521	-0.886951	-0.920475	-1.03535	-0.906385	1.41828	0.926257	1.85708	1.91188	1.12122	0.983755	1.23766	0.941558	0.623196	-1.51254	-0.612689	-0.245164	0.690199	0.486495	-0.578689	-0.823228
module50	1.11099	1.22542	0.606681	1.25436	1.74883	-0.381316	-1.03542	-0.0563368	-1.20316	-0.987841	-1.76291	-1.44045	-1.42575	-1.29534	-1.49527	-1.4098	-1.29447	0.0247038	1.57799	0.208392	0.465414	-1.00518	-0.62792	-1.81315	-1.64713	0.920602	1.7058	0.911627	0.757012	-1.78973	-1.42875	-1.7888	-1.31245	0.846184	0.973927	1.93463	0.455025	0.0234213	-0.983518	-0.783425	1.0395	0.13118	-0.504821	-0.363938	-0.211941	1.59231	1.22573	0.122382	0.0694027
module51	0.108653	-0.717103	-0.466582	0.938819	0.448595	-0.90791	-1.01078	-0.359478	-1.32143	1.99243	-0.364632	0.32312	0.779781	0.981613	0.179934	0.674766	0.317026	-0.961562	-0.00888747	-0.742369	0.0956116	-0.474186	-0.766727	-0.604221	-0.831539	1.1163	0.396332	-0.317851	1.32758	-0.809714	-1.03851	-0.644543	-0.620095	2.02241	0.3006	1.81818	1.66455	0.836594	0.64287	-0.364563	-0.208978	1.49006	-0.967027	-0.536739	-0.613419	1.4677	0.664753	-0.96623	-0.155889
module52	1.09329	2.16062	1.38272	1.48213	1.32046	-1.36801	-1.66559	-1.18792	-1.83373	0.144108	-0.523706	-1.89894	-0.775316	0.035806	-0.61813	-1.43131	-0.859775	-0.259604	0.686073	0.312293	0.68413	-0.422245	-0.244679	-0.820059	-0.983377	0.327757	-0.155347	0.498343	0.575632	-0.261022	-0.810791	-1.44093	-0.766645	0.0341053	-0.330308	-0.0615918	0.375021	-0.637572	-1.42765	-0.233026	-0.113089	0.575099	-0.308604	-0.443576	-0.190792	1.96211	2.01994	1.24598	1.16147
module53	-0.34874	-0.528773	-1.26503	-1.07569	-0.236495	-1.53544	-0.971058	-1.15681	-1.02308	1.12824	-1.4893	-0.85317	0.598378	0.651925	-0.638839	0.112001	-0.284754	-0.346337	0.0935802	0.00778121	0.959163	0.366967	0.409676	0.281254	0.33982	1.56612	0.0511379	1.32587	1.2754	0.735607	0.275591	0.349044	-0.126453	0.95347	-0.215077	1.25155	0.762256	1.96608	1.1938	1.84118	1.87941	0.442304	0.0377662	0.892724	1.07394	1.14328	0.601967	-1.37743	-0.0618667
module54	1.0733	-0.0704996	-0.807845	0.387614	0.0453782	-0.22624	0.406903	-0.258353	0.382985	-0.0874318	-1.3242	-1.46092	0.213131	0.395496	-0.327228	-0.317677	0.191032	0.100096	0.120493	-0.565389	-0.213951	-0.584326	-1.22213	-0.440576	0.257579	0.519291	1.91214	0.625833	1.07261	0.133643	-0.434771	0.333172	-0.280733	1.01992	0.202036	1.0489	0.719748	1.01221	0.175652	0.158346	0.488298	1.15509	0.220719	-0.27844	0.0989693	0.267577	0.0938866	0.105801	0.737046
[truncated: 283 more columns]
