# Supplementary material for: Persistent serum protein signatures define an inflammatory subcategory of long COVID
Source: Nat Commun. 2023 Jun 9;14:3417. doi: 10.1038/s41467-023-38682-4 (PMC10252177; doi:10.1038/s41467-023-38682-4)
Supplement: Supplementary file 12 — Supplementary Data 10 [file 41467_2023_38682_MOESM12_ESM.xlsx]

## Sheet: Table S10
Supplementary Data S10. Table of the fifteen proteins selected as candidates for a panel to distinguish inflammatory versus non-inflammatory PASC. The adjusted p-value of the protein that determined the inflammatory PASC cluster, determined by a two-sided Wilcoxon test, by comparing each cluster to all other clusters and adjusted for multiple comparisons is provided, followed by the logistic regr…
Gene	Adjusted P-value	LogReg Coefficient	p value (LogReg)
IFNG	5.07e-05
CXCL9	0.00016727
TNF	0.000219063
CXCL10	0.000236509
CD40LG	0.000519961	1.09132	0.0081
S100A12	0.000519961	0.956071	8.8e-06
CCL20	0.000854186
DDX58	0.00267071
CCL7	0.00303882	2.53829	6.5e-11
IL6	0.00310906
CXCL11	0.00421699
IL12B	0.00491069
LAMP3	0.00681287
IL10RB	0.00731137
IL1RN	0.00785481
Intercept		-6.31946	2.8e-07
