# Supplementary material for: Persistent serum protein signatures define an inflammatory subcategory of long COVID
Source: Nat Commun. 2023 Jun 9;14:3417. doi: 10.1038/s41467-023-38682-4 (PMC10252177; doi:10.1038/s41467-023-38682-4)
Supplement: Supplementary file 13 — Supplementary Data 11 [file 41467_2023_38682_MOESM13_ESM.xlsx]

## Sheet: Table S10
Supplementary Data S11. Table of antibodies and reagents used for the Intracellular Cytokine Staining (ICS) assay
Specificity	Fluorochrome	Clone	Vendor	Catalogue	Titer	Staining
						Time	Step
Perforin	FITC	B-D48	BioLegend	353310	1	30	Intracellular
IL-5	BB630	TRFK5	BD	Custom	0.13	30	Intracellular
IL-13	BB630	JES10-5A2	BD	Custom	0.5	30	Intracellular
Ki67	BB660	B56	BD	Custom	0.25	30	Intracellular
IL-4	BB700	MP4-25D2	BD	Custom	0.05	30	Intracellular
CRTh2	PE	BM16	BioLegend	350106	2.5	20	Surface
CD32	PE-Dazzle594	FUN-2	BioLegend	303218	0.01	20	Surface
CXCR3 (CD183)	PE-Cy5	1C6/CXCR3	BD	551128	10	20	Surface
FOXP3	PE-Cy5.5	PCH101	Invitrogen	35-4776-42	1	30	Intracellular
IL-17a	PE-Cy7	BL168	BioLegend	512315	0.06	30	Intracellular
IL-2	APC	MQ1-17H12	BioLegend	500310	0.25	30	Intracellular
Granzyme B	Alexa 700	GB11	BD	560213	0.25	30	Intracellular
CD3	APC-Fire750	UCHT1	BioLegend	300470	0.1	30	Intracellular
TNF	BUV395	MAb11	BD	563996	0.1	30	Intracellular
Viability	UViD	N/A	Invitrogen		0.2	20	Surface
CD45RA	BUV496	HI100	BD	750258	0.03	20	Surface
CD19	BUV563	SJ25C1	BD	612916	0.5	20	Surface
CD14	BUV661	MFP9	BD	741684	0.02	20	Surface
CD154	BUV737	TRAP1	BD	748983	0.2	30	Intracellular
CD8	BUV805	SK1	BD	612889	0.15	30	Intracellular
IFNg	V450	B27	BD	560371	1	30	Intracellular
CD4	BV480	SK3	BD	566104	0.2	30	Intracellular
CD16	BV570	3G8	BioLegend	302036	0.25	20	Surface
CCR7	BV605	G034H7	BioLegend	353224	5	20	Surface
CD25	BV650	M-A251	BD	563719	2.5	20	Surface
CD64	BV711	10.1	BioLegend	305042	0.5	20	Surface
CD56	BV750	5.1H11	BioLegend	362556	0.5	20	Surface
CCR6 (CD196)	BV786	11A9	BD	563704	5	20	Surface
a Titer is listed as mL of reagent per 50 mL staining volume.
b All staining conditions were performed at room temperature. Intracellular, post fixation/permeabilization; surface, pre-fixation/permeabilization
