# Supplementary material for: Persistent serum protein signatures define an inflammatory subcategory of long COVID
Source: Nat Commun. 2023 Jun 9;14:3417. doi: 10.1038/s41467-023-38682-4 (PMC10252177; doi:10.1038/s41467-023-38682-4)
Supplement: Supplementary file 15 — Source Data [file 41467_2023_38682_MOESM15_ESM.xlsx]

## Sheet: Figure 1A
	CO001-084680_1	CO001-765550_1	CO001-657240_1	CO001-393607_1	CO001-521073_1	CO001-114683_1	CO001-541937_1	CO001-933891_1	CO001-658612_1	CO001-161300_1	CO001-976949_1	CO001-767757_1	CO001-782740_1	CO001-885078_1	CO001-858975_1	CO001-781944_1	CO001-636001_1	CO001-282806_1	CO001-810019_1	CO001-730168_1	CO001-869973_1	CO001-935538_1	CO001-334690_3	CO001-719991_4	CO001-094160_5	CO001-592593_4	CO001-897362_5	CO001-013471_5	CO001-133785_3	CO001-498984_4	CO001-693104_3	CO001-838835_4	CO001-908083_2	CO001-792511_3	CO001-843516_4	CO001-535869_4	CO001-521215_3	CO001-459455_4	CO001-610989_5	CO001-225049_2	CO001-719662_5	CO001-360451_3	CO001-293657_3	CO001-141697_4	CO001-962466_5	CO001-679425_3	CO001-285840_4	CO001-542739_2	CO001-597410_3
biocarta ppara pathway	0.483227	-1.90929	0.297166	-3.24376	-1.45336	-0.659964	-0.0100363	-0.125699	0.401837	1.44165	-0.900804	-1.17121	-0.659915	0.416224	-0.237603	0.303583	-1.3178	-0.266512	-1.3842	0.0478499	0.147126	1.18594	-0.862996	-0.577229	-1.28804	-0.541821	-0.320229	-1.67315	-0.478994	-0.00764636	0.89648	0.195598	-0.498825	-0.561305	0.134167	1.09765	-0.839169	-0.691644	-0.623552	0.534975	-1.30836	0.28952	-0.234505	0.100013	-1.95085	0.572856	-2.37779	-1.1807	-0.594879
pid myc repress pathway	0.815137	0.536098	-0.774488	-1.84269	-0.857966	-1.11947	-1.61054	0.631818	0.738601	-0.781862	-1.45051	0.52263	-0.424589	-0.336751	0.859282	0.577219	1.10929	-0.731235	-1.72412	-0.434537	-1.10937	0.874663	0.223956	-0.955907	-0.142459	-0.00727138	0.120076	0.494348	0.407974	-0.793361	-0.311178	-0.998175	-0.615468	-0.755651	-0.655034	0.176657	1.21552	-0.2319	0.246402	-0.594683	0.119847	-0.812423	-1.03459	-0.0610066	-0.845082	-0.0610567	-1.15034	-0.875932	-0.103078
wp il18 signaling pathway	0.5346	-2.03721	-2.02556	-2.38982	-0.105452	-1.70509	-0.125577	-2.01024	-0.825836	-0.401018	0.891206	-1.6351	0.730504	-0.481468	0.514995	-0.769826	0.750727	-0.922832	-0.912697	-1.72134	1.02548	0.473196	0.188156	-2.36564	0.381897	-1.89289	-1.73755	-0.184236	-0.303353	-0.236002	-1.01237	-0.739192	-0.470165	-1.949	-0.562204	-0.182816	0.11763	0.476432	0.0914672	0.198083	-0.197773	-0.603701	0.137312	0.834273	1.15878	-0.0119364	-1.71401	-0.470106	-0.225125
reactome il1 signaling/tlr4 tlr10 cascade	-0.336306	-0.889695	-1.31443	-1.84115	-0.860649	-1.0919	-0.541262	-2.31291	-1.31912	0.361401	-0.498094	0.682978	0.575598	-1.1503	-0.0797569	-0.22007	-0.935087	-0.0758986	-0.605495	0.331316	0.992933	0.610355	0.146217	-3.36417	-1.50942	-0.717469	-2.18591	-1.31727	0.686488	0.589352	-1.3996	0.474006	0.624953	-1.33354	-0.927419	-1.34321	0.0373406	-0.178632	-0.401432	-1.27489	-1.02921	-0.543562	1.18984	0.458055	-0.00380747	-0.176655	-1.06595	-0.323692	-0.114776
pid anthrax pathway	0.342633	-2.11859	-2.73898	-1.08137	-0.098991	0.171746	-0.241628	-0.961408	-1.71553	-0.759619	-2.03411	-0.657696	-1.41934	-1.61581	0.506958	-0.326384	0.300195	-0.50636	-0.20252	-1.58435	-0.0124986	0.7986	-1.9159	-1.82553	-0.787208	-1.58308	-1.01495	-0.263815	0.229548	0.812842	-0.545126	0.305561	-1.84148	-1.22337	0.595555	-0.344336	-0.155789	0.154473	-1.15654	-0.538547	-0.674507	-0.982723	-0.0651567	0.967269	0.506511	1.0458	-1.61923	-1.56843	0.167949
wp leptin signaling pathway	-0.740803	0.00341598	-2.35701	-2.34025	0.136628	-2.17226	0.0975545	0.0160793	-0.355934	-0.498685	-1.57555	-0.575285	-0.143262	1.19752	0.804925	0.270731	0.360504	-0.0105785	-0.277286	-1.87494	0.360628	0.862998	-1.05435	-2.37767	-0.472671	-0.835199	-0.213485	-0.737573	0.440539	-0.0288443	-1.03585	-0.185337	-0.0791464	-0.0186429	-0.284697	-0.252907	-0.17857	-0.331945	0.152634	0.412695	-0.153472	0.235935	0.305151	0.691405	0.572175	0.94001	-1.36403	0.482309	-0.574113
wp biomarkers for urea cycle disorders	-1.44748	-2.54687	-0.756397	-2.84496	-1.13096	-1.3503	0.212394	-0.685004	-0.12984	-0.456966	-0.651246	0.0934796	0.396103	0.345007	0.598862	0.235454	-0.184183	-0.0119355	0.103689	-0.450593	-0.390119	0.138623	-0.87779	-1.50612	-1.0605	-0.264366	-0.323214	-1.66957	-1.47355	-0.840407	0.361807	-0.383961	-1.71004	0.520915	0.659447	0.553905	0.552294	0.272605	0.5427	-0.36088	0.134285	0.829882	1.05405	0.953197	1.09659	0.915979	-2.34528	-2.1982	-1.76159
reactome circadian gene expression	-0.69837	-1.24888	-0.190823	-3.02001	-4.11446	-3.40498	-1.21643	-0.545944	0.0990601	-1.31865	-1.47389	0.139443	-0.225602	0.0889533	0.734738	0.806111	-1.39378	0.193218	-0.753848	-0.137309	-1.65451	0.0689317	-0.0668753	-3.29304	-1.30938	-1.18617	-1.5874	0.445822	-0.41148	0.531322	0.485794	-0.252019	0.25111	0.775431	0.460067	-0.0322196	-0.0691083	0.480209	0.108249	-1.2466	-0.00238211	0.615252	0.190092	1.07235	1.08356	0.649754	-1.47082	-0.797958	-1.15193
reactome infectious disease	-1.98237	-1.6694	-1.83707	-1.79587	-1.19076	-0.51504	-0.690166	0.139691	0.41646	-0.77939	-1.42259	-0.754982	-0.343228	-0.712158	0.532332	0.597003	0.776871	-0.088921	-0.709694	-0.0692725	-1.58679	0.847071	-2.12931	-2.48485	-0.972173	-1.26053	0.477599	-2.02772	-0.0998302	0.379921	0.0563634	0.602013	-0.998214	0.427066	0.685026	0.0247398	-0.0195176	-0.378562	-0.841677	-1.59021	0.861478	-0.617769	0.0191346	1.43702	0.313026	0.341455	-0.356303	-1.08348	-0.919923
pid il1 pathway	-2.0057	-2.31048	-3.9639	-2.49698	0.927192	-1.2072	-0.493718	-1.2261	-1.62047	-0.637649	-3.27905	-0.395138	-1.67817	-1.39967	0.715864	0.930348	-0.354621	-0.325862	-0.637657	-0.523782	-0.457299	1.09783	-1.39108	-2.53072	-0.833491	-0.838149	-1.10662	-1.4794	-0.325198	0.0613634	-0.985856	0.493976	-0.146862	-0.490227	0.940271	-0.270672	-0.389514	-0.0598406	-0.686235	-0.942363	-0.0216979	-1.07663	-0.409427	0.949161	-0.13445	1.4225	-0.510002	-1.25125	-0.193676
reactome tnf signaling	-2.52005	-1.75297	-4.34673	-2.34178	-0.2189	-1.0772	-0.260908	-1.68579	-0.499781	-1.73312	-2.09115	-0.50801	-2.40495	-1.31835	0.270959	0.0525178	-0.101316	-0.155018	-0.096587	-1.42591	-0.0269922	1.46632	-1.51247	-2.27637	-0.636016	-0.271264	-0.406478	-1.66805	-0.907788	0.556826	-0.718918	0.582178	0.0839189	0.396393	0.682668	0.917913	0.542049	-0.0351147	0.249525	-0.291332	0.507829	0.0404776	0.217691	1.01645	-0.422583	0.815586	-0.713278	0.106123	-1.03008
reactome regulation of ifna signaling	-4.74208	-3.83636	-6.51417	-4.05894	-2.92219	-1.58124	-0.445785	-1.01375	0.453677	-0.507726	-2.45557	-0.488357	-0.105691	-0.488298	0.299334	0.74624	0.116681	0.413442	-0.530352	-0.314382	-0.764921	0.318329	-1.69569	-3.11266	0.179983	-0.274409	0.151443	-1.39157	-0.448303	-0.10407	0.165723	0.551246	0.211533	0.43572	0.712687	0.728704	0.687447	0.500444	0.35651	-0.284334	0.0712712	0.352981	-0.447696	0.640693	0.647835	0.681272	-0.635651	0.400477	-0.0344062
reactome interleukin 37 signaling	-2.19836	-2.51547	-3.90329	-3.83104	-3.25131	-1.75033	-0.849265	-2.45839	-1.14471	-1.13552	-1.20088	-0.23125	0.405121	-0.549284	0.632786	-0.27486	-0.417198	-0.507678	-0.338023	-1.56929	-0.613637	0.789613	-1.555	-1.73353	-1.09439	-1.24922	-0.509537	-1.55371	-0.00181064	0.50785	0.250028	0.588624	-0.208059	-1.05598	0.658281	0.389129	0.298319	0.738268	-1.01603	-0.66572	-1.47064	-0.162923	-0.640271	0.958705	-0.816877	1.01423	-1.43547	-0.969582	0.0684229
reactome gene silencing by rna	-4.90119	-3.12806	-1.95214	-2.74534	0.00452606	-0.977947	-1.37849	0.119671	-0.296861	-3.31039	-0.690533	-1.21344	0.751175	-0.422024	0.871582	0.673931	0.266533	0.938049	-0.565636	-1.08774	-0.38752	0.889945	-0.781828	-0.891403	-1.12672	-1.11714	-0.147101	-0.631744	-3.08484	0.133727	-0.574162	0.530606	-0.910151	0.0231314	0.777187	0.708986	-0.891952	-0.0814786	0.334248	-0.320491	0.862238	0.581664	-0.730505	1.0257	0.455368	0.836931	-1.28662	0.311806	-1.18759
pid nfkappab canonical pathway	-0.959975	-1.24755	-2.31386	-3.28568	-0.946222	-1.79178	-0.818631	-0.623423	-0.630982	-0.249736	-0.529575	0.274016	-0.165039	0.147784	0.322116	-0.0893631	-1.61268	-0.691175	-0.491046	-1.09214	-0.173462	0.945241	-1.64291	-2.46158	-0.666127	-1.78414	-1.61689	-1.44578	-0.302024	-1.00285	0.132168	0.496044	0.812834	-0.430004	-0.503321	-0.363509	-0.884293	0.526079	-0.132492	0.536788	-0.188074	-0.956845	0.245159	-0.347679	-0.165206	-0.40207	-1.78822	-0.950217	-0.796508
kegg rig i like receptor signaling pathway	-2.24557	-2.50344	-2.6097	-4.99699	-1.4658	-2.80072	-0.210059	-1.91259	-0.392162	-1.27302	-0.479112	0.218049	0.836835	0.213086	0.310772	-0.324127	-0.291554	0.149486	-0.274102	-1.74105	-0.406889	0.434853	-1.55819	-3.55376	0.00868068	-0.308745	-0.299553	-1.13889	-0.0536746	-0.274184	0.465138	0.61834	0.424789	-0.772608	0.305512	0.208404	0.630135	-0.693151	0.840854	-0.625751	-0.130335	0.154009	0.95031	1.26026	0.123562	-0.0536925	-2.42959	-0.618207	0.434203
wp energy metabolism	0.174953	-0.192742	-1.79399	-2.37943	-0.238086	-2.75757	-0.64652	-0.961383	0.915724	-2.06181	0.102907	0.99185	0.408007	0.29658	1.07301	0.722914	0.384851	1.28595	-1.11184	1.37832	-1.58494	1.32018	-0.664797	-2.33014	-0.620548	-0.0723895	-0.687668	-1.64017	-0.999589	-0.655565	-1.84596	1.00706	-0.34486	-0.104744	0.0717504	0.71808	-0.597587	-1.63769	0.487299	-0.234267	1.18896	-0.708334	-0.553397	-0.661047	0.81466	0.740597	-0.605996	-0.940203	-0.527725
reactome pd 1 signaling	-2.68258	-1.12098	-2.58242	-1.86526	-2.143	-0.181268	-1.06511	-0.62386	-0.870417	-0.227192	0.117135	0.746656	-0.390823	-1.43792	0.311443	0.168602	-0.966615	0.712563	-0.518704	-1.25534	0.0708584	0.8182	-0.619516	-1.31075	-0.990956	-0.0554615	-0.190507	-1.8792	0.173684	0.578762	-0.361104	0.465781	-0.955113	0.370508	-1.01198	-0.629427	0.0185611	0.35192	0.453777	0.0916769	-0.107167	0.337457	0.575926	0.615432	0.0416428	-0.103007	-0.914081	0.952644	0.583519
biocarta keratinocyte pathway	-0.888377	-2.35285	-2.29174	-0.655085	0.383986	0.876492	0.681281	-0.857062	0.216018	0.326805	-1.6426	-0.851876	-0.764605	-2.55832	-0.798854	-0.872349	-0.273157	-1.3411	-0.385072	0.833307	1.17966	0.843867	-0.577769	-0.0128227	-0.3307	0.255578	0.297818	-1.24526	-0.219856	0.450641	-1.41742	0.154498	0.859021	0.39591	-1.04646	-0.738204	-0.76869	-0.58971	0.11112	0.164963	-0.583698	-0.250747	0.74719	1.46732	-0.272342	-0.632746	-0.22591	-0.726057	-1.83361
pid ncadherin pathway	-1.57541	-1.27374	-0.732112	-2.7556	-0.0483898	1.98958	0.527184	0.229892	-0.831912	-1.04745	-3.45994	-0.722761	-1.37612	-0.82121	-0.554522	0.991154	0.883904	-0.509487	-0.33304	-0.26671	-0.30578	-0.108098	-0.893869	-0.50538	0.530358	-0.429912	-1.53389	-1.49199	-0.803374	-0.940856	0.705924	-0.301863	0.714011	-0.124417	0.543645	0.36596	0.07078	-0.641598	0.736269	-0.0581073	-0.750714	-0.477882	-0.58901	-0.696462	-0.0894856	0.420303	-0.34997	1.10598	-0.7399
wp mthfr deficiency	-0.532479	-2.17256	-2.04119	-2.65368	0.399817	0.711869	-1.32104	-0.694856	0.166619	-1.51286	-2.93386	-2.20095	-0.523714	0.480256	-0.0218839	-0.188796	-0.162702	-0.211633	1.1592	-0.563847	0.880345	-0.11434	-0.309549	-2.06219	-2.05209	-0.909595	-0.725083	-0.23742	-0.947663	0.782818	1.03861	-0.401395	0.0694128	0.0690767	0.544257	0.889922	-1.05775	0.608774	0.180903	-0.231305	-0.155324	-0.777644	-0.900379	0.971189	-0.116872	0.285401	-0.104655	-0.23392	-0.349059
reactome dap12 signaling	-1.5773	-0.67012	-2.48522	-3.21468	-0.0797779	0.0572331	0.218994	-0.892771	-0.699483	-2.42921	0.631898	-0.36874	-2.42302	0.149136	-0.498259	-1.24656	0.452911	-0.331947	-1.1288	1.02612	0.68601	0.754362	-0.938011	-2.21244	-0.128119	0.275664	-0.739153	0.00228833	0.21502	-0.438309	-0.409012	-1.14308	0.310504	-0.0138266	-0.927624	0.161934	-0.771662	0.109591	0.591838	0.315394	0.84925	-1.84143	-0.660984	1.47781	-0.917002	0.776347	-0.95246	0.0448956	-0.415446
wp viral acute myocarditis	-2.32241	-1.62605	-3.41674	-2.16004	-0.0850151	0.0355445	-0.389535	-1.37569	-1.09725	-0.177429	-1.36164	0.646866	-1.14521	-0.574387	0.883751	-0.176798	0.72968	-0.517954	-1.18851	-1.694	-0.237052	0.888281	-2.10363	-1.95635	0.269487	-1.33305	-0.768625	-1.58904	0.187185	0.222189	-1.2602	0.812425	0.465979	-1.18489	0.244156	0.6374	0.161044	-0.55809	-0.368033	-0.924005	-0.45941	-0.587698	0.197939	1.49163	0.715014	0.647511	-0.921797	-0.614866	-0.896831
wp ap1 survival signaling	-1.08696	-0.84053	-3.25251	-2.90882	0.656797	0.126349	0.808257	-1.56257	-0.927995	0.119409	-0.125137	0.0898888	-1.71697	-1.68734	0.570595	0.194856	0.0665901	-1.34572	-0.740514	-1.45806	0.730956	1.24146	-1.45576	-0.751064	0.62327	-1.33417	-0.404368	-0.597883	-0.146966	-0.838091	-2.38753	0.340466	-0.0474641	0.323387	-0.382296	-0.268107	-0.0474762	-0.30999	-0.203467	0.520339	-1.06914	0.0459524	0.87251	0.683363	1.17131	-0.211997	0.368625	0.0808088	-0.67335
reactome signaling by hippo	-2.17726	-1.54106	-1.33012	-1.5778	0.88784	0.711696	-0.457856	0.824676	-0.75068	-0.145672	-2.10142	-1.74207	-0.472333	-0.417398	0.353396	1.15436	0.0201838	-1.1073	-0.21226	-0.123753	-1.17495	0.0502374	-2.22743	-0.618925	0.483786	-0.145672	-0.368217	-1.49473	-0.417272	-1.43468	-2.41897	-0.941393	-0.0155048	0.991184	1.24717	0.238126	0.397786	1.07116	0.704084	-0.569502	-0.949424	-0.779275	-2.09355	-0.313904	0.569047	0.731769	1.4221	0.41609	-1.1281
wp tlr4 signaling and tolerance	0.46032	-2.92639	-1.91779	-1.26966	0.193832	-0.475035	-0.119727	-1.60109	-1.87007	0.287978	-1.21694	-0.330847	-0.123443	0.11648	0.523915	-0.0888023	-0.9136	-1.05982	-0.349214	-1.02642	0.757735	0.184402	-0.898863	-1.76868	0.170711	-0.900883	-2.48087	-0.883976	-0.129408	-0.090334	-1.68201	0.0204567	0.642595	-1.60478	-1.06376	-0.436988	0.35848	-0.0206835	0.226566	0.43534	-0.989897	-1.16066	0.923427	0.391072	1.0014	0.810704	-1.30417	-0.415812	0.582472
wp selenium/wp folate metabolism	0.67175	-0.806088	-0.199164	-1.5112	-0.573425	0.414371	-1.07702	0.0862228	-1.45622	-0.459569	0.415419	1.43603	0.825755	-0.0805225	-0.945421	0.779822	-0.0332519	-1.51624	0.822793	-0.88921	-0.175082	-0.328083	-0.98388	0.139127	0.261399	-1.89389	-1.61311	-1.85507	-0.181213	-0.125112	1.69402	-0.0448806	0.0874229	0.397237	0.126839	-1.01322	-0.260631	-0.613514	-1.47101	-1.80188	-0.816807	-1.31559	0.914925	0.930041	-0.246778	0.466573	-1.28286	-0.433352	-1.48725
pid reg gr pathway	0.53281	0.103215	-3.53433	-1.76942	1.31319	0.123001	-0.182408	-0.731783	-1.5654	-0.0567118	-0.606197	-0.0223129	0.990557	0.292404	-0.91746	-0.944501	-0.386146	0.00327471	-0.863431	-1.29072	-0.0824605	0.957609	-1.05051	-1.43744	-0.175819	-0.899001	-1.29614	-0.193244	-0.521183	-1.64093	-0.205271	0.694685	0.499192	-0.0250052	-0.791109	-0.589186	-1.28926	-0.393297	-1.57572	0.155145	-0.0490447	-1.05027	0.95938	-0.294249	1.22437	-1.23227	0.261204	0.939528	0.882971
wp development and heterogeneity of the ilc fami	0.999234	1.25971	0.0956506	-1.70668	-0.011712	-0.395762	-0.540834	-0.388257	-1.46063	0.577064	0.494635	0.0497786	0.688655	0.73209	-1.09275	0.133556	-2.40386	-1.41296	-0.806368	-1.74263	0.824086	0.735538	0.190419	-1.15701	-1.00529	-0.73603	-2.10946	-0.293645	0.84391	0.170562	-0.625885	0.429659	0.340023	-0.632405	-0.818637	-1.16999	-1.60482	-0.878357	-0.853225	0.201814	0.418608	-0.419438	0.726647	0.219456	0.178887	-0.490774	-0.359484	-0.407163	-0.212336
pid il27 pathway	0.727985	0.343521	-0.509282	-1.32115	0.0219173	-0.876119	-0.115258	-1.50458	-1.08363	0.696301	0.770621	1.30488	0.925822	-0.317189	-0.13832	-0.429908	-1.14344	-1.40661	-0.993921	-1.84494	1.52176	-0.421322	-0.633615	-0.704636	-0.59167	-1.04136	-1.94482	0.25328	0.89653	-0.286529	-0.308349	-0.307686	0.183057	-0.778438	-1.48904	-1.43044	-1.22107	-1.18064	-0.52276	-0.628286	-1.10552	-2.1132	0.483455	0.636754	1.17065	-0.445208	-1.18771	-0.349237	-0.179042
biocarta cytokine pathway	0.929198	-0.267755	-0.613782	-1.30356	0.764222	-1.39889	-0.645353	-0.971138	-0.762326	0.153601	0.119935	0.536177	1.37663	0.767889	-0.840131	-0.568368	-1.67254	-1.8731	-0.7376	-1.79767	0.845309	-0.216571	-1.2346	-1.4809	0.449446	-1.5738	-1.74537	-0.206768	-0.070234	-0.729739	0.56548	0.32044	0.667038	-0.456658	-1.00343	-0.592061	-0.73726	-0.323189	-0.809984	-0.938701	-0.489274	-0.961748	0.637256	0.340074	0.31463	-0.238513	-0.895539	-0.0691128	-0.646929
wp type ii interferon signaling ifng	1.56871	-0.594429	-0.646223	-1.20493	0.466581	-0.749201	-0.73985	-0.703559	-1.44354	-1.56738	-0.00764212	0.831891	-0.374566	0.355838	-1.51904	-1.63011	-1.04794	0.387262	-0.655482	-1.29748	-0.202713	0.330745	0.276265	-1.14429	0.499598	-0.668406	-1.06878	1.2467	0.701548	0.489253	0.0842146	-0.992792	-0.518119	-1.6154	-0.557055	-1.76478	-0.941283	-1.80402	0.875133	-1.16552	-1.08757	-1.50614	1.20901	-0.475538	-0.122198	-0.0952444	-0.968697	-0.83592	0.240617
biocarta tid pathway	-0.366587	-0.354999	-0.374309	-1.54252	0.041924	-1.78246	-0.656273	-1.11293	-1.42669	-1.04477	-0.531884	0.384958	-0.598856	0.61322	-0.997087	-1.96152	-1.42181	-0.0690591	-0.757045	-1.79205	0.58525	-0.0227955	-0.0140096	-1.16705	-0.557644	-0.935139	-2.20967	-0.240296	-0.790698	1.0851	0.729128	-1.4424	-0.282083	-1.34111	-0.223602	-0.394622	-1.45357	-0.656207	-0.23533	-0.826552	-0.770202	-0.762944	0.486039	0.267493	-0.0323358	0.39821	-1.40257	-1.37916	-1.93317
reactome regulation of ifng signaling	-3.26739	-0.94285	-1.53527	-2.36179	-0.996541	-1.81505	-0.340905	-0.383233	-0.687601	-1.27756	-0.236219	1.25741	0.177641	0.848508	-0.996943	-0.997657	-0.968467	1.00496	-0.872824	-1.36041	-1.22384	0.379072	-0.15007	-1.89325	0.880138	-0.819032	-1.03396	-0.389904	0.306279	0.715062	1.25267	-1.05128	-0.445731	-0.750702	0.168195	-1.08963	-0.685979	-0.780614	-0.31073	-1.45403	-0.446522	-0.969268	0.68323	-0.366597	0.0921045	0.762273	-0.423	-0.925144	-1.38151
kegg leishmania infection	-0.908439	-1.26544	-1.65134	-2.50496	-0.587983	-1.06191	-0.727887	-0.76112	0.124638	-0.408579	-0.322115	1.08435	0.610358	0.284253	-0.87874	0.0320433	-1.29564	0.658271	-1.22785	-0.929235	-0.845925	0.844758	-1.27804	-2.9991	0.528024	-0.650307	-2.12641	-1.63594	0.27653	0.637336	0.0922617	0.733499	0.376908	-0.882877	-0.174106	-1.32763	-0.726698	-0.918732	-0.642854	-2.19213	-0.450576	-1.46723	-0.0527533	0.492804	-0.0223211	0.495031	-1.63738	-0.769733	-0.435627
pid ifng pathway	-0.00280293	-0.574889	-2.03606	-2.69542	-0.64338	-1.66305	-1.49573	-1.41081	-0.760641	-1.29319	-0.109343	0.363122	0.23234	-0.230558	-0.118926	-0.385349	-1.04148	0.169172	-0.693774	-1.61679	-0.921625	1.01184	0.316612	-2.03436	-1.23581	-1.16632	-1.12105	0.0406345	0.535168	0.137475	0.494077	0.538203	-1.10134	-0.61845	0.230005	-0.135588	-0.484081	-0.212274	-0.500027	-1.28677	-0.307634	-0.368138	0.764538	0.977417	-0.21858	0.459797	-0.338292	-2.36924	0.0342793
wp allograft rejection	0.820073	0.575434	0.278293	0.35161	0.771556	-0.855249	-0.82665	-1.46162	-0.864651	0.739657	0.790373	0.766771	0.411765	-0.996898	-0.343749	-0.403286	-1.0764	-0.228598	-0.545729	-0.50806	0.965038	-0.473739	0.055314	-0.860488	0.0198845	-1.44019	-0.494123	0.142452	0.486443	-0.981602	-1.34896	-0.0569616	1.36375	-0.956455	-1.5895	-0.39888	-0.807706	-1.03544	-0.0599705	-0.818892	0.531934	-1.44028	0.640389	0.0676913	0.163259	-1.32628	-0.749814	-0.44093	0.466331
wp spinal cord injury	0.657861	-0.620583	-1.97245	-1.30121	-1.18948	-1.58409	0.102045	-1.23534	-1.08553	-0.289052	-0.134078	0.524772	0.326544	0.438844	-0.520564	-1.15162	-0.544881	-1.02648	-0.0142959	-1.21386	-1.13684	-0.213873	-0.597983	-1.42216	0.654479	-0.39629	0.616023	0.364338	0.159887	-0.699035	-0.439005	-0.11316	-0.0837601	-0.675005	-0.243817	-0.765002	-0.235632	-1.57876	0.825183	-0.736761	-1.51768	-0.307925	1.66172	1.0601	0.335134	0.267941	-0.777474	-0.151154	-1.78926
reactome interleukin 36 pathway	0.402952	-0.906206	-0.28248	0.52343	-1.34821	0.403348	0.00585154	0.0565929	-0.132125	1.30968	0.528334	-0.760874	-0.340897	-0.201532	-0.576933	-1.0524	0.370535	0.0559588	1.09631	-0.140584	0.591786	0.207752	0.784331	-1.19659	-1.45323	-0.878181	-0.463851	-0.617549	1.11809	-0.24001	0.823513	-1.24871	-1.35894	-0.775316	0.582599	-1.16034	0.294645	-0.544668	0.515506	-0.717024	1.3462	0.330079	-1.58641	-0.329665	0.0508152	-1.64226	-0.543789	-1.21642	-1.43558
pid hnf3a pathway	0.107368	-0.0247394	0.685071	0.435499	0.886113	1.10232	-1.1821	0.100211	-0.210682	0.248496	-0.698986	-0.275667	-0.540435	-0.349951	0.656667	-0.233936	-0.181767	0.461446	-0.179788	1.05829	1.12368	0.247445	1.47604	0.795306	-0.721498	0.178674	-0.854058	1.96056	-0.860411	-0.831754	-0.993302	0.570585	0.293995	0.163096	0.60912	0.763306	-0.798363	-0.541641	0.907487	1.9459	0.495696	-0.755185	-1.09341	-0.79778	0.0121879	-0.153735	-1.35346	-1.25101	-0.55481
kegg proximal tubule bicarbonate reclamation	-0.842895	1.32158	-0.683595	0.151147	1.49411	-1.02134	1.22901	0.038715	1.38223	2.05124	-0.177319	0.358464	0.498357	-0.104109	1.12735	0.127066	0.64635	0.627193	2.095	0.471991	-1.527	1.1906	-0.913713	-0.137756	-0.0847319	0.243664	0.405382	-1.58199	-0.812955	-0.841923	0.389109	-0.189613	-0.441156	0.641169	0.381956	0.800303	-0.321407	-0.598725	-0.581023	1.17197	1.85033	-1.04347	-0.926499	1.09643	0.689027	0.784101	0.420165	-1.03078	-0.471863
reactome type i hemidesmosome assembly	-0.712984	-1.48281	1.02961	0.860016	0.672868	-0.279233	-0.0946708	0.0477631	-0.773163	1.10455	-1.12397	0.591472	0.714535	-0.113047	-0.317567	0.914086	-0.511341	-1.28664	-0.922917	-0.417643	-0.852984	-0.683688	-0.631699	-0.603249	0.153027	0.572589	0.742068	0.103773	0.350157	-1.20045	-1.60138	-0.300442	-0.79934	-0.967214	-0.289356	0.255777	-0.252928	1.11318	-1.97204	-1.58979	0.282434	0.072381	-0.577656	-0.0250796	-0.16335	0.384514	0.323953	0.495027	2.09536
reactome cilium assembly	-0.927258	-0.246526	-0.139656	1.96181	-0.129682	-1.10838	-0.437693	-0.0814671	0.225505	-0.643562	0.216226	0.198871	-1.09428	0.807292	2.75913	0.679751	-0.332905	1.80373	0.389306	0.0392452	-1.48763	1.26733	1.52037	-1.30891	-0.477898	0.301256	-0.28241	1.71741	1.74576	-0.737942	0.640995	-0.480495	0.533164	0.321941	0.900688	-0.566105	-0.88989	-0.891621	-0.233679	0.212869	0.380056	1.33339	-1.06642	0.0421093	-0.00628072	0.673088	-0.164619	0.340946	0.102455
kegg galactose metabolism	3.26126	0.597835	0.926592	-0.552428	2.21446	-0.483033	0.0515138	-0.4745	1.84315	-0.100561	-0.83166	-0.0579772	2.20113	1.87138	0.916042	-0.248785	0.288003	0.010473	0.969208	-0.837693	-0.259112	1.0389	1.66995	-0.900802	0.347502	0.402511	1.62792	-0.690908	-0.741414	-0.352284	0.390276	0.754588	0.822755	-0.878628	0.90547	0.586076	-0.0517251	-0.673733	-0.438452	0.704576	-0.333939	-0.566334	-0.458767	0.801675	0.137715	-0.30779	0.0396968	-0.755066	0.68894
kegg oocyte meiosis	2.00579	-0.501468	1.38937	1.01151	-0.119536	0.116264	0.62011	0.89132	0.998531	1.03758	0.22506	1.02436	1.09574	-0.30092	3.89565	0.35247	0.151567	-1.10587	0.166629	0.336263	-0.671094	-0.611258	-0.770972	0.367093	1.05864	0.592921	1.73187	-1.04854	-0.587026	0.660343	-0.0825111	0.931232	0.177233	-0.180538	0.850643	-0.0187891	-0.571693	0.179249	0.0502982	0.446427	-0.482692	-0.485258	-0.582951	-0.556428	-0.132256	-0.385942	0.00109465	0.732264	1.09092
reactome synthesis of substrates in n glycan bio	-0.926517	-0.450462	1.36731	0.541391	0.257479	-0.630957	1.04518	-0.496411	0.625528	0.0522019	0.347043	1.63744	-0.104606	0.584474	1.87816	0.595885	-0.0107291	0.181583	2.80842	0.149972	1.3529	0.120587	0.711148	1.39752	1.55803	0.00293491	2.12017	0.378046	2.47879	0.641244	0.275025	0.296211	1.00211	-0.0233636	0.91116	0.28836	1.15846	0.312338	0.5972	-0.883151	0.714645	-1.03506	0.944847	1.44631	0.492198	0.0366647	0.116725	-0.989922	0.220092
reactome activated notch1 transmits signal to th	-0.262639	0.170847	2.14285	1.50683	1.82825	-0.687351	0.624868	0.555344	-0.02392	0.988641	0.849018	-0.838873	0.741963	-1.22134	-0.330684	0.957243	0.314853	0.308242	0.437926	0.163206	1.04807	-0.330961	-0.0657066	1.87991	0.504885	0.923332	-0.170096	-0.269386	0.771527	0.980126	1.72933	1.85471	-0.411727	0.00935527	-0.755438	0.264614	-0.652047	-0.0843633	0.225671	0.332628	0.124891	-0.427996	0.399524	0.504993	-0.543094	-0.681036	0.825904	1.87258	0.178694
reactome netrin 1 signaling	-1.03334	-0.318964	1.45729	2.05619	2.15782	1.23454	0.778982	0.646068	1.07264	1.46615	0.746703	-0.516451	-0.257447	-1.03617	-0.281038	-0.902328	0.65937	-0.102757	0.924976	1.14248	-0.772268	-0.935821	-0.0234659	1.99379	0.216108	1.24504	1.34948	0.391751	0.508615	0.443314	-1.04947	0.225992	0.638808	-0.124635	0.639119	-0.411277	0.198303	-0.712005	-1.65347	-0.863667	-1.07702	0.657926	0.0946822	2.41504	-0.60286	-0.274015	1.42406	0.606384	-0.718841
reactome signal transduction by l1	1.45565	0.172877	2.98567	2.97793	-0.23501	1.31018	0.818062	0.970551	1.3689	0.623196	1.31826	-0.0761423	-0.697544	-0.210999	-1.11694	0.922959	0.920337	-0.222803	0.201152	0.534865	-0.354244	-0.298751	0.0435846	1.32989	1.40831	0.251464	0.881792	-1.07698	0.989521	0.847088	-0.240948	1.71774	-0.49853	0.975933	-0.0231401	0.371687	0.697296	0.275422	0.110793	-0.823228	-1.00053	0.163285	-0.820667	-0.906385	-1.11016	-1.05158	1.26442	-0.493242	1.76898
biocarta edg1 pathway	-0.987841	2.67527	2.68101	1.52048	1.10722	0.920602	0.491294	0.170409	-0.0376718	0.13118	0.861264	-0.0171931	0.821165	0.814351	-0.145547	-0.061422	-0.788422	-0.533337	0.134648	-0.349518	0.759249	-0.431443	2.41316	1.21487	0.465414	0.238461	1.07912	1.74883	0.757012	0.807261	-0.485286	0.498181	0.711369	-0.187779	0.582683	-0.254059	0.63838	-0.0314045	0.514468	0.0694027	-1.09838	1.49693	-1.36176	-1.31245	0.336882	0.792198	1.87365	-0.955478	0.506801
wp cardiac progenitor differentiation	1.99243	2.6792	2.58397	3.83807	0.980367	1.1163	1.20406	0.0269644	0.80351	1.49006	0.900967	1.8069	-0.401963	0.500146	0.499799	0.610446	-0.000526728	-0.226246	-0.326913	0.378256	0.922827	-0.830202	0.159451	1.14765	0.0956116	0.024358	0.693884	0.448595	1.32758	-1.58923	0.45513	1.16391	0.286071	-0.409316	-0.558854	-0.242669	0.749825	-0.312906	-0.284302	-0.155889	-0.411709	3.33339	0.0122914	-0.620095	-0.879352	0.297139	2.09584	0.0647514	-0.731965
wp regulation of wntbcatenin signaling	0.144108	1.01131	1.82162	0.334717	0.975731	0.327757	0.319883	0.661346	0.231722	0.575099	1.63044	0.216068	-0.830091	-0.337865	-1.53383	-0.612677	-0.283185	-0.458476	-0.394956	-1.0743	0.178708	-1.15023	1.72681	0.331465	0.68413	0.267666	-0.138802	1.32046	0.575632	-0.610794	-0.254957	1.5575	0.524911	1.31446	0.450145	0.456208	0.418615	0.233558	1.70762	1.16147	-1.36041	1.37177	0.934338	-0.766645	-1.10472	0.683878	2.1354	0.198393	1.35947
reactome sema4d in semaphorin signaling	1.12824	-0.527085	-0.648144	2.10229	0.668035	1.56612	1.84019	0.87815	1.19954	0.442304	-0.600299	0.290318	-0.811518	-0.989035	-0.600923	1.45934	0.694164	-0.309445	-0.581677	1.17967	-0.665113	0.192045	-1.20422	1.953	0.959163	0.255688	1.50933	-0.236495	1.2754	0.169889	-0.842595	0.724152	1.00121	0.376694	-0.271575	-0.818213	0.194477	0.489481	0.16457	-0.0618667	0.0927009	0.945623	-0.790544	-0.126453	0.306244	1.16706	0.297014	1.35472	-0.41613
pid erbb network pathway	-0.0874318	0.450604	1.53212	0.705658	-0.153755	0.519291	0.439349	-0.345311	0.857568	1.15509	0.21451	-0.293539	-0.740275	-0.32896	-1.01335	0.852659	0.610784	-0.7137	-0.933726	0.13928	0.661436	1.41421	0.769572	1.75878	-0.213951	-0.348204	0.503782	0.0453782	1.07261	0.918886	-1.251	0.247673	0.820977	0.737545	-0.0914351	-0.0769746	0.529211	0.683371	0.407158	0.737046	-0.600514	1.51194	0.413025	-0.280733	-0.0858938	0.148492	1.17234	0.4994	-0.984682
[truncated: 52 more columns]

## Sheet: Figure 1B
PTID	log10 (RBD IgG) Day 60 estimates	ClusterID	Group
CO001-885896	5927.69	5	Infected PASC
CO001-143816	4508.46	2	Infected PASC
CO001-094160	1247.11	2	Infected Recovered
CO001-225049	4361.58	3	Infected Recovered
CO001-838835	1991.65	3	Infected Recovered
CO001-908083	456.503	3	Infected Recovered
CO001-334690	877.252	1	Infected Recovered
CO001-296686	833.134	3	Infected PASC
CO001-459455	1767.72	3	Infected Recovered
CO001-747985	526.397	2	Infected PASC
CO001-700249	6252.76	4	Infected PASC
CO001-535869	14590.7	3	Infected Recovered
CO001-597410	1285.64	2	Infected PASC
CO001-627672	14132.1	4	Infected PASC
CO001-435402	1754.09	2	Infected PASC
CO001-261078	446.368	3	Infected PASC
CO001-326432	3747.08	4	Infected PASC
CO001-278793	29202.2	4	Infected PASC
CO001-090383	5411.63	5	Infected PASC
CO001-369821	1427.7	3	Infected PASC
CO001-843516	12145.7	3	Infected Recovered
CO001-334113	588.277	4	Infected PASC
CO001-602513	449.131	2	Infected PASC
CO001-133785	3249.34	3	Infected Recovered
CO001-841530	12915.2	4	Infected PASC
CO001-826345	5217.27	4	Infected PASC
CO001-925392	3785.42	5	Infected PASC
CO001-355427	903.598	3	Infected PASC
CO001-511069	15658.2	5	Infected PASC
CO001-099903	9839.22	5	Infected PASC
CO001-480029	848.689	5	Infected PASC
CO001-420628	32.8249	5	Infected PASC
CO001-233974	2745.06	4	Infected PASC
CO001-838780	5650.64	5	Infected PASC
CO001-897362	9367.98	2	Infected Recovered
CO001-256824	605.324	2	Infected PASC
CO001-964885	7413.87	5	Infected PASC
CO001-592593	777.303	2	Infected Recovered
CO001-046175	7493.5	4	Infected PASC
CO001-607907	1466.52	4	Infected PASC
CO001-208318	2639.62	3	Infected PASC
CO001-501872	862.209	4	Infected PASC
CO001-753461	40.557	4	Infected PASC
CO001-498984	806.664	3	Infected Recovered
CO001-467658	2319.84	5	Infected PASC
CO001-679425	7209.98	5	Infected Recovered
CO001-719991	1054.7	1	Infected Recovered
CO001-716418	233.549	4	Infected PASC
CO001-293657	800.808	4	Infected Recovered
CO001-792511	6359.58	3	Infected Recovered
CO001-472439	381.862	3	Infected PASC
CO001-496082	614.667	2	Infected PASC
CO001-362648	53.3534	4	Infected PASC
CO001-795172	315.066	4	Infected PASC
CO001-141697	2329	5	Infected Recovered
CO001-960763	634.805	5	Infected PASC
CO001-396423	709.007	4	Infected PASC
CO001-719662	897.716	3	Infected Recovered
CO001-669723	690.977	4	Infected PASC
CO001-523731	6973.71	5	Infected PASC
CO001-521215	2855.91	3	Infected Recovered
CO001-360451	664.944	3	Infected Recovered
CO001-542739	568.16	2	Infected PASC
CO001-172093	307.391	3	Infected PASC
CO001-766555	1630.41	3	Infected PASC
CO001-981143	9466.63	4	Infected PASC
CO001-693104	619.675	3	Infected Recovered
CO001-962466	276.283	5	Infected Recovered
CO001-410126	409.847	4	Infected PASC
CO001-013471	690.209	2	Infected Recovered
CO001-285840	292.793	2	Infected PASC
CO001-610989	3033.24	3	Infected Recovered
CO001-540846	214.173	5	Infected PASC
CO001-888991	3876.34	5	Infected PASC
CO001-752784	188.469	5	Infected PASC
CO001-155486	614.088	2	Infected PASC
CO001-457348	869.408	5	Infected PASC
CO001-615059	5791.95	4	Infected PASC

## Sheet: Figure 1C
PTID	Clinical activity score	ClusterID	Group
CO001-597410	32	2	Infected PASC
CO001-256824	6	2	Infected PASC
CO001-143816	8	2	Infected PASC
CO001-747985	6	2	Infected PASC
CO001-602513	47	2	Infected PASC
CO001-261078	24	3	Infected PASC
CO001-369821	15	3	Infected PASC
CO001-296686	8	3	Infected PASC
CO001-296686	1	3	Infected PASC
CO001-296686	8	3	Infected PASC
CO001-296686	1	3	Infected PASC
CO001-355427	15	3	Infected PASC
CO001-841530	35	4	Infected PASC
CO001-607907	18	4	Infected PASC
CO001-700249	52	4	Infected PASC
CO001-326432	28	4	Infected PASC
CO001-278793	33	4	Infected PASC
CO001-334113	32	4	Infected PASC
CO001-627672	31	4	Infected PASC
CO001-826345	27	4	Infected PASC
CO001-511069	41	5	Infected PASC
CO001-511069	7	5	Infected PASC
CO001-511069	41	5	Infected PASC
CO001-511069	7	5	Infected PASC
CO001-090383	42	5	Infected PASC
CO001-090383	0	5	Infected PASC
CO001-090383	42	5	Infected PASC
CO001-090383	0	5	Infected PASC
CO001-099903	86	5	Infected PASC
CO001-480029	27	5	Infected PASC
CO001-615059	49	4	Infected PASC
CO001-233974	17	4	Infected PASC
CO001-420628	118	5	Infected PASC
CO001-457348	6	5	Infected PASC
CO001-457348	8	5	Infected PASC
CO001-285840	2	2	Infected PASC
CO001-285840	3	2	Infected PASC
CO001-285840	#N/A	2	Infected PASC
CO001-285840	2	2	Infected PASC
CO001-285840	3	2	Infected PASC
CO001-285840	#N/A	2	Infected PASC
CO001-285840	2	2	Infected PASC
CO001-285840	3	2	Infected PASC
CO001-285840	#N/A	2	Infected PASC
CO001-542739	30	2	Infected PASC
CO001-496082	42	2	Infected PASC
CO001-155486	24	2	Infected PASC
CO001-435402	46	2	Infected PASC
CO001-766555	13	3	Infected PASC
CO001-417405	18	3	Infected PASC
CO001-472439	36	3	Infected PASC
CO001-172093	9	3	Infected PASC
CO001-208318	19	3	Infected PASC
CO001-362648	93	4	Infected PASC
CO001-396423	4	4	Infected PASC
CO001-753461	86	4	Infected PASC
CO001-046175	218	4	Infected PASC
CO001-716418	27	4	Infected PASC
CO001-501872	177	4	Infected PASC
CO001-410126	18	4	Infected PASC
CO001-669723	26	4	Infected PASC
CO001-981143	19	4	Infected PASC
CO001-795172	71	4	Infected PASC
CO001-838780	49	5	Infected PASC
CO001-925392	20	5	Infected PASC
CO001-925392	9	5	Infected PASC
CO001-925392	20	5	Infected PASC
CO001-925392	9	5	Infected PASC
CO001-888991	22	5	Infected PASC
CO001-467658	45	5	Infected PASC
CO001-523731	141	5	Infected PASC
CO001-885896	17	5	Infected PASC
CO001-885896	17	5	Infected PASC
CO001-964885	52	5	Infected PASC
CO001-540846	149	5	Infected PASC
CO001-960763	8	5	Infected PASC
CO001-752784	11	5	Infected PASC
CO001-752784	4	5	Infected PASC
CO001-752784	11	5	Infected PASC
CO001-752784	4	5	Infected PASC

## Sheet: Figure 1D
PTID	BMI at enrollment	ClusterID	Group
CO001-013471	24.6258	2	Infected Recovered
CO001-046175	28.2864	4	Infected PASC
CO001-084680	#N/A	1	Uninfected
CO001-090383	34.3819	5	Infected PASC
CO001-094160	28.2432	2	Infected Recovered
CO001-099903	34.9587	5	Infected PASC
CO001-114683	23.4908	2	Uninfected
CO001-133785	23.7747	3	Infected Recovered
CO001-141697	34.199	5	Infected Recovered
CO001-143816	25.4946	2	Infected PASC
CO001-155486	#N/A	2	Infected PASC
CO001-161300	24.9586	2	Uninfected
CO001-172093	23.7139	3	Infected PASC
CO001-208318	26.9251	3	Infected PASC
CO001-225049	25.6035	3	Infected Recovered
CO001-233974	29.627	4	Infected PASC
CO001-256824	#N/A	2	Infected PASC
CO001-261078	34.2567	3	Infected PASC
CO001-278793	33.2781	4	Infected PASC
CO001-282806	23.026	3	Uninfected
CO001-285840	22.5941	2	Infected PASC
CO001-293657	23.6851	4	Infected Recovered
CO001-296686	25.0878	3	Infected PASC
CO001-326432	29.0496	4	Infected PASC
CO001-334113	26.9595	4	Infected PASC
CO001-334690	21.9247	1	Infected Recovered
CO001-355427	21.9234	3	Infected PASC
CO001-360451	22.887	3	Infected Recovered
CO001-362648	26.037	4	Infected PASC
CO001-369821	25.8245	3	Infected PASC
CO001-393607	28.5654	1	Uninfected
CO001-396423	30.559	4	Infected PASC
CO001-410126	22.6553	4	Infected PASC
CO001-417405	25.8402	3	Infected PASC
CO001-420628	37.7588	5	Infected PASC
CO001-435402	29.9831	2	Infected PASC
CO001-457348	24.2738	5	Infected PASC
CO001-459455	29.3698	3	Infected Recovered
CO001-467658	30.9841	5	Infected PASC
CO001-472439	20.1733	3	Infected PASC
CO001-480029	25.7905	5	Infected PASC
CO001-496082	19.7988	2	Infected PASC
CO001-498984	30.8199	3	Infected Recovered
CO001-501872	36.0192	4	Infected PASC
CO001-511069	27.3945	5	Infected PASC
CO001-521073	26.5329	2	Uninfected
CO001-521215	28.1149	3	Infected Recovered
CO001-523731	32.7468	5	Infected PASC
CO001-535869	23.7317	3	Infected Recovered
CO001-540846	20.8031	5	Infected PASC
CO001-541937	26.2453	2	Uninfected
CO001-542739	30.538	2	Infected PASC
CO001-592593	20.5244	2	Infected Recovered
CO001-597410	27.4393	2	Infected PASC
CO001-602513	21.9459	2	Infected PASC
CO001-607907	24.4694	4	Infected PASC
CO001-610989	28.02	3	Infected Recovered
CO001-615059	#N/A	4	Infected PASC
CO001-627672	25.37	4	Infected PASC
CO001-636001	32.6099	3	Uninfected
CO001-657240	26.7721	1	Uninfected
CO001-658612	25.5592	2	Uninfected
CO001-669723	24.8066	4	Infected PASC
CO001-679425	29.0032	5	Infected Recovered
CO001-693104	25.1786	3	Infected Recovered
CO001-700249	37.2439	4	Infected PASC
CO001-716418	20.1171	4	Infected PASC
CO001-719662	19.5756	3	Infected Recovered
CO001-719991	28.478	1	Infected Recovered
CO001-730168	26.6229	3	Uninfected
CO001-747985	26.6229	2	Infected PASC
CO001-752784	28.3654	5	Infected PASC
CO001-753461	32.2806	4	Infected PASC
CO001-765550	25.7446	1	Uninfected
CO001-766555	24.9586	3	Infected PASC
CO001-767757	26.2142	3	Uninfected
CO001-781944	#N/A	3	Uninfected
CO001-782740	25.8402	3	Uninfected
CO001-792511	21.7971	3	Infected Recovered
CO001-795172	21.5962	4	Infected PASC
CO001-810019	28.478	3	Uninfected
CO001-826345	25.0149	4	Infected PASC
CO001-838780	24.9586	5	Infected PASC
CO001-838835	25.7994	3	Infected Recovered
CO001-841530	30.6635	4	Infected PASC
CO001-843516	25.5376	3	Infected Recovered
CO001-858975	31.09	3	Uninfected
CO001-869973	31.0082	4	Uninfected
CO001-885078	31.321	3	Uninfected
CO001-885896	32.0946	5	Infected PASC
CO001-888991	34.6996	5	Infected PASC
CO001-897362	23.5134	2	Infected Recovered
CO001-908083	31.321	3	Infected Recovered
CO001-925392	37.9707	5	Infected PASC
CO001-933891	27.4357	2	Uninfected
CO001-935538	25.6828	5	Uninfected
CO001-960763	24.208	5	Infected PASC
CO001-962466	25.7905	5	Infected Recovered
CO001-964885	23.1081	5	Infected PASC
CO001-976949	22.7393	2	Uninfected
CO001-981143	28.7266	4	Infected PASC

## Sheet: Figure 1E
	CO001-719662_5	CO001-496082_3	CO001-716418_1	CO001-472439_3	CO001-592593_4	CO001-540846_4	CO001-795172_5	CO001-792511_3	CO001-355427_1	CO001-334690_3	CO001-602513_1	CO001-285840_4	CO001-410126_3	CO001-360451_3	CO001-964885_1	CO001-897362_5	CO001-293657_3	CO001-172093_2	CO001-535869_4	CO001-133785_3	CO001-960763_3	CO001-457348_1	CO001-607907_1	CO001-013471_5	CO001-669723_1	CO001-766555_3	CO001-838780_1	CO001-826345_1	CO001-296686_2	CO001-693104_3	CO001-627672_1	CO001-143816_3	CO001-843516_4	CO001-225049_2	CO001-480029_1	CO001-962466_5	CO001-838835_4	CO001-369821_2	CO001-417405_2	CO001-362648_2	CO001-747985_2	CO001-208318_1	CO001-334113_1	CO001-511069_1	CO001-597410_3	CO001-610989_5	CO001-521215_3	CO001-094160_5	CO001-046175_1
FABP4	-0.525982	-1.20753	-0.572126	-1.59368	-0.430978	-0.687901	-0.265519	-1.04826	-1.34537	0.431783	-1.09116	-1.5663	0.0172491	-0.919508	-0.778655	-0.42673	-0.992797	0.326689	-1.05192	-0.52846	-0.519019	0.615594	-0.203796	0.817284	-0.232238	-1.04744	0.817992	0.0976185	-1.87668	0.00704067	0.0478154	-1.04555	-0.557964	0.918247	0.571455	0.939904	-0.953025	-1.53184	-1.40273	2.01846	-1.07382	0.506192	1.05532	0.0275166	0.030585	0.60686	-0.884929	0.0503528	1.5078
LEP	-1.76892	-1.0159	-1.00333	-0.194794	-1.77507	0.540208	0.0243979	-0.852368	-1.56975	-0.592099	-0.663888	-0.323082	-0.902842	-0.290427	-1.30261	0.365658	0.0522585	-0.210992	-0.969318	-0.521475	0.235361	0.568975	0.176659	0.26361	0.72804	0.806697	0.6845	-0.528343	-1.88762	-0.528862	0.0672255	-0.432192	-0.179114	0.747413	0.776764	-0.112184	-1.88755	-1.9517	-1.83151	0.842268	-1.69972	0.9679	-0.202828	0.41328	-0.678531	0.712749	-0.871677	-0.734382	1.27676
FKBP4	0.561073	-1.06825	-0.702084	-0.9229	-0.733598	-1.14307	-0.324123	-1.0556	-1.51482	-0.315976	-0.557374	0.606737	-0.621689	-1.01444	-0.179842	-0.867803	-0.266882	-1.96031	0.821122	-2.999	-0.32005	0.153527	0.0482638	-1.39926	-0.00790511	0.839988	-1.05582	0.878148	-0.58503	1.09168	1.86067	-1.26763	1.22695	0.519053	-0.742388	-0.33377	0.344973	-0.0353464	-0.487484	0.331681	-1.84433	-0.262594	0.550139	0.0727037	-0.472692	0.329108	-0.849581	-1.33988	-0.218217
IL1RN	-0.0458918	-1.62752	-0.418039	-0.768312	-1.1514	-0.483804	0.347562	-0.377273	-1.65195	-0.681525	-0.624709	-0.809646	-0.780954	-0.477412	-0.381109	-1.28832	-0.4696	-0.212648	-0.249295	0.0232821	-0.0481645	0.703516	0.41148	-1.24301	-0.607096	0.191175	1.50463	0.882062	-1.76572	-0.226284	0.636615	-0.783795	-0.387784	-0.559654	0.504943	0.206941	-0.879957	-0.499855	-1.10097	1.00507	-1.56033	-0.1564	1.0349	-0.161655	-1.18179	-0.286651	-0.0471702	-0.279123	0.688176
FABP5	0.219181	-1.28358	-0.444869	-0.762875	-1.04726	0.0954986	-0.654607	-1.14594	-0.156721	-0.109627	-0.397168	-1.1423	0.00810763	-0.459677	-0.0444483	-0.983537	-1.31016	-0.501916	-0.165703	-0.403722	-0.390492	1.0057	-0.246297	0.101567	-0.69806	-0.539542	-0.746246	0.782124	-0.467566	-0.637129	0.642299	0.606007	0.208621	0.418845	0.178884	0.167717	-0.252609	-0.116789	-0.123828	0.119774	-1.48482	-0.333324	6.76428	-0.663832	-0.163883	-0.696118	-0.527647	-0.290235	0.0664896
RARRES2	-0.594595	-0.674409	-0.850672	-1.70089	0.0647066	-0.077888	-0.585881	-2.23107	-1.28559	-0.594001	-0.0402589	-1.05288	0.293452	-0.937813	-0.59004	-0.225434	-0.909888	0.012818	-0.523496	-0.817202	-0.784722	-0.231771	-1.76605	0.745002	0.099365	-1.01505	1.23161	1.05812	-2.5018	-0.34862	1.08881	-1.08833	0.495659	0.512691	0.637858	1.52868	-1.3757	-1.73733	-1.17606	1.33202	-0.495769	0.445553	1.61027	1.15793	0.255823	-0.161068	-0.844532	-0.190577	0.793722
SNCG	-0.502967	-0.354539	-1.11701	-1.73388	0.223294	-1.12016	-0.47426	-1.12256	-1.43474	-0.592132	-0.543091	-0.605724	0.30115	-1.85338	-0.840272	-2.0241	-0.742081	-0.399774	-0.685211	-1.16388	-0.896054	0.306587	0.135543	-0.140652	-0.566578	-0.343883	1.13821	2.1635	-0.109988	0.554292	1.32992	-1.13321	0.483613	0.329531	1.16225	0.436312	0.259069	-0.236776	-1.39125	0.908669	-0.0610557	0.757741	0.102595	-0.352908	-0.286252	0.208614	-1.74486	-0.494594	1.34297
HGF	-0.173167	-1.38673	-1.25646	0.0820134	-1.26995	0.343241	0.271828	0.00199343	-1.59166	-1.05525	-0.183867	-0.115943	-1.25902	-0.222481	0.624242	-1.35579	-0.692598	-0.820072	-0.1406	-1.37323	0.236005	1.24416	-0.772153	0.182969	-1.15457	0.0545647	0.603539	1.11995	-1.99455	-0.837053	0.218326	-1.37393	0.464202	-0.605367	0.293927	1.05109	-0.719815	-0.348094	-0.326461	-0.517438	-1.73774	-0.0717459	0.163662	0.088294	-0.958014	-0.633049	0.594002	-0.937543	-0.336928
IL6	-1.08361	-1.85055	2.52771	-1.70849	-1.98154	-0.612389	-0.0176505	-1.29051	-1.35336	-0.532927	0.15231	-1.02181	-0.689919	-0.522228	-0.484704	-1.3624	0.890399	-0.313916	1.15003	-1.04302	-0.834864	-0.240647	0.0393402	-0.39068	0.56691	-1.77084	-0.00750311	0.183947	-0.173999	-0.387185	0.998923	-1.17386	-0.743752	1.04374	0.642724	0.995581	-0.238133	-0.83186	-1.66078	0.598333	0.427576	-0.214864	0.121224	1.13657	0.258872	-0.685781	0.223127	0.0456861	0.751524
APP	-0.726476	-1.2981	-1.29522	0.267253	-0.919722	-0.712074	-0.89249	-0.984269	-1.19414	-1.83162	1.20914	-0.788011	-0.898774	-0.0845451	0.117212	0.327741	0.735838	-0.621473	0.572442	-0.403874	1.40762	0.922931	-1.48637	-1.47825	0.160418	-0.574994	0.0865753	-0.797699	-1.05562	-0.994481	-0.927578	-1.00967	0.671291	-0.434118	-0.486095	1.26386	-0.117277	-0.534276	-0.465933	1.74043	-1.21404	0.345285	1.89309	-1.3324	-0.956644	-2.09046	0.199826	0.296973	-0.0684412
LBP	-0.863033	-0.191095	0.501668	-0.373664	-0.992543	-1.02863	-2.90167	-0.61193	-0.719831	-0.098313	0.745425	-0.763476	-0.247149	-0.780663	-0.771606	-0.920514	0.684022	0.574124	-1.49896	-0.248005	0.312395	-0.270113	0.168765	0.856393	-0.492048	0.0943825	-0.331873	-0.286658	-1.32659	-0.616066	0.514219	-1.29271	0.510796	-1.35804	1.27373	-1.01265	-0.688095	-1.1222	-1.74906	1.35617	-0.431144	0.310398	1.28457	0.428925	0.0558006	0.551303	-1.48099	-2.37443	0.698357
HBEGF	-0.97303	-1.13274	-1.05213	1.17129	-1.13827	-0.359984	-1.62194	-0.491207	-0.0360319	-2.29666	1.05716	-1.43591	-2.43861	0.247531	-0.203958	0.562098	-1.09034	0.938841	0.853035	-0.737733	1.24369	0.0928451	-1.61457	-0.307864	-1.09152	-0.240827	0.185187	-0.662317	-1.995	-1.8683	-0.298981	-0.0132396	2.1413	-0.100051	0.357973	-0.173959	1.1428	-0.897949	-0.185858	0.898787	-0.961131	-0.737398	0.91253	0.84298	-0.873649	-0.5564	-0.247531	-0.680417	-0.0221219
ASGR1	-0.759038	-0.754338	-0.884373	-1.09118	0.0585129	-1.12434	-0.652242	-0.122701	-1.42149	-0.355877	-1.827	-1.36378	-0.644148	0.419374	-0.861656	-1.20685	-0.0399275	1.10062	-0.576519	-1.86852	-0.440217	-0.976286	0.0410182	-0.182757	-0.0939783	0.0305736	0.512592	3.80734	-0.763738	1.45287	1.54635	-0.721699	-0.176229	0.82593	-0.325326	-0.478339	-0.933202	-0.478601	-1.68835	0.824624	-0.360054	0.359578	0.448619	0.452274	-0.770788	-0.657987	-0.735277	-0.537613	-0.164218
[truncated: 30 more columns]

## Sheet: Figure 1F
PTID_visit	ssGSEA score: Leptin signaling pathway (M6)	BMI at enrollment	ClusterID
CO001-719662_5	-0.153472	19.5756	3
CO001-496082_3	-1.18006	19.7988	2
CO001-716418_1	-1.1482	20.1171	4
CO001-472439_3	0.559599	20.1733	3
CO001-592593_4	-0.835199	20.5244	2
CO001-540846_4	0.348145	20.8031	5
CO001-795172_5	-0.245404	21.5962	4
CO001-792511_3	-0.0186429	21.7971	3
CO001-355427_1	-1.87026	21.9234	3
CO001-334690_3	-1.05435	21.9247	1
CO001-602513_1	-1.29036	21.9459	2
CO001-285840_4	-1.36403	22.5941	2
CO001-410126_3	-0.716757	22.6553	4
CO001-360451_3	0.235935	22.887	3
CO001-964885_1	-0.797204	23.1081	5
CO001-897362_5	-0.213485	23.5134	2
CO001-293657_3	0.305151	23.6851	4
CO001-172093_2	0.442165	23.7139	3
CO001-535869_4	-0.252907	23.7317	3
CO001-133785_3	0.440539	23.7747	3
CO001-960763_3	0.85986	24.208	5
CO001-457348_1	0.918606	24.2738	5
CO001-607907_1	0.75737	24.4694	4
CO001-013471_5	-0.737573	24.6258	2
CO001-669723_1	0.0471303	24.8066	4
CO001-766555_3	1.25384	24.9586	3
CO001-838780_1	1.25771	24.9586	5
CO001-826345_1	-0.191097	25.0149	4
CO001-296686_2	-0.958644	25.0878	3
CO001-693104_3	-1.03585	25.1786	3
CO001-627672_1	-0.167588	25.37	4
CO001-143816_3	-0.224308	25.4946	2
CO001-843516_4	-0.284697	25.5376	3
CO001-225049_2	0.412695	25.6035	3
CO001-480029_1	1.029	25.7905	5
CO001-962466_5	0.572175	25.7905	5
CO001-838835_4	-0.185337	25.7994	3
CO001-369821_2	-0.458874	25.8245	3
CO001-417405_2	-1.36758	25.8402	3
CO001-362648_2	0.513447	26.037	4
CO001-747985_2	-2.60696	26.6229	2
CO001-208318_1	0.092311	26.9251	3
CO001-334113_1	-0.129965	26.9595	4
CO001-511069_1	0.408691	27.3945	5
CO001-597410_3	-0.574113	27.4393	2
CO001-610989_5	0.152634	28.02	3
CO001-521215_3	-0.17857	28.1149	3
CO001-094160_5	-0.472671	28.2432	2
CO001-046175_1	1.32766	28.2864	4
CO001-752784_1	-1.12129	28.3654	5
CO001-719991_4	-2.37767	28.478	1
CO001-981143_2	-0.704893	28.7266	4
CO001-679425_3	0.94001	29.0032	5
CO001-326432_3	0.79368	29.0496	4
CO001-459455_4	-0.331945	29.3698	3
CO001-233974_1	0.884869	29.627	4
CO001-435402_2	-0.803917	29.9831	2
CO001-542739_2	0.482309	30.538	2
CO001-396423_1	-0.39405	30.559	4
CO001-841530_1	1.58297	30.6635	4
CO001-498984_4	-0.0288443	30.8199	3
CO001-467658_1	0.691962	30.9841	5
CO001-908083_2	-0.0791464	31.321	3
CO001-885896_4	1.02513	32.0946	5
CO001-753461_1	0.822764	32.2806	4
CO001-523731_3	0.996557	32.7468	5
CO001-278793_2	1.5393	33.2781	4
CO001-141697_4	0.691405	34.199	5
CO001-261078_2	0.202781	34.2567	3
CO001-090383_3	0.595853	34.3819	5
CO001-888991_4	2.09026	34.6996	5
CO001-099903_1	1.12148	34.9587	5
CO001-501872_1	0.199109	36.0192	4
CO001-700249_2	0.915744	37.2439	4
CO001-420628_1	1.44583	37.7588	5
CO001-925392_3	1.65965	37.9707	5
CO001-155486_3	-0.0867243	#N/A	2
CO001-256824_1	0.334157	#N/A	2
CO001-615059_1	-0.049581	#N/A	4

## Sheet: Figure 1G
PTID	ClusterID	Age	Group
CO001-013471	2	79	Infected Recovered
CO001-046175	4	58	Infected PASC
CO001-084680	1	50	Uninfected
CO001-090383	5	42	Infected PASC
CO001-094160	2	56	Infected Recovered
CO001-099903	5	33	Infected PASC
CO001-114683	2	50	Uninfected
CO001-133785	3	44	Infected Recovered
CO001-141697	5	31	Infected Recovered
CO001-143816	2	38	Infected PASC
CO001-155486	2	31	Infected PASC
CO001-161300	2	65	Uninfected
CO001-172093	3	45	Infected PASC
CO001-208318	3	30	Infected PASC
CO001-225049	3	70	Infected Recovered
CO001-233974	4	65	Infected PASC
CO001-256824	2	52	Infected PASC
CO001-261078	3	54	Infected PASC
CO001-278793	4	60	Infected PASC
CO001-282806	3	32	Uninfected
CO001-285840	2	31	Infected PASC
CO001-293657	4	35	Infected Recovered
CO001-296686	3	52	Infected PASC
CO001-326432	4	51	Infected PASC
CO001-334113	4	57	Infected PASC
CO001-334690	1	46	Infected Recovered
CO001-355427	3	32	Infected PASC
CO001-360451	3	45	Infected Recovered
CO001-362648	4	53	Infected PASC
CO001-369821	3	45	Infected PASC
CO001-393607	1	31	Uninfected
CO001-396423	4	34	Infected PASC
CO001-410126	4	69	Infected PASC
CO001-417405	3	47	Infected PASC
CO001-420628	5	45	Infected PASC
CO001-435402	2	64	Infected PASC
CO001-457348	5	44	Infected PASC
CO001-459455	3	56	Infected Recovered
CO001-467658	5	44	Infected PASC
CO001-472439	3	36	Infected PASC
CO001-480029	5	59	Infected PASC
CO001-496082	2	42	Infected PASC
CO001-498984	3	45	Infected Recovered
CO001-501872	4	47	Infected PASC
CO001-511069	5	64	Infected PASC
CO001-521073	2	64	Uninfected
CO001-521215	3	57	Infected Recovered
CO001-523731	5	59	Infected PASC
CO001-535869	3	57	Infected Recovered
CO001-540846	5	53	Infected PASC
CO001-541937	2	43	Uninfected
CO001-542739	2	54	Infected PASC
CO001-592593	2	44	Infected Recovered
CO001-597410	2	51	Infected PASC
CO001-602513	2	48	Infected PASC
CO001-607907	4	59	Infected PASC
CO001-610989	3	71	Infected Recovered
CO001-615059	4	73	Infected PASC
CO001-627672	4	77	Infected PASC
CO001-636001	3	60	Uninfected
CO001-657240	1	45	Uninfected
CO001-658612	2	37	Uninfected
CO001-669723	4	74	Infected PASC
CO001-679425	5	47	Infected Recovered
CO001-693104	3	65	Infected Recovered
CO001-700249	4	44	Infected PASC
CO001-716418	4	58	Infected PASC
CO001-719662	3	20	Infected Recovered
CO001-719991	1	24	Infected Recovered
CO001-730168	3	54	Uninfected
CO001-747985	2	50	Infected PASC
CO001-752784	5	41	Infected PASC
CO001-753461	4	39	Infected PASC
CO001-765550	1	37	Uninfected
CO001-766555	3	35	Infected PASC
CO001-767757	3	42	Uninfected
CO001-781944	3	35	Uninfected
CO001-782740	3	55	Uninfected
CO001-792511	3	47	Infected Recovered
CO001-795172	4	56	Infected PASC
CO001-810019	3	54	Uninfected
CO001-826345	4	82	Infected PASC
CO001-838780	5	60	Infected PASC
CO001-838835	3	40	Infected Recovered
CO001-841530	4	62	Infected PASC
CO001-843516	3	51	Infected Recovered
CO001-858975	3	29	Uninfected
CO001-869973	4	77	Uninfected
CO001-885078	3	34	Uninfected
CO001-885896	5	46	Infected PASC
CO001-888991	5	27	Infected PASC
CO001-897362	2	48	Infected Recovered
CO001-908083	3	37	Infected Recovered
CO001-925392	5	45	Infected PASC
CO001-933891	2	56	Uninfected
CO001-935538	5	46	Uninfected
CO001-960763	5	22	Infected PASC
CO001-962466	5	52	Infected Recovered
CO001-964885	5	56	Infected PASC
CO001-976949	2	61	Uninfected
CO001-981143	4	61	Infected PASC

## Sheet: Figure 1H
	CO001-719662_5	CO001-960763_3	CO001-719991_4	CO001-888991_4	CO001-208318_1	CO001-141697_4	CO001-155486_3	CO001-285840_4	CO001-355427_1	CO001-099903_1	CO001-396423_1	CO001-293657_3	CO001-766555_3	CO001-472439_3	CO001-908083_2	CO001-143816_3	CO001-753461_1	CO001-838835_4	CO001-752784_1	CO001-090383_3	CO001-496082_3	CO001-133785_3	CO001-457348_1	CO001-467658_1	CO001-592593_4	CO001-700249_2	CO001-172093_2	CO001-360451_3	CO001-369821_2	CO001-420628_1	CO001-498984_4	CO001-925392_3	CO001-334690_3	CO001-885896_4	CO001-417405_2	CO001-501872_1	CO001-679425_3	CO001-792511_3	CO001-602513_1	CO001-897362_5	CO001-747985_2	CO001-326432_3	CO001-597410_3	CO001-843516_4	CO001-256824_1	CO001-296686_2	CO001-962466_5	CO001-362648_2	CO001-540846_4
LTBP2	-0.906203	-1.627	-0.386514	-0.74213	0.0952976	-1.3146	-0.783758	0.235744	-0.606747	-1.64875	-1.09784	-1.21194	-0.371326	-0.239974	-0.588465	-0.50971	-0.501365	-0.768101	0.472384	-1.52856	0.194304	-1.03446	-0.386233	-1.67688	-0.119216	-1.35623	-0.302228	-0.466019	-1.04871	-0.667126	-0.032773	-1.32473	0.847501	-1.22254	-0.463488	-0.124279	0.138238	-0.60009	-0.270163	0.259933	0.0272308	-0.680252	1.23124	-0.110028	-1.24748	1.01654	-0.793134	0.198054	0.255808
GDF15	-0.403638	-0.887531	-0.143889	-1.14931	-0.773933	-0.898551	-1.72409	-0.191871	-1.59743	-1.53843	0.0227775	-1.0386	-0.900247	-1.15169	-0.223408	-0.97434	-0.959759	-1.07336	-0.0318173	-0.128291	-0.246297	-1.06776	-0.896856	-0.366337	-0.464506	-1.17848	-0.415676	-0.832597	-0.786649	-0.565557	0.861536	-0.308182	0.981238	-0.525374	-0.642533	2.39273	-0.621508	-0.327511	0.972421	-0.603028	-1.0169	0.876626	-0.0460594	-0.457046	-0.956368	0.516843	0.344581	0.392394	-0.633207
WFDC2	1.60895	-0.675968	-1.43875	-1.25127	-0.173642	-1.49486	-0.0917529	-0.692839	-1.02172	-1.31876	-1.12996	-0.23847	-0.376278	-0.746863	-0.80809	-0.757099	-1.34624	-1.08617	0.0691812	-0.661372	-0.413242	-0.938316	-0.474659	-0.532853	-0.153169	-1.71038	-0.43106	0.374747	-0.280931	0.796512	-0.261975	-0.277519	1.01014	-1.02039	-0.546122	0.213624	0.0331653	0.312383	0.566959	-1.10892	-0.0741241	0.417777	0.0780904	-0.714448	-0.663647	0.0515524	-0.292494	1.28481	0.198838
SCARF2	-0.717042	-0.375841	-0.565525	-0.588516	-0.353538	-1.48681	-0.941903	-0.34894	-0.816367	-1.12423	-0.941214	-0.501147	-0.747851	0.871935	-1.58246	-0.0967177	-1.04445	-0.601622	0.173208	-1.76249	0.350247	-1.68615	-0.229611	-0.485742	1.27636	-1.36289	-1.00789	-0.783719	0.0653758	-1.14745	0.670525	-1.43899	0.909642	-0.605071	-0.911094	0.500384	-1.10515	0.164701	0.716049	-0.747161	-0.387796	-0.162705	0.416923	-0.501607	-1.54774	0.880212	-0.300657	-0.345261	0.831009
GFAP	-1.09433	-0.247822	-0.720381	-2.17093	-0.870232	0.0226813	-0.968456	-0.960915	-0.0438328	-0.910836	-1.72544	0.0559383	-1.31147	0.987329	-0.749771	0.111431	0.739641	-0.97735	-0.535921	-0.211085	-0.302155	-0.82634	0.131153	0.240979	-0.598761	-0.393032	0.0888086	-0.371569	-0.46844	0.300919	0.147202	-1.59261	0.702324	-2.54468	-2.59844	0.131153	-0.757506	-0.0622015	0.0893887	-0.392838	1.19093	0.543193	-1.08099	-0.545589	-1.17032	0.270949	-0.511365	0.196121	1.24488
TREM2	-1.70618	-0.179535	-2.10366	1.79632	-0.852119	-0.126797	-1.54826	-0.780598	-1.31664	0.298571	-1.26246	-0.804583	-0.385428	-1.69303	-1.22533	-0.598834	-0.521968	-1.98692	-0.798659	0.0783739	-0.868735	-0.796492	0.572518	-1.13401	-0.347861	0.60416	-0.0555651	-0.93202	-0.78999	1.72205	-0.199185	-0.077816	0.34524	-0.440333	-1.61891	2.22443	0.196997	-1.05079	-0.113649	-0.695062	-0.485268	0.536107	0.221849	-1.16392	-0.305527	-0.438599	-0.131709	1.9317	-0.00788457
TNFRSF10B	-0.368193	-1.83078	-0.44021	-1.01989	-0.664349	-0.961264	-0.017455	-0.580455	-0.277223	-0.259282	0.0366213	-0.0836606	-0.436673	-1.87702	-0.385629	-0.892531	-0.889751	-0.56403	-1.05729	-0.180695	-0.743442	-1.36305	-0.536487	-0.272675	0.0497613	-0.542298	-0.590057	0.00730891	0.506883	0.486415	0.292094	0.10308	0.0373794	0.291336	-0.798782	1.17147	-0.424291	-2.03091	-0.664349	-1.29027	-0.619875	0.849282	-0.0849241	-0.0543482	-1.29179	0.452554	-0.193582	0.998118	-0.803078
HAVCR1	-1.40474	-0.543316	-0.540924	0.256592	-0.234913	-0.356095	-0.923869	-1.05103	-1.72271	-0.509698	-0.373767	0.157733	-0.972369	-1.5331	-0.81252	-1.38946	-0.296567	0.702786	-0.715522	-1.70411	-2.28876	-0.223087	-0.623439	-0.759902	-0.638055	-0.590752	-0.367389	-0.671939	-0.323408	0.189623	-0.0924709	-0.141369	0.00280047	0.918442	-0.191994	0.222841	0.423217	-0.674862	1.12466	-0.28979	-1.76098	0.965347	-0.744621	0.5246	0.144047	-0.0539371	-0.473423	-0.276768	0.629572
ACTA2	-1.54817	-1.31028	-1.02948	-0.604999	-0.730907	-0.243617	-0.370378	-0.556966	-0.882679	-0.726359	-1.3073	0.296679	-0.699075	-0.192174	-0.758334	-0.749807	-1.37182	-0.580698	0.162245	-0.656442	-0.797556	-1.59137	-0.807788	-0.871878	0.208856	-0.374215	-0.929432	-0.770413	2.33295	0.826744	0.707799	-1.24619	0.520216	-0.143004	-0.679748	1.01632	0.162955	-1.15467	-0.159063	-0.484633	-1.28669	0.748868	-0.734033	-0.314955	-0.948901	2.43328	1.70895	0.593402	-0.384731
CDCP1	-1.76613	-0.954994	-0.0941352	0.864638	-0.121795	-0.296071	-0.392458	-1.54638	-1.63123	0.290731	-0.444893	-0.911553	0.106443	-1.59763	-0.864717	-0.652599	0.972733	-1.32781	-1.13504	-0.126547	-1.96858	-1.12045	-0.223273	-0.999963	-0.396191	0.379312	-1.01269	0.440741	-0.736598	0.50777	0.900104	-0.406542	-0.739992	-0.0971897	-1.51465	0.21963	-1.0205	-0.727265	0.297689	-0.606612	-0.101432	-0.21937	0.482656	-1.04816	-0.965346	-0.857081	-0.405015	0.61875	-0.596091
FLT3LG	-1.70009	-2.15941	0.253616	-0.955123	0.0640613	0.204599	-0.709239	0.0334401	-1.37514	-0.0869882	-1.72751	-0.365207	0.272811	-1.05841	-1.18353	-0.0448269	-0.590639	-1.41844	-1.02208	-0.263403	0.304232	0.203457	-0.219756	-1.79538	-0.307278	-1.09886	-1.81115	0.354392	-0.528025	0.132616	0.000533688	-0.968149	1.84135	0.408207	-0.86463	0.823422	-0.18525	0.348222	1.31473	1.12004	-0.804531	-0.994885	-0.372634	0.32617	-0.114182	-0.225012	-2.24693	0.495958	-0.330358
MMP7	0.489242	-0.666555	-0.493325	-0.266388	-0.91274	-0.50357	-0.928884	-0.883869	-0.95434	-1.08224	-0.616884	-0.538651	-0.293707	0.537672	-1.41567	-1.87792	-1.25268	-1.05586	0.535189	-0.868036	-0.48277	-0.462901	0.111738	0.628013	-1.16048	0.287762	-0.852824	-1.04623	-1.55506	0.97944	0.14123	-0.312334	-0.154006	-0.816812	-0.662519	-0.0378982	-0.0624236	-0.611606	0.673338	0.298627	-1.55133	1.1179	0.0474749	0.214806	0.891893	0.698795	-0.0925371	0.886616	-1.25082
IGFBP4	-0.478987	-1.23465	-1.38616	-1.19841	-0.261581	-0.895785	-0.273321	-0.913396	-0.696394	-0.779187	0.0469183	-0.519979	0.182038	-1.15752	0.508351	-1.20924	-0.189314	-0.754187	0.656831	-0.404697	-0.450243	-2.7569	-0.957525	-0.449635	-0.625747	-1.09801	-0.0976147	0.209973	0.342057	0.547318	1.13274	-0.462996	0.393575	-0.897809	-0.958942	2.45418	-0.698014	-0.310264	0.285175	-1.24092	-0.311378	0.331126	-0.33162	-1.09841	-1.10246	0.667155	0.570395	1.72828	-0.646192
SCARA5	-0.491479	-0.595021	-0.00119655	0.278652	-1.06534	-0.222577	-0.103323	-0.310665	-0.903846	-0.574931	-0.654004	-0.763085	-0.590771	-0.75832	-0.720328	-0.471517	-0.215107	-0.68092	0.0499308	0.381164	0.539569	-1.63792	-0.162563	-0.74879	-0.570037	-0.709639	-0.864181	0.280326	-0.166427	-0.52316	1.405	-0.691867	0.589409	-0.315559	0.867712	-0.169003	-2.57959	-2.50013	-0.371194	-0.940421	-0.214592	-0.584976	-0.293408	-0.0515512	-1.15781	0.399194	-1.75949	-0.228759	0.187215
NPDC1	0.227489	-0.354652	0.197752	-1.40642	0.492975	0.346435	-0.11408	-1.11709	-1.38445	-0.610761	-1.30274	-0.38412	-1.54251	-1.09592	0.0517482	-0.873301	0.0686257	-0.128011	0.0083489	-2.54096	-0.782751	-1.21808	-0.514318	-1.20308	0.407784	-1.16022	-0.550752	0.368135	-0.753283	0.789269	0.360634	-0.637283	0.326075	-0.473866	-1.63466	1.82683	-1.08735	-0.126403	0.484402	-0.178911	-0.126939	0.194002	-0.0704129	-0.605403	-1.37963	0.450379	-0.0117434	-0.68229	0.197752
OGN	-0.482794	-0.283502	-1.32859	-0.833936	0.278473	-1.26751	-1.05448	-0.706631	-0.456234	0.0533532	-0.709745	-0.892277	-0.121302	-0.514666	-0.0566422	-1.37274	-0.443778	-1.03222	-0.139162	0.424462	-0.961242	-2.58837	-0.560093	-0.929186	0.935697	0.0396152	0.158128	0.943665	-0.239907	0.516231	1.07344	-1.82289	0.293768	0.521177	-1.47431	0.215461	-0.260788	0.352749	0.581807	-1.05851	-0.335157	0.722118	0.250264	-1.12555	-0.840348	0.0762498	-0.350543	0.234511	0.0104907
LAYN	-0.312939	-0.532245	-0.983838	-1.27778	-0.251109	-0.583143	0.0300261	-0.651121	-0.181765	-0.451969	-2.25014	-0.363666	0.181183	-1.0361	-0.717562	-1.29401	0.0812658	-0.509529	-0.0712579	-0.785198	5.02607	-0.846003	-0.620548	-1.02756	1.7399	-1.19204	-0.657441	0.101933	0.21039	0.705708	0.245062	-0.76419	1.16242	-0.644118	-0.826874	0.485548	-0.817821	-0.369132	-0.829435	-0.453848	-0.0198473	0.0467644	-0.0166021	-1.13363	-0.925937	0.712198	-0.179715	0.249332	0.160175
REG1B	-0.83071	-1.47638	-0.672614	-1.65961	-0.686679	-1.49135	0.838026	-0.79073	-0.24664	-1.06369	-0.0997428	-0.526368	-1.06551	-1.01407	-1.0172	-0.288443	-0.0501261	-0.587706	1.00211	-0.00337438	1.26101	-0.170717	0.0998961	-0.118496	0.221789	-0.686288	0.269452	-0.540172	0.0916918	-0.0868503	0.495007	-1.65193	0.101198	-0.294824	-1.0534	-0.156001	-1.31945	-0.098701	0.318939	-1.0284	-0.941925	0.814715	-0.162512	0.0353032	-0.783568	0.147038	0.218273	-0.142848	0.9034
CST3	-0.416796	-1.6226	0.278542	-0.736123	0.14852	-0.374321	-0.282648	-1.16271	-0.334596	-0.0583553	-1.09792	-0.484481	-0.894869	-1.73933	-0.521761	-0.183489	-1.12543	-0.185933	0.505127	0.12499	-0.266453	-0.828101	-0.914273	-0.851936	0.28389	-0.597086	-0.336124	-0.0725646	0.103905	1.39466	1.39405	-0.672257	0.820328	0.0391234	-0.383488	0.596799	-1.64674	-1.85285	-1.17187	-1.65346	-0.619698	0.165937	1.07289	-0.469049	-2.29425	0.627968	0.289084	0.579687	-0.622448
EFEMP1	-1.5368	-0.770773	-2.25758	-0.421302	0.223294	-0.327954	-1.00895	0.566003	-0.757771	-0.39218	-1.57008	-0.308193	0.00695478	-0.97255	0.463554	-0.201063	-0.535972	-0.929906	-0.383079	-0.289471	-0.201583	-1.21671	-0.692246	0.0813212	1.08007	-1.51106	-0.801195	0.0352972	-0.411421	0.485916	0.696795	-0.363057	0.902992	-1.73676	-0.119676	2.56116	-0.539093	-1.02767	0.337963	-0.449645	-0.845659	-0.187802	1.07435	-1.18057	-1.37611	0.232654	-0.375798	0.837727	-0.908064
SFRP1	-0.54058	-0.373663	-0.629975	-1.00448	-0.277989	-0.947705	0.140873	-1.25861	-0.439447	0.296599	-0.212478	-0.264887	-0.724148	-0.790341	0.908583	-0.987831	0.0330528	-0.475478	0.417249	-0.276488	-0.499089	-0.613325	-0.382261	-1.43904	-1.05976	0.326761	-1.69972	-0.2279	0.319528	-0.197738	-0.82569	-0.440266	-0.638847	-0.669282	-1.23104	0.284998	-1.21125	-1.24073	-0.244961	-0.028637	-0.60186	-0.36329	0.944751	0.118763	-1.02004	-1.67897	-0.927369	2.30943	0.911586
REG1A	-0.927967	-1.57714	-0.805847	-1.52866	-1.00283	-1.30047	0.592017	-0.973997	-0.0999121	-0.78791	-0.320399	-0.166173	-0.716244	-1.00496	-1.20833	-0.392229	-0.652276	-0.333913	0.96026	0.097314	1.18615	0.280125	-0.359877	-0.518772	0.257028	-0.453248	-0.1828	-0.578317	0.435907	0.233112	1.08983	-1.20824	0.34917	-0.418357	-0.89455	0.13843	-1.23544	-0.649901	0.209196	-1.41382	-0.882264	0.431812	0.440658	-0.343169	-0.925346	0.357607	-0.248159	-0.29894	0.839369
JAM2	-0.952007	-0.998197	-0.729897	0.33446	0.375959	0.0753627	-0.27792	-1.72064	-0.0202653	-0.400973	-1.2259	-0.7898	-0.510855	-1.32947	-0.748662	-0.742888	-0.516809	-0.723402	1.00097	-0.712035	0.331574	-2.14682	-0.613881	-0.295241	0.945758	-1.19559	0.420345	-0.225775	0.754502	-0.338905	1.05943	-0.901125	0.622607	-0.721417	0.41385	0.772906	-1.19739	-1.62122	-0.0812507	-1.35581	0.391115	-0.114089	-0.465928	-1.39586	-1.9054	1.94354	0.0959317	0.0731975	0.348895
PGF	-1.58719	0.65827	-0.143042	-0.158348	0.289979	-0.183219	-0.0652385	-0.971776	0.0265951	-0.833388	-0.611138	-1.67679	-1.00685	-1.30435	-1.8155	-1.17394	-0.130287	-1.26705	-0.151014	-0.552467	-0.398773	-1.71123	-1.63566	-0.0799063	-0.290677	-0.313636	-0.278879	0.318677	0.439208	-0.355407	0.552087	-0.0805441	0.766684	-0.6274	-0.0932987	0.594496	-0.898118	-0.929048	-0.203945	-1.47272	1.32789	0.72013	0.68346	0.0546553	-1.37546	0.801441	-0.583397	0.377986	-0.505274
LAMP3	-2.03131	-0.674229	-0.824882	-2.08932	-0.621241	-0.132573	0.864157	-0.712498	-0.0411428	-1.26143	-0.45587	0.870044	-0.821072	-1.58611	-0.389548	-0.893974	0.136177	-0.379505	0.134965	-0.596825	-0.351798	-1.73139	0.0537509	-1.52862	0.28579	-0.930858	-0.354915	-0.480286	0.297046	-0.814145	0.0364345	-0.120798	0.0605043	-0.983153	-0.53414	1.31681	-0.628341	-1.5494	0.836278	-0.688429	0.370987	0.590212	0.731513	0.798701	-0.298118	-0.242359	-0.740205	0.326657	0.858616
RSPO3	-0.777123	-0.254316	-0.0957368	0.105099	0.31779	0.0802146	-0.978781	-0.222154	-0.130598	-0.567953	-0.63439	-0.601641	-1.30216	-0.899902	-0.131655	-0.639437	-0.833935	-0.580748	0.567573	-1.61944	-1.13724	-1.87908	-0.06111	-0.585325	1.0385	-0.608097	0.218252	-0.186823	0.571094	-0.0526587	-7.28048e-05	-0.719607	0.158272	-0.964695	-0.317231	0.063312	0.0255159	-1.19722	-0.116982	-0.147266	-0.0993756	-0.345637	0.26403	-0.201495	-0.250325	0.31286	-0.336951	0.282342	1.01338
ADM	-0.632324	-0.772291	-0.50269	0.110486	0.200197	0.639589	-0.454782	-1.09191	-1.97281	0.950287	-1.56583	-0.573378	-0.835229	-1.34226	0.504084	-1.41529	0.712391	-1.17035	-0.574083	0.229317	-1.51909	-1.78282	-0.0722218	0.1126	-0.212423	-0.39842	0.299301	-0.323739	-0.0121019	0.660255	0.754663	-0.503395	0.115653	-0.201621	-1.86337	1.49888	-1.82016	-1.82509	0.453358	0.695717	-0.374466	1.06207	0.680452	-0.892531	-1.13606	-0.0337075	0.329596	1.11538	-0.719686
DTX3	-0.216541	-0.948293	0.495732	-0.656697	0.039877	-0.299107	-0.467436	-0.356089	-0.94742	-0.972423	-0.070598	0.682958	-0.283408	-1.84692	-0.516568	-1.2678	-1.20093	0.573936	0.113139	-1.63033	-0.19997	-1.60707	-0.157815	-1.77656	0.569575	-0.901195	-0.190376	-0.105776	-0.757869	0.123024	0.918734	-1.31228	0.890825	0.0337718	-0.186597	0.312866	-2.15421	-0.429932	0.362289	-0.7945	-0.897707	-0.603494	0.833552	-0.49709	-0.981726	-0.0290245	-0.42499	1.158	-0.83462
CXCL9	-0.586282	-0.816277	-0.110699	-1.67179	0.138756	0.174158	-1.00196	-0.999735	-0.0912398	-0.204245	0.45503	0.504733	-1.33887	-0.974063	0.0017198	-0.0859646	0.275909	-0.383599	1.21078	-0.907479	-0.799749	-0.181503	-1.01521	0.838004	-0.792364	-0.619925	-1.1397	-1.10887	-1.05495	-0.336475	-0.161106	0.0718205	-0.279972	-0.797873	-1.35973	-1.43089	-0.907479	-0.803265	-0.0219597	-0.922483	-0.779234	0.537791	0.502857	-0.268953	-0.731993	0.198424	-0.602576	0.547637	-0.221477
SCARB2	0.168411	-0.888544	-0.86135	-0.346886	0.373753	-0.877167	-0.390174	-0.136827	-0.518096	0.797201	-0.397111	-0.645741	-0.54973	-0.822779	-0.849696	-0.683202	0.0837771	-1.40079	0.390125	0.161474	-0.755072	-1.84727	-0.345498	-0.976786	0.649854	-0.616882	0.0119074	-0.0410929	-1.09944	0.637922	0.00691264	0.593524	0.781107	-0.430687	-0.866068	-0.748412	-0.711229	-1.04144	-1.61557	-0.716501	-2.32649	-0.629369	1.09828	-0.577202	-1.19267	0.0760074	-0.330236	0.722002	-0.539741
TGFBR2	-0.654398	0.0308264	-1.36713	-0.272587	-0.101762	0.114726	-0.398849	-0.6632	-0.62854	-0.134222	-0.961662	-1.11103	-0.371616	-1.30441	0.0456807	-0.521259	-0.11084	-1.5993	0.251716	0.345243	-1.05959	-1.98523	-0.346033	-0.672003	0.409887	-1.68237	-0.572699	-0.631016	0.666261	1.01726	1.04862	0.748785	0.929238	-0.246729	-1.47441	2.65509	-0.26626	-1.05189	-0.689883	-0.546291	-0.932779	-0.0126363	-0.426907	-0.990271	-1.37181	-0.123494	-0.11084	1.2255	-0.125969
TFF1	-0.758916	-0.0626528	-1.18457	-0.776217	0.346031	-0.309756	0.0781993	-0.184246	0.200445	-0.934533	0.021075	-1.11978	0.261487	-0.752388	-2.2701	-0.495492	-0.242023	-0.206606	0.0207486	-0.840522	-0.589828	-1.7031	-0.51165	-0.566652	-0.247572	-1.19698	-0.903849	0.540906	0.481497	0.015689	1.28303	-1.06167	-0.0365389	-0.350396	-0.556533	0.623818	-1.66474	-0.220153	0.928861	-0.184736	-0.458279	-0.0153213	-0.379448	-0.106231	-1.21656	-0.019728	-0.374062	0.42731	0.80025
FAM3C	-1.1942	-0.631734	-0.238072	-1.74449	0.131567	-1.22591	-0.622765	-1.40977	0.0665435	-1.13879	0.0614185	-0.664726	0.096973	-1.0459	-0.0407605	-0.551656	-0.150947	-0.119557	0.899992	-0.601304	-0.0542136	-1.36685	-0.33961	-1.63975	1.38815	-1.33033	0.131567	0.013372	0.0864028	-0.140377	2.16266	-0.810467	0.529713	-0.247681	-1.42835	0.210683	-0.195471	-0.839295	-0.167924	-1.00906	-0.313985	-0.178494	-0.703163	-0.438907	-1.20957	1.51691	-0.524109	-0.282275	-0.134291
TNFRSF11B	-0.380338	-0.64433	1.57494	-0.960463	3.1859	-1.44922	-0.887184	-0.657718	-1.3231	-0.153925	-1.20708	0.415631	-0.591015	-0.808738	1.07021	0.307591	-1.21764	-1.51898	-0.286391	-1.35763	-0.86769	-1.0934	-0.310347	-2.06928	-0.13678	-0.427077	-1.2369	-0.497772	-0.234955	-1.16315	0.438413	-0.392551	-0.873562	-0.0425974	-0.594773	3.24321	0.987771	-0.818603	0.629596	0.229145	-1.02388	0.262497	0.0412506	-0.247168	-0.0785323	-0.472876	0.205659	0.0858756	-0.515153
SORCS2	1.03741	-0.580228	-0.945291	-1.07753	0.784102	-0.764156	-0.688955	-1.41675	-0.137403	-0.576736	-0.63983	-0.0603389	-0.735519	-0.381865	-1.92267	-0.236817	-0.0961933	-0.156028	0.659543	-0.248458	-0.448917	-0.696638	-0.142758	-0.529007	-0.320865	-0.678245	0.938695	0.505416	0.322419	1.09794	0.58667	-1.82349	-0.187226	-1.94526	-0.9262	-1.654	-0.724344	-0.418417	0.172016	-0.282916	-1.1369	1.04114	-0.251019	-0.0943308	-1.67821	0.330102	0.98526	0.600174	-0.712936
TNFRSF10A	-0.6547	-2.74513	-0.604231	-1.9624	-0.232018	0.152136	-1.19905	-0.194617	-0.896458	-0.380047	-0.478057	0.64872	0.699865	-2.02729	1.07591	-1.13033	0.469373	0.081839	-0.136487	0.132308	-0.421955	-1.2164	-0.192814	-0.851171	-0.00670797	-0.826387	-0.482113	-0.880461	-0.589586	0.222433	1.11106	1.49859	0.531333	-0.362698	-0.182901	2.01861	1.10362	-1.12222	-0.753837	-0.758794	-0.599499	-0.0425323	-0.137613	-0.324846	-1.60326	-0.270096	-0.289923	1.26922	-0.990863
AMBP	-1.74555	-0.348274	0.079763	0.552283	-0.69803	1.74939	-0.0953331	-2.0517	-1.08791	0.156299	-0.0730917	-0.810763	-0.78198	-1.64089	-1.10513	-0.965144	-0.384471	0.00257247	0.046401	0.350802	-1.08267	-0.828862	-1.33125	-0.494369	1.16545	-0.0495421	0.0830338	0.0867407	0.539636	0.992313	-0.586387	-2.03556	0.697724	-0.793973	-0.848922	1.70098	0.356472	-0.973866	-0.842381	-1.44769	-0.699775	-0.626073	-0.423284	0.128389	-1.51224	-0.0896637	0.285823	1.24176	0.298034
PIK3IP1	0.0170486	-0.357361	-0.146442	-1.017	-0.0901641	0.456921	-0.495969	-1.13624	0.205756	-0.647269	0.063808	-0.628732	-0.582975	-1.63322	-2.67345	-0.554251	-0.167985	-0.347842	0.536412	-1.00464	-0.323961	-2.20235	-0.869042	-0.0774722	1.14094	-0.862028	-0.155293	0.0295734	1.1837	0.340357	0.571482	-0.321623	1.05828	-1.87771	-0.42249	1.32331	-1.10885	-0.542227	-0.680335	-0.835309	-0.0784742	0.00669471	-0.0881601	-0.737114	-1.46155	0.677692	0.413502	0.673016	-0.829631
IL18BP	-1.30642	0.108322	-0.844623	-1.43151	-0.309369	0.338221	-0.191653	-0.274331	-1.62084	-0.036748	1.63709	-0.269874	-0.733361	-1.15367	-1.17195	0.318397	0.202679	-1.0444	0.786033	-0.265418	-0.279249	-1.17088	-0.872131	-1.18563	0.774047	-1.45487	-0.713844	0.199145	0.76667	0.128915	0.644651	-0.621639	1.1965	-0.445526	-1.51542	0.989193	-2.25706	-1.06254	-0.880429	-0.911779	-0.258963	0.476837	0.26876	-1.00398	-1.94018	0.123382	-0.367459	0.243864	0.127378
COLEC12	-0.453734	-0.641412	-0.211165	0.197459	-0.442922	-0.260233	0.238765	-1.61557	0.178608	-0.15877	-0.381102	-1.1271	-0.352271	-1.85675	0.283952	-1.12211	0.122332	-0.722361	0.1714	0.478284	-1.04726	-2.35048	-0.952177	-0.365023	-0.0284766	-1.28567	0.261219	-0.560187	0.000354422	2.25194	0.211597	0.0910057	0.621052	-0.321776	-1.18809	1.91845	-0.431833	-0.589295	-0.483674	-0.8521	-1.09134	-0.0498226	0.502679	-1.77109	-0.922237	0.300862	-0.18372	1.2667	-0.599829
CD27	-0.344694	-0.689341	-2.22869	-1.43352	-0.953872	-0.378549	-0.594716	-1.42721	0.2382	-1.10927	1.38359	0.0995205	-0.515966	-1.19864	0.374565	-0.346902	0.350909	-0.299379	0.0971023	-0.953662	0.198877	-0.464343	-1.22366	0.445114	-1.02347	-1.49892	0.688407	0.180898	0.400325	-0.124952	-0.204858	-0.141354	1.13388	-0.444997	-0.737705	0.168807	-0.926746	-0.30821	-1.05565	-0.799107	-0.274881	-0.0351632	0.718477	-1.98697	0.561188	1.18656	0.292031	-0.192031	-0.102663
CXCL10	-0.56341	-1.81711	-1.11028	-0.514377	-0.561669	0.147839	-1.15141	-0.953131	-0.310876	-0.115413	0.654247	1.27574	-0.823581	-0.45811	-0.19191	-0.239604	-0.153327	-0.474052	1.25109	-0.34879	-1.27734	-0.831619	-0.509018	-0.945762	-0.0728104	-0.599448	-1.31351	-0.727524	-0.368349	0.0545955	0.160834	0.45289	-0.456636	-0.383622	-0.900614	-0.907715	-0.533803	-1.41238	-0.76383	-0.101346	-0.608023	-0.056332	1.06768	-0.25501	-1.02239	0.328699	-0.282876	0.992523	-0.661879
MSR1	-2.60554	-1.31548	-0.134721	1.67861	0.176998	-0.305467	-1.46292	-1.17717	-0.71792	0.769805	0.286579	-0.942316	-0.310318	-1.43838	-1.79728	-0.546223	1.85991	-1.36885	-1.86415	0.62712	-0.198358	-0.47783	0.0495326	-1.92218	0.919528	-0.612904	0.795298	-0.682059	-0.921293	0.764858	0.156451	-0.90284	0.0184274	0.490523	-1.44847	0.0647523	-0.74836	-1.91961	0.667642	-0.407439	-0.0663273	0.747165	1.29831	-0.55545	-0.930045	-0.417902	-0.0773615	0.919338	-0.606817
CCN3	-1.20721	-0.116799	0.0289339	-0.136188	0.304909	-0.418591	-0.287927	-1.07718	-1.37244	0.202064	-0.664956	-0.449887	-0.537769	-2.19857	-0.27349	-1.09457	-0.566747	-0.00984383	-0.671911	0.678777	-1.14989	-1.89805	-0.517221	-0.592669	-0.757685	-0.219012	0.843372	0.986997	0.236416	1.02504	-0.225545	-1.16295	1.2439	-0.708581	0.325352	0.90196	-1.10584	-0.150835	1.62209	-1.32502	-0.435872	1.00312	0.072032	-1.40173	-0.732606	-0.259054	-0.00173001	0.0414735	-1.28034
GUCA2A	-0.836633	-1.38086	-0.605746	-0.841239	0.345782	-1.19269	0.235003	-0.105166	0.257573	-0.560951	0.505848	-0.636608	-0.494736	-0.235292	-2.14192	-1.8561	-0.391903	-0.504179	0.383784	-1.19154	-0.272832	-1.22563	0.159691	-1.20513	1.86491	0.0523665	0.171898	-0.0483944	0.827132	-0.800244	1.40268	-1.32535	0.76322	-1.21826	0.428234	-1.74337	-0.815444	0.305132	2.36768	-1.05681	-0.698216	-0.928066	0.328739	-0.25671	-0.850221	0.397602	0.298338	-0.267996	0.455871
KLK4	0.478816	2.06996	-0.978805	-0.794889	-0.305963	-0.586533	-2.32432	0.313391	-0.2222	-0.541268	-1.59343	-1.16476	-1.01765	-0.319029	-0.215492	-0.850828	-0.187435	-1.1363	-1.26375	-0.480604	-1.12819	-0.135754	-0.448639	0.00155573	-0.692694	-0.572883	1.18928	-0.172328	-1.40188	0.509381	-0.876902	-1.18979	0.497074	1.38107	-1.41518	-0.541268	-0.0168767	1.08213	-0.0747406	1.44057	-0.309579	3.08852	-1.15001	-0.817755	-1.01328	-0.558417	0.471816	0.988858	-0.538002
CHRDL1	-0.0428159	-0.584173	0.12116	0.521321	-0.619633	0.188856	-1.06621	-0.242037	0.270092	0.130831	-1.55814	-0.339821	0.213141	-0.457806	-1.06321	-0.481446	0.13169	-1.01141	0.837668	-0.234085	-0.381298	-1.72427	-0.841419	-0.329505	0.214216	-1.17969	-0.559673	-0.278357	-0.76835	0.479844	0.874202	-0.432017	0.503914	-2.00343	-1.57727	0.73881	-1.98495	-1.41415	0.341442	-0.464683	-0.318975	-0.164025	1.15659	-1.11285	-1.52333	1.0962	-0.675509	-0.100841	-0.0279872
MLN	-1.92584	-0.205344	0.525221	-0.789908	-0.229093	-0.101745	-1.377	-0.535867	-1.36465	0.944242	0.44065	1.19992	0.737279	-0.513988	1.65246	-1.48401	-0.664711	-0.756762	-0.943529	0.589409	-1.7251	-0.326707	-1.13062	-2.20943	-0.742129	-0.829271	-0.0944525	-0.630349	-1.04797	-0.627311	-0.381872	1.28075	0.621994	-0.825438	-1.34951	0.468139	-0.716884	-0.730021	-1.20393	-1.02338	-0.62675	-0.0331163	0.373984	-0.628807	-0.185989	-0.278835	0.366223	1.11021	-0.445733
GFRA1	-0.0380272	-0.21717	0.354802	-0.516759	0.688631	0.346242	-0.525931	-0.0471984	-1.06672	0.422668	-0.373384	-1.10371	-1.08048	-1.94929	-0.600217	-1.34552	-0.199133	-2.07554	-0.886355	1.21903	-0.222672	-1.68424	-0.162449	-0.0267162	0.800213	-1.68852	-0.593491	-0.821546	-0.0517839	0.824058	0.752217	-0.595325	0.309864	-0.518594	-1.86675	1.21658	-1.25198	-1.16913	0.893758	-0.385001	-0.341285	0.505514	-0.0319132	0.207147	-1.70962	-0.414349	-0.776302	-0.427494	0.340128
ADAMTS16	-1.06124	-0.917527	-0.315406	0.493202	-0.130393	-1.88665	-1.11961	-1.10226	-0.588797	-0.562642	-0.294757	-1.25011	-0.900182	0.262761	-1.05381	1.45379	-1.16173	-1.8726	-0.613851	0.0782983	-0.248779	-0.868245	0.481639	0.0683869	0.755305	-0.125437	-1.12732	-0.0191642	-1.48909	0.673536	1.08569	-1.17963	0.500636	-0.535385	-0.548601	-0.0166864	0.563133	-0.369093	0.873141	0.760811	-1.35996	1.35027	0.207422	-1.15458	-0.74738	0.238809	-0.926337	0.267992	0.0345228
NBL1	-0.287548	-0.798951	-0.448899	-0.276912	0.0357636	-0.627268	-0.824779	-1.02108	-1.15052	-0.394812	-1.20917	-0.678621	-0.134704	-0.540666	-0.893149	-1.1487	-0.0423294	-0.455281	0.510703	0.241176	0.422886	-1.91839	-0.814144	-0.165394	0.145155	-1.16906	-0.612986	0.760479	0.60642	0.456008	0.9823	0.264573	1.27918	-1.31035	-1.35289	1.06586	-0.224648	-0.186057	0.648353	-0.953314	-1.27966	-0.310337	0.0956248	-0.993424	-1.57745	1.4147	0.133608	1.00782	-0.485059
[truncated: 30 more columns]

## Sheet: Figure 1I
PTID_visit	ssGSEA score: Type II interferon signaling IFNG (M32)	Age	ClusterID
CO001-719662_5	-1.08757	20	3
CO001-960763_3	-0.723176	22	5
CO001-719991_4	-1.14429	24	1
CO001-888991_4	-0.300979	27	5
CO001-208318_1	-0.370966	30	3
CO001-141697_4	-0.475538	31	5
CO001-155486_3	-0.517623	31	2
CO001-285840_4	-0.968697	31	2
CO001-355427_1	-0.339298	32	3
CO001-099903_1	-0.971196	33	5
CO001-396423_1	0.674559	34	4
CO001-293657_3	1.20901	35	4
CO001-766555_3	-1.09837	35	3
CO001-472439_3	-0.563516	36	3
CO001-908083_2	-0.518119	37	3
CO001-143816_3	0.0790459	38	2
CO001-753461_1	0.213496	39	4
CO001-838835_4	-0.992792	40	3
CO001-752784_1	1.13633	41	5
CO001-090383_3	-0.14943	42	5
CO001-496082_3	-0.538615	42	2
CO001-133785_3	0.701548	44	3
CO001-457348_1	-1.08854	44	5
CO001-467658_1	-0.00497898	44	5
CO001-592593_4	-0.668406	44	2
CO001-700249_2	0.126467	44	4
CO001-172093_2	-0.812073	45	3
CO001-360451_3	-1.50614	45	3
CO001-369821_2	-0.378689	45	3
CO001-420628_1	-0.460202	45	5
CO001-498984_4	0.489253	45	3
CO001-925392_3	0.386378	45	5
CO001-334690_3	0.276265	46	1
CO001-885896_4	-0.882066	46	5
CO001-417405_2	-0.824358	47	3
CO001-501872_1	-0.451392	47	4
CO001-679425_3	-0.0952444	47	5
CO001-792511_3	-1.6154	47	3
CO001-602513_1	-0.739155	48	2
CO001-897362_5	-1.06878	48	2
CO001-747985_2	-1.04291	50	2
CO001-326432_3	1.1889	51	4
CO001-597410_3	0.240617	51	2
CO001-843516_4	-0.557055	51	3
CO001-256824_1	-1.87794	52	2
CO001-296686_2	-0.135918	52	3
CO001-962466_5	-0.122198	52	5
CO001-362648_2	1.37287	53	4
CO001-540846_4	-0.249356	53	5
CO001-261078_2	-0.333914	54	3
CO001-542739_2	-0.83592	54	2
CO001-094160_5	0.499598	56	2
CO001-459455_4	-1.80402	56	3
CO001-795172_5	2.50809	56	4
CO001-964885_1	0.270096	56	5
CO001-334113_1	0.85484	57	4
CO001-521215_3	-0.941283	57	3
CO001-535869_4	-1.76478	57	3
CO001-046175_1	1.17533	58	4
CO001-716418_1	1.80512	58	4
CO001-480029_1	0.946636	59	5
CO001-523731_3	-0.362159	59	5
CO001-607907_1	0.709434	59	4
CO001-278793_2	2.71471	60	4
CO001-838780_1	-0.360241	60	5
CO001-981143_2	1.11208	61	4
CO001-841530_1	1.60238	62	4
CO001-435402_2	-1.93061	64	2
CO001-511069_1	0.103444	64	5
CO001-233974_1	1.87312	65	4
CO001-693104_3	0.0842146	65	3
CO001-410126_3	2.57578	69	4
CO001-225049_2	-1.16552	70	3
CO001-610989_5	0.875133	71	3
CO001-615059_1	1.78906	73	4
CO001-669723_1	0.964051	74	4
CO001-627672_1	0.868162	77	4
CO001-013471_5	1.2467	79	2
CO001-826345_1	0.904435	82	4

## Sheet: Figure 2A
from	to	lp	count.Freq
C4	biocarta tid pathway	7.36691	0.5
C4	wp type ii interferon signaling ifng	7.36691	1
C4	wp allograft rejection	7.05964	1
C4	biocarta cytokine pathway	7.05964	1
C4	pid il27 pathway	6.2862	1
C4	wp tlr4 signaling and tolerance	5.54542	0.5
C4	wp development and heterogeneity of the ilc fami	5.35022	1
C4	wp il18 signaling pathway	4.95395	0.5
C4	reactome regulation of ifng signaling	4.89872	1
C4	kegg leishmania infection	4.54612	0.5
C4	reactome il1 signaling/tlr4 tlr10 cascade	4.26972	0.5
C4	pid nfkappab canonical pathway	4.1791	0.5
C4	pid ifng pathway	4.1791	0.5
C4	wp spinal cord injury	4.13076	1
C4	wp selenium/wp folate metabolism	3.49563	1
C4	reactome dap12 signaling	2.65969	0.5
C4	kegg rig i like receptor signaling pathway	2.47485	0.5
C4	reactome interleukin 37 signaling	1.94504	0.5
C4	pid anthrax pathway	1.82812	0.5
C4	wp biomarkers for urea cycle disorders	1.82812	0.5
C4	pid reg gr pathway	1.54715	0.5
C5	pid il1 pathway	5.31723	1
C5	wp viral acute myocarditis	5.31509	1
C5	reactome regulation of ifna signaling	5.07829	1
C5	pid anthrax pathway	4.59993	0.5
C5	wp leptin signaling pathway	4.5147	1
C5	reactome tnf signaling	4.36165	1
C5	reactome infectious disease	4.18424	1
C5	wp ap1 survival signaling	4.13932	1
C5	reactome signaling by hippo	3.95461	1
C5	wp biomarkers for urea cycle disorders	3.91754	0.5
C5	reactome gene silencing by rna	3.46235	1
C5	reactome circadian gene expression	3.33088	1
C5	reactome interleukin 37 signaling	3.08183	0.5
C5	reactome dap12 signaling	2.77094	0.5
C5	reactome il1 signaling/tlr4 tlr10 cascade	2.71782	0.5
C5	pid ifng pathway	2.69016	0.5
C5	wp energy metabolism	2.69016	1
C5	pid nfkappab canonical pathway	2.55415	0.5
C5	pid ncadherin pathway	2.35397	1
C5	wp il18 signaling pathway	2.35397	0.5
C5	kegg rig i like receptor signaling pathway	2.31221	0.5
C5	pid reg gr pathway	2.16166	0.5
C5	wp mthfr deficiency	1.98484	1
C5	biocarta keratinocyte pathway	1.88776	1
C5	biocarta tid pathway	1.6747	0.5
C5	kegg leishmania infection	1.44393	0.5
C5	biocarta ppara pathway	1.36101	1
C5	wp tlr4 signaling and tolerance	1.3603	0.5
C5	pid myc repress pathway	1.35464	1

[truncated: 31 more sheets: Figure 2B, Figure 2C, Figure 2D, Figure 3B, Figure 3C, Figure 3D, Figure 3E, Figure 3F, Figure 3G, Figure 3H, Figure 3I, Figure 4A, Figure 5B, Figure 5C, Figure 5D, Figure 6A, Figure 6B, Figure 6D Training, Figure 6D Test, Figure S3A …]
